# Supplementary material for: Synthesis, crystal structure and computational studies of a new Schiff base compound: (E)-4-bromo-2-eth­oxy-6-{[(2-meth­oxy­phen­yl)imino]meth­yl}phenol
Source: Acta Crystallogr E Crystallogr Commun. 2018 Feb 7;74(Pt 3):319–22. doi: 10.1107/S2056989018002062 (PMC5947794; doi:10.1107/S2056989018002062)
Supplement: Supplementary file 1 [file e-74-00319-sup1.cif]

##############################################################################
#                                                                            #
# This CIF contains the data in a paper accepted for publication in          #
# Acta Crystallographica Section E. It conforms to the requirements of       #
# Notes for Authors for Acta Crystallographica Section E, and has been       #
# peer reviewed under the auspices of the IUCr Commission on Journals.       #
#                                                                            #
# Full details of the Crystallographic Information File format               #
# are given in the paper "The Crystallographic Information File (CIF):       #
# a New Standard Archive File for Crystallography" by S. R. Hall, F. H.      #
# Allen and I. D. Brown [Acta Cryst. (1991), A47, 655-685].                  #
#                                                                            #
# The current version of the core CIF dictionary is obtainable from          #
# ftp://ftp.iucr.org/pub/cif_core.dic.                                       #
#                                                                            #
# Software is freely available for graphical display of the structure(s)     #
# in this CIF. For information consult the CIF software page                 #
# http://www.iucr.org/resources/cif/software.                                #
#                                                                            #
# This file may be used for bona fide research purposes within the           #
# scientific community so long as proper attribution is given to the journal # 
# article from which it was obtained.                                        #
#                                                                            #
##############################################################################
data_I
_database_code_depnum_ccdc_archive 'CCDC 1457124'
_audit_creation_method     'SHELXL-2018/1'
_chemical_name_systematic
;
(<i>E</i>)-4-Bromo-2-ethoxy-6-{[(2-methoxyphenyl)imino]methyl}phenol
;
_chemical_name_common     ?
_chemical_formula_moiety     'C16 H16 Br N O3'
_chemical_formula_sum     'C16 H16 Br N O3'
_chemical_formula_iupac     'C16 H16 Br N O3'
_chemical_formula_weight     350.21
_chemical_melting_point     ?
_shelx_space_group_comment
;
The symmetry employed for this shelxl refinement is uniquely defined
by the following loop, which should always be used as a source of
symmetry information in preference to the above space-group names.
They are only intended as comments.
;
_space_group_crystal_system     monoclinic
_space_group_name_H-M_alt     'P 21/n'
_space_group_name_Hall     '-P 2yn'
loop_
    _symmetry_equiv_pos_as_xyz
    'x, y, z'
    '-x+1/2, y+1/2, -z+1/2'
    '-x, -y, -z'
    'x-1/2, -y-1/2, z-1/2'
_cell_length_a     15.3405(8)
_cell_length_b     6.5204(2)
_cell_length_c     15.3612(10)
_cell_angle_alpha     90
_cell_angle_beta     98.716(5)
_cell_angle_gamma     90
_cell_volume     1518.78(14)
_cell_formula_units_Z     4
_cell_measurement_reflns_used     3491
_cell_measurement_theta_min     2.04
_cell_measurement_theta_max     28.05
_cell_measurement_temperature     296(2)
_exptl_crystal_description     'prism'
_exptl_crystal_colour     'orange'
_exptl_crystal_size_max     0.560
_exptl_crystal_size_mid     0.277
_exptl_crystal_size_min     0.050
_exptl_crystal_density_diffrn     1.532
_exptl_crystal_density_meas     ?
_exptl_crystal_density_method     'not measured'
_exptl_crystal_F_000     712
_exptl_absorpt_coefficient_mu     2.716
_exptl_absorpt_correction_type     integration
_exptl_absorpt_process_details
;
(X-RED32; Stoe & Cie, 2002)
;
_shelx_estimated_absorpt_T_min     ?
_shelx_estimated_absorpt_T_max     ?
_exptl_absorpt_correction_T_min     0.4369
_exptl_absorpt_correction_T_max     0.8932
_diffrn_ambient_temperature     296(2)
_diffrn_radiation_type     MoK\a
_diffrn_radiation_wavelength     0.71073
_diffrn_measurement_device_type     'Stoe IPDS 2'
_diffrn_measurement_method     'rotation method'
_diffrn_detector_area_resol_mean     6.67
_diffrn_reflns_number     18156
_diffrn_reflns_av_R_equivalents     0.0421
_diffrn_reflns_theta_min     2.037
_diffrn_reflns_theta_max     27.494
_diffrn_reflns_theta_full     25.242
_diffrn_measured_fraction_theta_max     1.000
_diffrn_measured_fraction_theta_full     1.000
_diffrn_reflns_limit_h_min     -19
_diffrn_reflns_limit_h_max     19
_diffrn_reflns_limit_k_min     -8
_diffrn_reflns_limit_k_max     8
_diffrn_reflns_limit_l_min     -19
_diffrn_reflns_limit_l_max     19
_refine_special_details     ?
_reflns_number_total     3491
_reflns_number_gt     2754
_reflns_threshold_expression     'I > 2\s(I)'
_refine_ls_structure_factor_coef     Fsqd
_refine_ls_matrix_type     full
_refine_ls_R_factor_all     0.0589
_refine_ls_R_factor_gt     0.0415
_refine_ls_wR_factor_gt     0.0847
_refine_ls_wR_factor_ref     0.0911
_refine_ls_goodness_of_fit_ref     1.063
_refine_ls_restrained_S_all     1.063
_refine_ls_number_reflns     3491
_refine_ls_number_parameters     194
_refine_ls_number_restraints     0
_refine_ls_hydrogen_treatment     mixed
_refine_ls_weighting_scheme     calc
_refine_ls_weighting_details
              'w=1/[\s^2^(Fo^2^)+(0.0398P)^2^+0.5265P] where P=(Fo^2^+2Fc^2^)/3'
_atom_sites_solution_hydrogens     mixed
_atom_sites_solution_primary     ?
_atom_sites_solution_secondary     ?
_refine_ls_shift/su_max     0.001
_refine_ls_shift/su_mean     0.000
_refine_diff_density_max     0.279
_refine_diff_density_min     -0.382
_refine_ls_extinction_method     none
_refine_ls_extinction_coef     .
loop_
    _atom_type_symbol
    _atom_type_description
    _atom_type_scat_dispersion_real
    _atom_type_scat_dispersion_imag
    _atom_type_scat_source
    'C' 'C' 0.0033 0.0016
                         'International Tables Vol C Tables 4.2.6.8 and 6.1.1.4'
    'H' 'H' 0.0000 0.0000
                         'International Tables Vol C Tables 4.2.6.8 and 6.1.1.4'
    'N' 'N' 0.0061 0.0033
                         'International Tables Vol C Tables 4.2.6.8 and 6.1.1.4'
    'O' 'O' 0.0106 0.0060
                         'International Tables Vol C Tables 4.2.6.8 and 6.1.1.4'
    'Br' 'Br' -0.2901 2.4595
                         'International Tables Vol C Tables 4.2.6.8 and 6.1.1.4'
_computing_data_collection
;
X-AREA (Stoe & Cie, 2002)
;
_computing_cell_refinement
;
X-AREA (Stoe & Cie, 2002)
;
_computing_data_reduction
;
X-RED32 (Stoe & Cie, 2002)
;
_computing_structure_solution
;
SHELXS97 (Sheldrick, 2015)
;
_computing_structure_refinement
;
SHELXL2018 (Sheldrick, 2015)
;
_computing_molecular_graphics
;
ORTEP-3 for Windows (Farrugia, 2012) and PLATON (Spek, 2009)
;
_computing_publication_material
;
WinGX (Farrugia, 2012)
;
loop_
    _atom_site_type_symbol
    _atom_site_label
    _atom_site_fract_x
    _atom_site_fract_y
    _atom_site_fract_z
    _atom_site_U_iso_or_equiv
    _atom_site_adp_type
    _atom_site_calc_flag
    _atom_site_occupancy
    _atom_site_disorder_assembly
    _atom_site_disorder_group
    C C1 0.44857(16) 0.3446(4) 0.18253(15) 0.0403(5) Uani d 1 . .
    C C2 0.42497(17) 0.3902(4) 0.26511(16) 0.0417(5) Uani d 1 . .
    C C3 0.37588(17) 0.5714(4) 0.27491(17) 0.0440(6) Uani d 1 . .
    C C4 0.35124(17) 0.6978(4) 0.20324(18) 0.0469(6) Uani d 1 . .
    H H4 0.318414 0.815670 0.208919 0.056 Uiso calc 1 . .
    C C5 0.37596(17) 0.6473(4) 0.12266(17) 0.0456(6) Uani d 1 . .
    C C6 0.42285(18) 0.4758(4) 0.11072(16) 0.0457(6) Uani d 1 . .
    H H6 0.437777 0.445619 0.055674 0.055 Uiso calc 1 . .
    C C7 0.3190(2) 0.7984(4) 0.3743(2) 0.0574(7) Uani d 1 . .
    H H7A 0.260045 0.809407 0.341291 0.069 Uiso calc 1 . .
    H H7B 0.354488 0.909669 0.356734 0.069 Uiso calc 1 . .
    C C8 0.3155(2) 0.8097(5) 0.4713(2) 0.0640(8) Uani d 1 . .
    H H8A 0.290087 0.938248 0.484727 0.077 Uiso calc 1 . .
    H H8B 0.280127 0.699194 0.487896 0.077 Uiso calc 1 . .
    H H8C 0.374171 0.799032 0.503274 0.077 Uiso calc 1 . .
    C C9 0.50092(17) 0.1655(4) 0.17069(16) 0.0442(5) Uani d 1 . .
    H H9 0.516428 0.138217 0.115620 0.053 Uiso calc 1 . .
    C C10 0.57777(16) -0.1337(4) 0.22892(16) 0.0406(5) Uani d 1 . .
    C C11 0.59676(16) -0.2499(4) 0.30608(16) 0.0420(5) Uani d 1 . .
    C C12 0.64681(19) -0.4279(4) 0.30608(19) 0.0513(6) Uani d 1 . .
    H H12 0.659509 -0.505656 0.357194 0.062 Uiso calc 1 . .
    C C13 0.67759(18) -0.4892(5) 0.2304(2) 0.0550(7) Uani d 1 . .
    H H13 0.711082 -0.608217 0.230857 0.066 Uiso calc 1 . .
    C C14 0.6594(2) -0.3766(5) 0.1542(2) 0.0552(7) Uani d 1 . .
    H H14 0.680358 -0.419005 0.103432 0.066 Uiso calc 1 . .
    C C15 0.60944(19) -0.1994(4) 0.15371(18) 0.0508(6) Uani d 1 . .
    H H15 0.596978 -0.123232 0.102130 0.061 Uiso calc 1 . .
    C C16 0.5727(2) -0.2971(5) 0.45460(19) 0.0622(8) Uani d 1 . .
    H H16A 0.546330 -0.227372 0.499090 0.075 Uiso calc 1 . .
    H H16B 0.544000 -0.426840 0.441808 0.075 Uiso calc 1 . .
    H H16C 0.634215 -0.319190 0.475376 0.075 Uiso calc 1 . .
    N N1 0.52630(14) 0.0438(3) 0.23498(13) 0.0423(5) Uani d 1 . .
    O O1 0.44838(15) 0.2719(3) 0.33548(12) 0.0536(5) Uani d 1 . .
    O O2 0.35740(14) 0.6041(3) 0.35724(12) 0.0546(5) Uani d 1 . .
    O O3 0.56318(14) -0.1756(3) 0.37679(12) 0.0558(5) Uani d 1 . .
    Br Br1 0.34398(2) 0.82939(5) 0.02613(2) 0.06603(13) Uani d 1 . .
    H H1 0.479(3) 0.186(8) 0.316(3) 0.119(18) Uiso d 1 . .
loop_
    _atom_site_aniso_label
    _atom_site_aniso_U_11
    _atom_site_aniso_U_22
    _atom_site_aniso_U_33
    _atom_site_aniso_U_12
    _atom_site_aniso_U_13
    _atom_site_aniso_U_23
    C1 0.0405(12) 0.0374(12) 0.0424(12) -0.0003(11) 0.0041(10) 0.0031(10)
    C2 0.0433(13) 0.0374(13) 0.0443(12) 0.0007(10) 0.0064(10) 0.0027(10)
    C3 0.0429(14) 0.0415(13) 0.0483(13) 0.0002(11) 0.0092(11) 0.0009(11)
    C4 0.0441(14) 0.0383(14) 0.0583(15) 0.0045(11) 0.0081(11) 0.0060(11)
    C5 0.0446(14) 0.0415(14) 0.0493(13) -0.0018(11) 0.0021(11) 0.0109(11)
    C6 0.0492(14) 0.0476(15) 0.0403(12) 0.0025(12) 0.0070(11) 0.0067(11)
    C7 0.0640(18) 0.0433(16) 0.0674(18) 0.0125(13) 0.0184(14) 0.0005(13)
    C8 0.074(2) 0.0519(17) 0.0698(19) 0.0103(15) 0.0230(16) -0.0074(15)
    C9 0.0514(14) 0.0430(13) 0.0387(12) -0.0004(12) 0.0087(10) 0.0010(11)
    C10 0.0404(13) 0.0363(13) 0.0458(12) -0.0001(10) 0.0089(10) 0.0016(10)
    C11 0.0392(13) 0.0422(13) 0.0450(12) -0.0001(11) 0.0080(10) 0.0031(10)
    C12 0.0491(15) 0.0465(15) 0.0576(15) 0.0062(12) 0.0061(12) 0.0089(13)
    C13 0.0458(15) 0.0433(15) 0.0764(19) 0.0074(12) 0.0106(14) -0.0017(14)
    C14 0.0555(17) 0.0534(17) 0.0607(16) 0.0041(13) 0.0217(13) -0.0073(13)
    C15 0.0580(16) 0.0498(16) 0.0475(14) 0.0037(13) 0.0170(12) 0.0037(12)
    C16 0.070(2) 0.070(2) 0.0473(15) 0.0027(16) 0.0107(13) 0.0152(14)
    N1 0.0467(12) 0.0375(11) 0.0436(10) 0.0035(9) 0.0092(9) 0.0030(9)
    O1 0.0730(14) 0.0473(11) 0.0425(10) 0.0160(10) 0.0152(9) 0.0081(8)
    O2 0.0703(13) 0.0445(10) 0.0519(10) 0.0137(9) 0.0184(9) 0.0025(8)
    O3 0.0709(13) 0.0559(11) 0.0434(9) 0.0145(10) 0.0176(9) 0.0106(9)
    Br1 0.0763(2) 0.05858(19) 0.06202(19) 0.01265(16) 0.00668(14) 0.02361(15)
_geom_special_details
;
 All esds (except the esd in the dihedral angle between two l.s. planes)
 are estimated using the full covariance matrix.  The cell esds are taken
 into account individually in the estimation of esds in distances, angles
 and torsion angles; correlations between esds in cell parameters are only
 used when they are defined by crystal symmetry.  An approximate (isotropic)
 treatment of cell esds is used for estimating esds involving l.s. planes.
;
loop_
    _geom_bond_atom_site_label_1
    _geom_bond_atom_site_label_2
    _geom_bond_site_symmetry_2
    _geom_bond_distance
    _geom_bond_publ_flag
    C1 C2 . 1.403(3) ?
    C1 C6 . 1.405(3) ?
    C1 C9 . 1.444(4) ?
    C2 O1 . 1.333(3) ?
    C2 C3 . 1.421(4) ?
    C3 O2 . 1.354(3) ?
    C3 C4 . 1.381(4) ?
    C4 C5 . 1.388(4) ?
    C4 H4 . 0.9300 ?
    C5 C6 . 1.356(4) ?
    C5 Br1 . 1.905(2) ?
    C6 H6 . 0.9300 ?
    C7 O2 . 1.438(3) ?
    C7 C8 . 1.500(4) ?
    C7 H7A . 0.9700 ?
    C7 H7B . 0.9700 ?
    C8 H8A . 0.9600 ?
    C8 H8B . 0.9600 ?
    C8 H8C . 0.9600 ?
    C9 N1 . 1.281(3) ?
    C9 H9 . 0.9300 ?
    C10 C15 . 1.387(4) ?
    C10 C11 . 1.400(3) ?
    C10 N1 . 1.412(3) ?
    C11 O3 . 1.360(3) ?
    C11 C12 . 1.392(4) ?
    C12 C13 . 1.379(4) ?
    C12 H12 . 0.9300 ?
    C13 C14 . 1.373(4) ?
    C13 H13 . 0.9300 ?
    C14 C15 . 1.386(4) ?
    C14 H14 . 0.9300 ?
    C15 H15 . 0.9300 ?
    C16 O3 . 1.423(3) ?
    C16 H16A . 0.9600 ?
    C16 H16B . 0.9600 ?
    C16 H16C . 0.9600 ?
    O1 H1 . 0.81(5) ?
loop_
    _geom_angle_atom_site_label_1
    _geom_angle_atom_site_label_2
    _geom_angle_atom_site_label_3
    _geom_angle_site_symmetry_1
    _geom_angle_site_symmetry_3
    _geom_angle
    _geom_angle_publ_flag
    C2 C1 C6 . . 120.0(2) ?
    C2 C1 C9 . . 120.7(2) ?
    C6 C1 C9 . . 119.3(2) ?
    O1 C2 C1 . . 122.4(2) ?
    O1 C2 C3 . . 118.5(2) ?
    C1 C2 C3 . . 119.1(2) ?
    O2 C3 C4 . . 125.4(2) ?
    O2 C3 C2 . . 114.8(2) ?
    C4 C3 C2 . . 119.8(2) ?
    C3 C4 C5 . . 119.4(2) ?
    C3 C4 H4 . . 120.3 ?
    C5 C4 H4 . . 120.3 ?
    C6 C5 C4 . . 122.6(2) ?
    C6 C5 Br1 . . 119.2(2) ?
    C4 C5 Br1 . . 118.23(19) ?
    C5 C6 C1 . . 119.2(2) ?
    C5 C6 H6 . . 120.4 ?
    C1 C6 H6 . . 120.4 ?
    O2 C7 C8 . . 107.6(2) ?
    O2 C7 H7A . . 110.2 ?
    C8 C7 H7A . . 110.2 ?
    O2 C7 H7B . . 110.2 ?
    C8 C7 H7B . . 110.2 ?
    H7A C7 H7B . . 108.5 ?
    C7 C8 H8A . . 109.5 ?
    C7 C8 H8B . . 109.5 ?
    H8A C8 H8B . . 109.5 ?
    C7 C8 H8C . . 109.5 ?
    H8A C8 H8C . . 109.5 ?
    H8B C8 H8C . . 109.5 ?
    N1 C9 C1 . . 120.9(2) ?
    N1 C9 H9 . . 119.5 ?
    C1 C9 H9 . . 119.5 ?
    C15 C10 C11 . . 118.9(2) ?
    C15 C10 N1 . . 125.3(2) ?
    C11 C10 N1 . . 115.8(2) ?
    O3 C11 C12 . . 125.0(2) ?
    O3 C11 C10 . . 115.3(2) ?
    C12 C11 C10 . . 119.7(2) ?
    C13 C12 C11 . . 120.1(3) ?
    C13 C12 H12 . . 120.0 ?
    C11 C12 H12 . . 120.0 ?
    C14 C13 C12 . . 120.8(3) ?
    C14 C13 H13 . . 119.6 ?
    C12 C13 H13 . . 119.6 ?
    C13 C14 C15 . . 119.5(3) ?
    C13 C14 H14 . . 120.3 ?
    C15 C14 H14 . . 120.3 ?
    C14 C15 C10 . . 121.1(3) ?
    C14 C15 H15 . . 119.5 ?
    C10 C15 H15 . . 119.5 ?
    O3 C16 H16A . . 109.5 ?
    O3 C16 H16B . . 109.5 ?
    H16A C16 H16B . . 109.5 ?
    O3 C16 H16C . . 109.5 ?
    H16A C16 H16C . . 109.5 ?
    H16B C16 H16C . . 109.5 ?
    C9 N1 C10 . . 124.4(2) ?
    C2 O1 H1 . . 102(3) ?
    C3 O2 C7 . . 117.3(2) ?
    C11 O3 C16 . . 118.0(2) ?
loop_
    _geom_torsion_atom_site_label_1
    _geom_torsion_atom_site_label_2
    _geom_torsion_atom_site_label_3
    _geom_torsion_atom_site_label_4
    _geom_torsion_site_symmetry_1
    _geom_torsion_site_symmetry_2
    _geom_torsion_site_symmetry_3
    _geom_torsion_site_symmetry_4
    _geom_torsion
    _geom_torsion_publ_flag
    C6 C1 C2 O1 . . . . -179.4(2) ?
    C9 C1 C2 O1 . . . . -0.7(4) ?
    C6 C1 C2 C3 . . . . -0.7(4) ?
    C9 C1 C2 C3 . . . . 177.9(2) ?
    O1 C2 C3 O2 . . . . -0.3(4) ?
    C1 C2 C3 O2 . . . . -179.0(2) ?
    O1 C2 C3 C4 . . . . 179.5(2) ?
    C1 C2 C3 C4 . . . . 0.8(4) ?
    O2 C3 C4 C5 . . . . 179.0(2) ?
    C2 C3 C4 C5 . . . . -0.9(4) ?
    C3 C4 C5 C6 . . . . 0.9(4) ?
    C3 C4 C5 Br1 . . . . -178.1(2) ?
    C4 C5 C6 C1 . . . . -0.7(4) ?
    Br1 C5 C6 C1 . . . . 178.21(19) ?
    C2 C1 C6 C5 . . . . 0.7(4) ?
    C9 C1 C6 C5 . . . . -178.0(2) ?
    C2 C1 C9 N1 . . . . 0.6(4) ?
    C6 C1 C9 N1 . . . . 179.3(2) ?
    C15 C10 C11 O3 . . . . -179.8(2) ?
    N1 C10 C11 O3 . . . . -0.2(3) ?
    C15 C10 C11 C12 . . . . 0.1(4) ?
    N1 C10 C11 C12 . . . . 179.7(2) ?
    O3 C11 C12 C13 . . . . 180.0(3) ?
    C10 C11 C12 C13 . . . . 0.1(4) ?
    C11 C12 C13 C14 . . . . -0.1(4) ?
    C12 C13 C14 C15 . . . . 0.0(5) ?
    C13 C14 C15 C10 . . . . 0.1(5) ?
    C11 C10 C15 C14 . . . . -0.2(4) ?
    N1 C10 C15 C14 . . . . -179.8(3) ?
    C1 C9 N1 C10 . . . . -179.8(2) ?
    C15 C10 N1 C9 . . . . 1.3(4) ?
    C11 C10 N1 C9 . . . . -178.3(2) ?
    C4 C3 O2 C7 . . . . -8.4(4) ?
    C2 C3 O2 C7 . . . . 171.4(2) ?
    C8 C7 O2 C3 . . . . -172.8(2) ?
    C12 C11 O3 C16 . . . . -6.0(4) ?
    C10 C11 O3 C16 . . . . 173.9(2) ?
loop_
    _geom_hbond_atom_site_label_D
    _geom_hbond_atom_site_label_H
    _geom_hbond_atom_site_label_A
    _geom_hbond_site_symmetry_A
    _geom_hbond_distance_DH
    _geom_hbond_distance_HA
    _geom_hbond_distance_DA
    _geom_hbond_angle_DHA
    _geom_hbond_publ_flag
    O1 H1 N1 . 0.81(5) 1.80(5) 2.566(3) 157(5) yes
    C16 H16A O1 3_656 0.96 2.55 3.293(3) 134.7 yes
    C7 H7A Cg1 2_555 0.97 2.80 3.662(3) 149 yes
    C13 H13 Cg2 2_645 0.93 2.79 3.629(3) 150 yes
_shelx_hkl_file
;
  -2   0   2 3643.41   24.69   0
  -2   0   2 3726.97   24.82   0
   2   0  -2 3633.23   23.61   0
   2   0  -2 3683.17   24.77   0
   3   0  -3 1740.09   14.27   0
  -3   0   3 1727.83   14.08   0
  -3   0   3 1804.51   16.10   0
   3   0  -3 1763.28   16.00   0
   4   0  -4  189.37    7.56   0
  -4   0   4  194.92    9.85   0
   4   0  -4  181.55    6.73   0
  -4   0   4  192.18    6.68   0
   5   0  -5 3950.06   16.47   0
   5   0  -5 4001.70   16.24   0
  -5   0   5 4006.28   16.21   0
  -5   0   5 4061.45   16.20   0
   6   0  -6 2450.70   12.06   0
   6   0  -6 2421.87   12.49   0
  -6   0   6 2443.92   11.90   0
  -6   0   6 2434.98   12.21   0
  -7   0   7  405.54    6.29   0
   7   0  -7  437.06    8.22   0
   7   0  -7  412.97    7.37   0
  -7   0   7  416.98    7.12   0
  -8   0   8  350.83    7.38   0
   8   0  -8  349.00    7.86   0
  -8   0   8  334.42    6.86   0
   8   0  -8  330.15    6.92   0
   9   0  -9  204.77    7.04   0
   9   0  -9  202.26    6.08   0
  -9   0   9  205.30    6.00   0
  -9   0   9  201.50    6.57   0
  10   0 -10   28.97    5.12   0
 -10   0  10   37.83    5.26   0
 -10   0  10   30.76    4.89   0
  10   0 -10   32.24    5.96   0
 -11   0  11   28.10    3.80   0
  11   0 -11   22.00    4.10   0
  11   0 -11   29.38    3.60   0
  12   0 -12   30.06    3.86   0
  12   0 -12   21.49    3.72   0
 -12   0  12   30.37    3.84   0
  13   0 -13   -0.59    3.72   0
  13   0 -13    9.10    4.61   0
 -13   0  13    6.79    3.52   0
 -14   0  14   16.37    3.63   0
  14   0 -14    9.85    3.58   0
  14   0 -14   19.52    4.78   0
  15   0 -15   -2.56    4.77   0
 -15   0  15   11.51    3.46   0
  15   0 -15    6.27    3.68   0
   1  -1  -1 3250.19   27.06   0
   1   1  -1 3160.00   24.14   0
  -1   1   1 3267.86   26.93   0
  -1  -1   1 3240.29   23.90   0
   1   1  -1 3191.34   24.88   0
  -2  -1   2 2068.57   18.23   0
   2   1  -2 2072.95   17.16   0
  -2   1   2 2089.89   18.75   0
   2  -1  -2 2120.76   18.89   0
   2   1  -2 2076.50   18.12   0
  -2   1   2 2043.71   22.44   0
  -2  -1   2 2109.48   17.31   0
   2  -1  -2 1996.23   21.46   0
   3  -1  -3  303.31   10.21   0
   3   1  -3  303.05    8.81   0
   3  -1  -3  316.52   11.15   0
  -3   1   3  320.08    9.93   0
   3   1  -3  303.69    9.87   0
  -3  -1   3  311.33    7.80   0
  -3  -1   3  321.76   11.51   0
  -3   1   3  315.90    8.64   0
   4  -1  -4  643.10    8.97   0
  -4   1   4  625.00    8.59   0
  -4   1   4  624.78    8.81   0
   4  -1  -4  602.10   10.26   0
  -4  -1   4  639.30    8.74   0
   4   1  -4  520.41    7.69   0
   4   1  -4  618.70   10.64   0
  -4  -1   4  627.66    9.63   0
   5   1  -5  295.02    6.01   0
  -5  -1   5  335.13    6.25   0
   5  -1  -5  326.83    6.58   0
  -5   1   5  316.14    7.50   0
   5   1  -5  325.12    8.63   0
  -5  -1   5  330.10    6.73   0
   5  -1  -5  306.89    6.21   0
  -5   1   5  318.21    7.78   0
   6   1  -6  210.97    5.57   0
   6   1  -6  205.04    4.91   0
   6  -1  -6  219.52    7.54   0
  -6  -1   6  221.79    5.60   0
   6  -1  -6  205.48    5.28   0
  -6   1   6  224.59    7.01   0
  -6   1   6  211.14    6.50   0
  -6  -1   6  175.15    4.75   0
   7  -1  -7  576.25    7.62   0
  -7   1   7  586.26    7.55   0
   7  -1  -7  620.61    8.69   0
  -7   1   7  611.07    7.84   0
  -7  -1   7  640.04    8.48   0
   7   1  -7  533.21    6.21   0
   7   1  -7  582.03    6.91   0
  -7  -1   7  605.98    6.53   0
   8  -1  -8   89.96    5.21   0
   8   1  -8   84.03    5.04   0
  -8   1   8   87.28    6.56   0
  -8   1   8   85.98    5.30   0
   8  -1  -8   89.38    4.34   0
  -8  -1   8   92.21    4.85   0
   8   1  -8  102.06    5.88   0
  -8  -1   8   92.07    5.77   0
  -9  -1   9   86.70    4.07   0
  -9   1   9   92.32    5.98   0
   9  -1  -9  105.31    4.91   0
  -9   1   9   95.58    5.44   0
   9   1  -9   96.35    6.74   0
   9   1  -9   98.36    5.53   0
   9  -1  -9   96.79    5.69   0
  -9  -1   9  102.97    4.46   0
 -10  -1  10   72.93    5.96   0
 -10   1  10   78.34    4.09   0
  10  -1 -10   73.72    4.72   0
  10   1 -10   73.12    4.37   0
  10  -1 -10   81.23    5.43   0
 -10  -1  10   72.79    3.69   0
  10   1 -10   80.92    5.46   0
  11   1 -11   -4.34    5.97   0
 -11   1  11    8.86    5.09   0
  11  -1 -11    0.61    5.72   0
 -11  -1  11   -7.44    5.65   0
  11  -1 -11    4.70    4.99   0
  11   1 -11    6.00    4.73   0
  12   1 -12   10.74    5.24   0
 -12  -1  12    5.30    3.63   0
  12   1 -12   -5.70    4.69   0
 -12   1  12    9.88    3.44   0
  12  -1 -12    2.17    5.34   0
  12  -1 -12    4.81    3.44   0
  13  -1 -13    1.47    3.78   0
 -13  -1  13    6.63    5.05   0
  13   1 -13   -8.05    3.77   0
 -13   1  13    8.32    3.51   0
  13   1 -13    9.76    4.70   0
  13  -1 -13    2.82    3.20   0
  14   1 -14   10.37    5.27   0
  14  -1 -14    1.48    3.71   0
 -14  -1  14   -2.58    3.50   0
  14   1 -14    6.07    3.37   0
 -14   1  14   -1.38    4.83   0
  14  -1 -14    0.79    3.40   0
 -15  -1  15    2.69    3.36   0
  15   1 -15    3.87    3.12   0
  15   1 -15   13.85    5.02   0
  15  -1 -15    6.57    3.39   0
 -15   1  15    4.60    3.49   0
   0  -2   0 3095.89   19.87   0
   0   2   0 2997.30   27.00   0
   0   2   0 3060.11   19.74   0
   1   2  -1  258.69    9.17   0
  -1  -2   1  265.68    8.30   0
   1  -2  -1  284.35    9.34   0
  -1   2   1  269.79    7.57   0
   1   2  -1  266.61    7.84   0
   2   2  -2  416.66    9.59   0
  -2   2   2  418.90    9.49   0
   2   2  -2  422.06   10.14   0
  -2  -2   2  414.79    9.41   0
   2   2  -2  402.70    8.43   0
  -2   2   2  432.88   17.27   0
   2  -2  -2  443.77    9.47   0
   3  -2  -3   22.38    6.81   0
   3   2  -3   26.07    5.65   0
  -3  -2   3   17.80    4.70   0
  -3   2   3   20.56    8.09   0
   3   2  -3   21.07    7.58   0
   3   2  -3   20.23    4.71   0
  -3   2   3   20.32    6.93   0
   3  -2  -3   18.05    8.04   0
   4   2  -4  253.20    8.16   0
  -4   2   4  257.73    8.04   0
  -4   2   4  249.33    7.38   0
   4   2  -4  259.86    6.77   0
   4  -2  -4  242.74    8.48   0
   4  -2  -4  259.90    6.01   0
  -4  -2   4  251.18    5.48   0
   5   2  -5  281.07    6.09   0
   5  -2  -5  302.20    7.54   0
  -5   2   5  292.14    6.36   0
   5  -2  -5  284.59    7.92   0
  -5   2   5  284.44    5.85   0
  -5  -2   5  184.93    5.01   0
   5   2  -5  274.09    5.34   0
  -5  -2   5  295.40    7.47   0
   6  -2  -6  116.70    6.65   0
   6  -2  -6  121.02    5.31   0
  -6  -2   6  128.74    5.08   0
   6   2  -6  127.18    4.69   0
  -6  -2   6  118.96    4.70   0
  -6   2   6  127.13    6.55   0
  -6   2   6  121.48    6.45   0
   6   2  -6  126.09    5.33   0
  -7  -2   7   -2.09    4.46   0
   7  -2  -7    5.33    5.74   0
  -7  -2   7    6.40    3.76   0
  -7   2   7    0.42    5.34   0
   7   2  -7    7.66    5.46   0
   7   2  -7    4.23    4.62   0
   7  -2  -7    7.65    6.18   0
  -7   2   7   -0.85    5.59   0
   8   2  -8   30.85    4.89   0
  -8   2   8   45.63    5.95   0
  -8  -2   8   40.18    4.72   0
  -8   2   8   33.11    3.72   0
   8  -2  -8   36.21    6.45   0
   8  -2  -8   36.56    5.73   0
   8   2  -8   33.67    5.65   0
  -8  -2   8   39.66    5.56   0
   9  -2  -9    7.32    5.17   0
  -9   2   9    5.62    3.94   0
   9  -2  -9   12.22    4.24   0
   9   2  -9   11.23    4.29   0
  -9  -2   9   10.10    4.05   0
  -9  -2   9    9.97    3.61   0
   9   2  -9   17.89    5.07   0
  10   2 -10    1.17    3.98   0
  10   2 -10    5.18    4.97   0
 -10   2  10   17.59    5.09   0
  10  -2 -10   -2.37    4.31   0
 -10  -2  10    2.19    5.85   0
  10  -2 -10    9.06    5.14   0
 -11  -2  11   31.34    5.43   0
 -11   2  11   30.40    5.32   0
  11   2 -11   23.58    3.54   0
  11  -2 -11   32.47    6.04   0
  11   2 -11   21.79    4.09   0
  11  -2 -11   26.30    3.44   0
  12  -2 -12    2.83    4.68   0
  12   2 -12    5.18    3.40   0
 -12   2  12    3.98    3.85   0
  12   2 -12   -5.17    5.48   0
  12  -2 -12    6.59    5.95   0
 -12  -2  12    2.88    5.16   0
  13   2 -13    8.34    3.22   0
  13  -2 -13    8.36    4.75   0
 -13   2  13    2.72    3.51   0
 -13  -2  13    6.70    4.94   0
  13  -2 -13    7.85    5.36   0
  13   2 -13   -2.55    3.67   0
  14  -2 -14    6.11    5.38   0
  14   2 -14    9.29    3.43   0
  14  -2 -14   10.85    3.46   0
  14   2 -14   10.20    5.34   0
 -14  -2  14    8.18    3.65   0
 -14   2  14   10.57    4.80   0
   1   3  -1   49.24    6.00   0
   1   3  -1   49.04    6.27   0
   1  -3  -1   56.79    6.26   0
  -1  -3   1   53.20    5.03   0
  -1   3   1   49.05   12.79   0
  -1   3   1   51.46    6.04   0
   2  -3  -2   94.18    4.99   0
   2   3  -2  102.89    6.93   0
  -2   3   2   93.88    6.67   0
   2   3  -2   94.09    6.49   0
   2   3  -2   97.20    4.85   0
   3  -3  -3  203.97    7.07   0
   3   3  -3  183.11    5.21   0
   3   3  -3  184.34    5.50   0
   3   3  -3  180.35    7.26   0
  -3   3   3  194.76    7.23   0
   4   3  -4   34.38    4.73   0
   4  -3  -4   27.73    8.44   0
   4  -3  -4   27.49    6.25   0
   4   3  -4   28.68    3.97   0
  -4   3   4   26.14    4.41   0
   4   3  -4   30.96    4.57   0
  -4  -3   4   20.87    3.79   0
  -5   3   5    0.41    4.36   0
   5  -3  -5    1.18    6.97   0
  -5  -3   5    1.54    3.62   0
   5   3  -5    3.43    3.96   0
   5   3  -5    5.49    4.50   0
   5   3  -5    2.04    4.68   0
   5  -3  -5    2.01    6.26   0
   6   3  -6   30.96    6.49   0
   6   3  -6   32.90    5.69   0
   6  -3  -6   38.98    6.64   0
  -6   3   6   37.35    4.46   0
  -6  -3   6   36.25    4.11   0
   6   3  -6   33.28    6.75   0
   6  -3  -6   43.09    4.41   0
   7   3  -7   75.58    6.29   0
   7   3  -7   64.94    4.45   0
  -7   3   7   73.88    6.30   0
   7   3  -7   75.45    4.03   0
   7  -3  -7   75.13    6.15   0
   7  -3  -7   73.40    6.23   0
   8  -3  -8   77.29    6.35   0
   8   3  -8   72.45    4.34   0
  -8   3   8   74.16    5.88   0
   8  -3  -8   78.19    4.56   0
   8   3  -8   70.76    4.40   0
   8   3  -8   75.32    5.32   0
   9  -3  -9    2.72    5.76   0
  -9   3   9   -4.85    3.76   0
   9   3  -9   -0.50    5.03   0
   9  -3  -9   -1.63    3.66   0
   9   3  -9    3.89    5.51   0
  10  -3 -10    3.13    5.12   0
 -10   3  10    9.96    4.92   0
  10   3 -10    9.36    3.58   0
  10   3 -10   14.95    5.69   0
  10  -3 -10   10.33    5.64   0
 -11   3  11    4.62    3.40   0
  11   3 -11    6.67    3.32   0
  11  -3 -11   -4.45    5.14   0
  11   3 -11    6.65    5.13   0
  11  -3 -11   -1.41    3.68   0
  12   3 -12   11.21    4.64   0
  12  -3 -12   14.73    5.44   0
  12   3 -12   12.13    3.60   0
  12   3 -12    8.35    5.29   0
 -12   3  12   11.79    4.82   0
  12  -3 -12   10.51    4.90   0
  13   3 -13   -0.62    3.73   0
  13  -3 -13    0.14    4.99   0
 -13   3  13    3.43    4.92   0
  13  -3 -13    6.44    5.66   0
  13   3 -13   -1.94    4.60   0
  13   3 -13    3.48    3.42   0
  14   3 -14    4.99    4.72   0
  14   3 -14    7.47    3.40   0
  14  -3 -14   17.91    5.58   0
 -14   3  14    1.81    4.95   0
  14  -3 -14    4.70    3.50   0
  14   3 -14    4.02    5.08   0
   0   4   0  282.76    9.09   0
   0   4   0  289.97    5.77   0
   0  -4   0  311.43    7.87   0
  -1   4   1   17.38    5.70   0
   1  -4  -1   16.90    6.23   0
   1   4  -1   25.18    5.58   0
  -1  -4   1   14.15    4.81   0
   1   4  -1   14.96    5.92   0
  -2   4   2   44.11    5.96   0
   2   4  -2   52.50    6.32   0
   2  -4  -2   48.13    6.21   0
   2   4  -2   40.30    4.17   0
   2   4  -2   40.25    5.92   0
   3  -4  -3  145.02    6.42   0
   3   4  -3  126.58    4.75   0
   3   4  -3  139.05    5.06   0
   3   4  -3  125.06    4.82   0
  -3   4   3  137.60    6.42   0
   4  -4  -4   45.35    5.83   0
  -4   4   4   48.16    5.96   0
   4   4  -4   45.92    3.96   0
   4   4  -4   49.11    4.38   0
   4   4  -4   46.89    5.59   0
   5  -4  -5    7.77    5.79   0
   5   4  -5    9.56    4.98   0
   5   4  -5   -0.83    3.83   0
  -5   4   5    4.59    6.07   0
   5   4  -5    6.38    4.24   0
  -6   4   6  191.41    6.35   0
   6   4  -6  188.65    6.30   0
   6  -4  -6  199.15    9.31   0
   6   4  -6  181.30    5.71   0
   6   4  -6  185.68    6.56   0
   6  -4  -6  191.80    6.22   0
  -7   4   7    9.15    5.41   0
   7   4  -7    5.48    5.56   0
   7  -4  -7   10.61    5.19   0
   7  -4  -7    7.50    8.01   0
   7   4  -7   11.40    5.73   0
   7   4  -7    8.14    5.07   0
   8  -4  -8    8.76    3.68   0
  -8   4   8    7.22    3.61   0
   8   4  -8    8.02    3.16   0
   8   4  -8    6.81    3.77   0
   8   4  -8    6.83    3.89   0
   8  -4  -8    4.63    7.33   0
   9   4  -9    1.90    3.63   0
   9  -4  -9   -3.48    5.19   0
   9  -4  -9   -4.43    5.63   0
   9   4  -9    1.40    5.19   0
  -9   4   9    8.24    5.11   0
   9   4  -9    0.66    4.52   0
  10  -4 -10    0.52    5.34   0
 -10   4  10   -0.97    3.47   0
  10  -4 -10    0.20    5.38   0
  10   4 -10    3.54    3.14   0
  10   4 -10   -6.79    5.11   0
  10   4 -10   -0.23    3.45   0
  11  -4 -11    1.65    5.55   0
  11  -4 -11    7.22    4.82   0
  11   4 -11    6.90    3.45   0
 -11   4  11    3.85    3.28   0
  11   4 -11    6.98    4.65   0
  11   4 -11    1.63    5.29   0
 -12   4  12   37.92    4.97   0
  12  -4 -12   38.62    5.41   0
  12   4 -12   39.34    5.00   0
  12   4 -12   38.35    3.32   0
  12  -4 -12   36.85    3.92   0
  12   4 -12   37.08    3.23   0
  13   4 -13   -4.64    3.25   0
  13  -4 -13   -1.24    5.33   0
  13   4 -13    4.80    4.68   0
  13   4 -13   -2.55    3.49   0
 -13   4  13   -3.87    4.80   0
  13  -4 -13    2.83    4.01   0
   1  -5  -1  285.41    7.37   0
   1   5  -1  260.05    5.31   0
  -1  -5   1  272.83    7.48   0
   1   5  -1  263.85    7.52   0
  -1   5   1  275.73    6.77   0
  -2   5   2   76.60    4.40   0
   2   5  -2   81.75    4.60   0
   2   5  -2   75.89    5.91   0
   2   5  -2   88.81    5.53   0
   2  -5  -2   82.03    6.02   0
  -3   5   3   38.58    4.14   0
   3   5  -3   38.84    5.24   0
   3   5  -3   44.89    5.80   0
   3  -5  -3   41.25    5.53   0
   3   5  -3   38.06    4.00   0
  -4   5   4  150.39    6.37   0
   4  -5  -4  141.95    6.11   0
   4   5  -4  144.59    4.76   0
   4   5  -4  148.16    5.91   0
   4   5  -4  135.89    5.74   0
   5   5  -5   32.70    3.55   0
   5   5  -5   35.47    5.56   0
   5  -5  -5   36.36    5.59   0
   5   5  -5   31.73    4.04   0
  -5   5   5   30.92    4.12   0
   6   5  -6   21.94    5.52   0
   6   5  -6   18.07    5.67   0
   6  -5  -6   16.43    5.01   0
   6   5  -6   14.91    4.90   0
  -6   5   6   12.53    5.53   0
   7   5  -7   57.91    5.55   0
  -7   5   7   54.38    5.52   0
   7   5  -7   61.51    3.66   0
   7  -5  -7   62.70    5.70   0
   7   5  -7   49.36    5.48   0
   8   5  -8   -1.47    3.59   0
   8   5  -8    4.46    5.14   0
  -8   5   8    2.54    3.55   0
   8   5  -8   -4.84    3.92   0
   8  -5  -8   -2.54    5.11   0
   9   5  -9   28.15    3.76   0
   9   5  -9   27.15    3.72   0
  -9   5   9   26.10    3.61   0
   9   5  -9   29.66    3.91   0
   9  -5  -9   30.62    3.77   0
  10   5 -10   18.86    5.37   0
 -10   5  10   19.26    5.25   0
  10   5 -10   10.54    4.72   0
  10  -5 -10   23.03    5.06   0
  10  -5 -10   18.56    6.11   0
  10   5 -10   15.29    3.68   0
 -11   5  11   -0.49    4.90   0
  11  -5 -11    7.05    5.12   0
  11   5 -11    1.05    4.64   0
  11   5 -11    9.07    4.62   0
  11   5 -11    6.12    4.73   0
  11  -5 -11   -0.79    5.81   0
  12   5 -12   -2.55    3.57   0
  12   5 -12    4.51    3.18   0
  12   5 -12    3.15    4.92   0
  12  -5 -12    6.20    5.31   0
 -12   5  12    9.12    4.86   0
  12  -5 -12    4.67    5.74   0
   0   6   0  275.01   10.89   0
   0  -6   0  268.72    6.77   0
   0   6   0  266.34    6.22   0
   1   6  -1   98.23    4.28   0
   1  -6  -1  109.04    5.96   0
  -1   6   1  105.18    5.55   0
   1   6  -1   90.85    6.13   0
  -2   6   2  155.23    5.87   0
   2   6  -2  151.50    4.64   0
   2   6  -2  154.59    4.35   0
   2  -6  -2  164.84    6.29   0
   2   6  -2  150.73    6.25   0
  -3   6   3   79.15    4.35   0
   3  -6  -3   83.36    6.13   0
   3   6  -3   80.24    4.21   0
   3   6  -3   77.68    5.62   0
   3   6  -3   83.53    5.16   0
   4  -6  -4    6.67    5.34   0
   4   6  -4    3.93    5.20   0
   4   6  -4   -0.31    5.12   0
  -4   6   4    0.12    5.31   0
   4   6  -4   -1.21    3.26   0
   5  -6  -5   45.63    5.25   0
   5   6  -5   41.48    5.03   0
   5   6  -5   36.36    5.45   0
   5   6  -5   43.29    5.01   0
  -5   6   5   45.98    5.25   0
   6   6  -6   54.21    4.85   0
  -6   6   6   52.81    5.23   0
   6   6  -6   50.15    5.11   0
   6   6  -6   53.44    5.54   0
   6  -6  -6   58.70    5.18   0
   7   6  -7    2.90    3.55   0
   7  -6  -7    0.62    3.62   0
   7   6  -7    7.22    4.98   0
  -7   6   7    6.12    5.05   0
   7   6  -7    5.64    4.62   0
   8   6  -8   63.09    3.85   0
   8   6  -8   60.85    5.25   0
   8  -6  -8   64.15    5.22   0
  -8   6   8   64.16    5.37   0
   8   6  -8   57.52    3.75   0
  -9   6   9   12.24    5.03   0
   9   6  -9   10.71    3.59   0
   9  -6  -9    2.26    5.20   0
   9   6  -9    4.06    3.51   0
   9   6  -9    3.43    5.33   0
  10   6 -10   12.55    5.41   0
  10  -6 -10    3.18    3.70   0
  10   6 -10    1.05    5.14   0
 -10   6  10   12.38    5.08   0
  10   6 -10    6.79    4.78   0
   1   7  -1   27.93    6.71   0
   1  -7  -1   24.73    5.53   0
  -1   7   1   30.41    4.75   0
   1   7  -1   30.22    4.76   0
   1   7  -1   32.07    5.42   0
   2   7  -2    4.64    5.09   0
   2   7  -2   -0.77    4.59   0
   2  -7  -2   -2.84    5.35   0
  -2   7   2    3.73    3.35   0
   2   7  -2    2.90    5.36   0
   3   7  -3    6.77    4.48   0
   3  -7  -3    5.74    5.38   0
   3   7  -3   10.40    5.24   0
   3   7  -3    1.82    3.57   0
  -3   7   3    3.63    4.77   0
   4   7  -4    0.41    5.31   0
   4   7  -4    1.73    3.44   0
  -4   7   4    4.98    5.01   0
   4  -7  -4    4.37    5.30   0
   4   7  -4    2.77    3.33   0
   5   7  -5   15.43    4.45   0
   5   7  -5   13.09    5.00   0
   5   7  -5   24.90    5.35   0
  -5   7   5   18.27    4.87   0
   5  -7  -5   18.09    5.36   0
   6   7  -6    1.57    4.78   0
   6  -7  -6    3.64    5.06   0
   6   7  -6    0.31    4.92   0
   6   7  -6   10.51    3.47   0
  -6   7   6    0.71    4.92   0
   7   7  -7   13.21    3.44   0
  -7   7   7   13.59    5.01   0
   7  -7  -7   16.92    5.19   0
   7   7  -7   14.83    5.01   0
   7   7  -7   12.11    3.54   0
   8   7  -8    7.69    3.47   0
  -8   7   8    4.34    5.04   0
   8   7  -8    9.50    3.50   0
   8  -7  -8    8.83    5.54   0
   8   7  -8   17.58    5.24   0
   0   8   0   12.19    5.21   0
   0   8   0   23.07    4.79   0
  -1   8   1    2.38    4.60   0
   1   8  -1    3.69    5.36   0
  -1   8   1    6.68    5.12   0
   1   8  -1   -6.86    4.58   0
  -2   8   2    4.32    4.81   0
   2   8  -2    6.64    4.52   0
   2   8  -2    5.83    7.13   0
   2   8  -2    7.91    5.18   0
   3  -8  -3    4.30    5.54   0
   3   8  -3    6.12    3.94   0
   3   8  -3    4.72    4.74   0
   3   8  -3    4.46    5.43   0
  -3   8   3    4.92    4.85   0
   4   8  -4    8.46    5.40   0
   4   8  -4    6.01    4.90   0
   4  -8  -4    1.42    5.35   0
  -4   8   4    3.36    4.90   0
   4   8  -4    7.60    3.26   0
   5   8  -5    7.16    5.24   0
   5   8  -5   10.03    4.61   0
  -5   8   5    5.43    4.99   0
 -15   1  14    7.42    4.61   0
  15   1 -14    6.41    4.49   0
 -15  -1  14    0.80    3.56   0
  15  -1 -14   -6.66    5.42   0
  15   1 -14   -5.07    3.76   0
  15  -1 -14   -0.57    4.71   0
  14   1 -13    9.62    4.74   0
  14  -1 -13   -1.23    4.84   0
  14   1 -13   -7.28    3.70   0
 -14  -1  13    3.64    4.78   0
  14  -1 -13    3.01    3.78   0
 -14   1  13   -0.64    3.45   0
  13  -1 -12    5.51    5.33   0
 -13  -1  12   21.14    5.10   0
  13  -1 -12    9.35    3.40   0
  13   1 -12   12.99    3.86   0
 -13   1  12   20.43    5.04   0
  13   1 -12   14.32    3.07   0
  12  -1 -11    5.95    4.15   0
  12  -1 -11    5.71    3.69   0
  12   1 -11    6.41    4.03   0
  12   1 -11    3.37    3.49   0
 -12  -1  11   -0.78    3.60   0
 -12   1  11   11.72    3.81   0
  11  -1 -10   48.19    4.30   0
 -11  -1  10   55.97    5.52   0
  11   1 -10   39.95    5.08   0
 -11   1  10   47.05    5.54   0
  11  -1 -10   45.08    3.84   0
  11   1 -10   45.63    5.93   0
  10   1  -9   16.92    3.64   0
 -10  -1   9   21.47    4.21   0
  10  -1  -9   17.29    4.36   0
 -10   1   9   26.37    5.80   0
  10  -1  -9   16.42    5.08   0
  10   1  -9   20.90    5.96   0
   9   1  -8  232.06    4.88   0
  -9  -1   8  246.59    7.05   0
   9  -1  -8  230.17    6.31   0
  -9   1   8  231.76    6.78   0
   9   1  -8  235.04    7.24   0
   9  -1  -8  244.22    7.26   0
   8  -1  -7   46.25    4.99   0
  -8   1   7   44.67    6.41   0
   8  -1  -7   42.54    3.66   0
   8   1  -7   62.06    4.97   0
   8   1  -7   49.16    5.54   0
  -8  -1   7   39.65    4.08   0
  -8  -1   7   56.87    6.52   0
  -7   1   6    9.76    5.16   0
   7  -1  -6    3.39    3.98   0
   7   1  -6    1.60    3.87   0
   7   1  -6    7.22    6.42   0
  -7  -1   6    9.11    4.39   0
  -7  -1   6    4.22    4.02   0
   7  -1  -6    3.82    4.61   0
  -7   1   6    8.47    6.11   0
  -6   1   5   57.86    6.54   0
  -6  -1   5   61.99    6.18   0
   6   1  -5   60.97    4.50   0
  -6   1   5   62.11    5.83   0
   6   1  -5   65.62    5.26   0
  -6  -1   5   63.88    6.93   0
   6  -1  -5   63.43    4.87   0
   6  -1  -5   59.32    6.11   0
  -5  -1   4  120.78    5.38   0
   5  -1  -4  120.18    5.66   0
   5   1  -4  122.36    6.26   0
   5   1  -4  127.97    5.40   0
  -5  -1   4  130.09    6.16   0
  -5   1   4  124.02    5.66   0
   5  -1  -4  123.90    6.89   0
  -5   1   4  121.19    6.70   0
  -4   1   3  180.19    7.90   0
   4  -1  -3  194.21    7.14   0
  -4   1   3  187.49    7.09   0
  -4  -1   3  193.54   10.07   0
   4  -1  -3  185.15    6.49   0
   4   1  -3  184.86    8.45   0
   4   1  -3  180.66    7.67   0
  -4  -1   3  187.81    8.54   0
   3  -1  -2 2348.39   19.51   0
   3  -1  -2 2478.44   17.94   0
   3   1  -2 2439.82   16.39   0
   3   1  -2 2475.88   18.19   0
  -3   1   2 2445.05   16.43   0
  -3  -1   2 2429.83   16.86   0
   2   1  -1  237.74   10.54   0
   2  -1  -1  240.21    8.84   0
   2  -1  -1  243.47   12.20   0
  -2  -1   1  239.41   12.35   0
   2   1  -1  231.52    9.18   0
  -2   1   1  244.84    8.77   0
  -1   1   0   84.17    7.86   0
   1  -1   0   80.83   10.91   0
   1   1   0   84.12   12.09   0
   1   1   0   76.35   12.31   0
   0   1  -1  339.75   14.21   0
   0  -1   1  366.52   13.32   0
   0  -1   1  317.32   11.58   0
   0  -1  -1  356.42   15.79   0
   0   1   1  356.25   15.05   0
   0   1  -1  360.26   12.84   0
   1  -1  -2  249.64   12.24   0
   1   1  -2  229.27   11.62   0
  -1   1   2  240.81   12.63   0
   1   1  -2  242.94   11.41   0
  -1   1   2  245.56   11.98   0
   1  -1  -2  247.21   12.93   0
  -1  -1   2  230.19   11.35   0
  -2  -1   3  486.06   11.16   0
   2   1  -3  425.76    8.78   0
  -2   1   3  465.58   12.09   0
  -2   1   3  481.52   10.06   0
   2  -1  -3  501.85   12.55   0
   2  -1  -3  462.13   12.45   0
   2   1  -3  486.73   12.01   0
   3  -1  -4  265.30   10.30   0
  -3   1   4  267.64    9.89   0
   3   1  -4  258.74    7.74   0
   3   1  -4  256.62    9.04   0
  -3  -1   4  265.02    7.63   0
   3  -1  -4  258.59    9.29   0
  -3  -1   4  265.53    7.18   0
  -3   1   4  262.45    7.18   0
  -4   1   5    0.73    4.54   0
  -4  -1   5    1.05    6.90   0
   4   1  -5    2.19    5.46   0
   4  -1  -5   -2.80    7.24   0
   4  -1  -5   -3.44    6.62   0
  -4   1   5   -0.33    6.95   0
  -4  -1   5    0.91    5.36   0
   4   1  -5    1.49    6.81   0
  -5   1   6  217.85    5.52   0
   5  -1  -6  223.41    6.02   0
   5   1  -6  222.56    6.04   0
  -5  -1   6  222.55    5.54   0
   5   1  -6  231.06    6.96   0
   5  -1  -6  211.77    6.95   0
  -5   1   6  223.65    5.86   0
  -5  -1   6  230.60    7.67   0
  -6  -1   7  279.78    5.27   0
  -6   1   7  272.22    6.62   0
  -6  -1   7  285.72    5.70   0
  -6   1   7  295.63    7.26   0
   6  -1  -7  272.36    6.80   0
   6   1  -7  278.40    6.62   0
   6   1  -7  277.92    7.41   0
   6  -1  -7  293.24    7.81   0
   7   1  -8   74.03    4.92   0
  -7  -1   8   81.75    5.80   0
   7  -1  -8   75.31    5.54   0
  -7   1   8   70.63    4.02   0
   7  -1  -8   68.80    6.74   0
  -7  -1   8   69.37    6.41   0
  -7   1   8   83.10    6.59   0
   7   1  -8   79.05    4.32   0
   8  -1  -9   25.79    5.57   0
  -8   1   9   24.26    5.72   0
   8   1  -9   29.86    5.47   0
   8  -1  -9   30.71    6.56   0
   8   1  -9   14.29    4.50   0
  -8  -1   9   27.17    4.34   0
  -8  -1   9   26.83    5.48   0
  -8   1   9   28.31    3.76   0
   9   1 -10   28.66    3.81   0
   9  -1 -10   42.33    4.76   0
  -9   1  10   41.22    4.04   0
   9   1 -10   30.71    4.44   0
  -9   1  10   33.47    5.42   0
   9  -1 -10   34.51    5.54   0
  -9  -1  10   34.87    5.29   0
  -9  -1  10   29.95    5.61   0
  10   1 -11   13.56    3.49   0
  10  -1 -11    8.31    5.87   0
 -10  -1  11   -1.61    5.01   0
 -10  -1  11   15.57    5.50   0
  10   1 -11    8.10    3.96   0
 -10   1  11   12.85    3.74   0
  10  -1 -11    8.23    3.55   0
 -10   1  11   10.73    4.99   0
  11   1 -12   -3.29    4.80   0
 -11   1  12   16.17    5.47   0
  11  -1 -12   14.47    5.16   0
 -11   1  12   -5.14    3.80   0
  11   1 -12   11.09    5.41   0
 -11  -1  12   -2.68    3.75   0
  11  -1 -12   -2.01    4.03   0
 -11  -1  12    2.42    3.33   0
  12   1 -13    3.13    3.87   0
  12  -1 -13    3.87    3.35   0
 -12   1  13    9.81    4.60   0
  12  -1 -13   -6.15    5.38   0
 -12  -1  13    1.07    3.55   0
  12   1 -13   -0.55    4.73   0
 -13  -1  14   -8.62    4.90   0
 -13   1  14    1.84    4.93   0
  13   1 -14    7.25    3.26   0
  13  -1 -14    8.76    5.31   0
  13  -1 -14   -0.51    4.76   0
  13   1 -14   13.39    5.25   0
 -14   1  15    3.05    3.28   0
  14   1 -15    8.36    5.25   0
  14   1 -15    9.78    3.45   0
  14  -1 -15    6.52    3.79   0
 -14  -1  15   -4.99    3.68   0
  14  -1 -15    6.66    4.55   0
  15   2 -14    8.48    5.15   0
 -15   2  14    4.19    4.90   0
 -15  -2  14    6.66    5.02   0
  15   2 -14    5.24    3.23   0
  15  -2 -14   -1.44    4.92   0
  15  -2 -14   -1.00    3.63   0
 -14   2  13    3.62    3.50   0
  14   2 -13    1.57    3.65   0
 -14  -2  13    4.33    3.48   0
  14  -2 -13    3.43    4.73   0
  14   2 -13    5.91    3.36   0
  14  -2 -13    2.35    5.58   0
  13  -2 -12    3.87    5.61   0
  13   2 -12    6.70    4.72   0
  13  -2 -12    7.94    4.81   0
 -13   2  12    3.06    3.62   0
  13   2 -12    3.13    3.61   0
 -13  -2  12    8.34    3.60   0
  12  -2 -11   77.45    4.84   0
 -12  -2  11   69.76    3.77   0
  12  -2 -11   77.02    4.51   0
  12   2 -11   75.32    5.42   0
  12   2 -11   63.96    4.93   0
 -12   2  11   68.86    4.16   0
 -11  -2  10   10.14    5.43   0
  11   2 -10   -0.08    4.91   0
  11  -2 -10   16.30    5.45   0
 -11   2  10    7.37    3.79   0
  11  -2 -10    1.74    4.95   0
  11   2 -10    4.22    4.13   0
  10   2  -9   17.38    3.66   0
  10  -2  -9   16.98    5.96   0
  10   2  -9   13.51    5.67   0
 -10   2   9   15.92    5.40   0
 -10  -2   9   17.30    3.91   0
  10  -2  -9   14.42    5.12   0
   9  -2  -8  137.66    4.55   0
   9   2  -8  136.49    4.87   0
   9   2  -8  130.22    4.53   0
  -9   2   8  135.87    4.91   0
   9  -2  -8  153.53    6.75   0
  -9  -2   8  133.44    4.70   0
   8   2  -7  181.03    5.84   0
   8   2  -7  170.86    5.38   0
   8  -2  -7  186.22    6.88   0
  -8  -2   7  165.05    5.03   0
   8  -2  -7  174.72    6.43   0
  -8   2   7  179.14    6.22   0
  -7   2   6  302.86    5.46   0
  -7  -2   6  315.94    5.98   0
   7   2  -6  317.05    6.40   0
   7  -2  -6  295.40    6.12   0
   7  -2  -6  299.85    5.65   0
   7   2  -6  309.93    5.98   0
  -6  -2   5  338.00    7.67   0
   6   2  -5  319.19    5.39   0
   6   2  -5  337.91    7.60   0
   6  -2  -5  318.71    7.61   0
  -6   2   5  331.80    7.13   0
   6  -2  -5  338.20    5.94   0
  -5  -2   4  113.36    5.36   0
   5  -2  -4  121.32    7.20   0
  -5   2   4  124.17    5.08   0
   5   2  -4  120.32    7.13   0
   5  -2  -4  126.18    6.80   0
   5   2  -4  114.26    4.65   0
   4  -2  -3  786.94    9.72   0
   4  -2  -3  774.29   13.37   0
   4   2  -3  767.84    8.78   0
  -4   2   3  762.74    9.61   0
  -4  -2   3  762.78    8.50   0
   4   2  -3  777.62    9.92   0
   3  -2  -2   33.59    9.84   0
   3  -2  -2   33.33    7.37   0
   3   2  -2   32.65    5.11   0
   3   2  -2   37.07    8.38   0
  -3   2   2   25.02    7.56   0
   2  -2  -1 1783.89   14.80   0
   2   2  -1 1710.32   14.48   0
   2   2  -1 1668.72   14.36   0
   2   2  -1 1733.09   15.69   0
  -2   2   1 1737.31   13.78   0
   1  -2   0 1324.66   12.74   0
   1  -2   0 1190.21   22.71   0
  -1   2   0 1330.49   13.69   0
   1   2   0 1326.39   14.99   0
  -1  -2   0 1342.04   15.92   0
   1   2   0 1325.38   15.03   0
  -1   2   0 1304.91   25.87   0
   0   2  -1    0.45    8.01   0
   0  -2  -1    1.98    7.99   0
   0  -2   1    6.25    8.42   0
   0   2   1    1.45    7.25   0
   0   2  -1    2.48    5.72   0
   0  -2   1    2.97    7.65   0
   1   2  -2 1510.02   14.75   0
   1  -2  -2 1583.02   16.17   0
  -1   2   2 1498.10   15.97   0
  -1  -2   2 1521.24   13.54   0
  -1  -2   2 1565.88   13.09   0
  -1   2   2 1613.85   24.99   0
   1   2  -2 1591.70   14.04   0
   2   2  -3  152.09    8.44   0
   2  -2  -3  160.67    7.97   0
   2   2  -3  155.02    8.72   0
  -2  -2   3  152.65    7.74   0
   2  -2  -3  169.98   11.26   0
   2   2  -3  147.08    7.90   0
  -2   2   3  151.19    7.89   0
  -2   2   3  152.89    8.91   0
   3   2  -4   70.04    5.85   0
  -3   2   4   73.75    6.91   0
   3   2  -4   74.47    5.52   0
   3  -2  -4   76.62    8.07   0
   3  -2  -4   77.83    5.26   0
  -3   2   4   79.30    6.95   0
   3   2  -4   73.10    4.81   0
  -3  -2   4   76.18    6.74   0
   4   2  -5 1519.46   10.59   0
   4  -2  -5 1483.39   12.70   0
   4   2  -5 1502.89   11.07   0
   4  -2  -5 1575.03   11.37   0
  -4  -2   5 1543.35    9.81   0
   4   2  -5 1550.52   11.24   0
  -4   2   5 1544.06   13.39   0
  -4   2   5 1568.90   12.20   0
  -5  -2   6  227.55    6.48   0
  -5   2   6  235.45    7.02   0
   5  -2  -6  243.51    6.05   0
   5   2  -6  230.23    5.54   0
   5   2  -6  228.76    6.35   0
   5  -2  -6  223.73    7.33   0
  -5   2   6  243.14    7.31   0
   6  -2  -7  271.38    6.04   0
   6  -2  -7  265.48    7.63   0
  -6   2   7  274.34    7.22   0
  -6   2   7  269.34    5.54   0
  -6  -2   7  274.73    5.73   0
   6   2  -7  273.09    7.24   0
  -6  -2   7  249.84    4.99   0
   6   2  -7  264.55    6.42   0
  -7   2   8  321.59    6.81   0
  -7  -2   8  312.42    5.70   0
   7   2  -8  308.49    7.45   0
   7  -2  -8  320.06    5.89   0
  -7  -2   8  312.21    5.17   0
  -7   2   8  311.52    6.81   0
   7   2  -8  296.63    6.45   0
   7  -2  -8  306.92    6.90   0
  -8   2   9   22.73    4.17   0
   8   2  -9   29.26    4.74   0
   8   2  -9   24.95    3.96   0
  -8   2   9   11.41    3.67   0
   8  -2  -9   19.99    5.40   0
  -8  -2   9   21.80    4.46   0
   8  -2  -9   28.83    6.58   0
  -8  -2   9   13.13    5.38   0
   9   2 -10    7.48    4.28   0
   9  -2 -10    8.32    3.75   0
  -9   2  10    6.14    4.88   0
  -9  -2  10   11.47    5.23   0
   9   2 -10   20.26    5.15   0
   9  -2 -10   12.44    6.17   0
  -9  -2  10    8.09    4.11   0
  -9   2  10   13.97    3.89   0
  10  -2 -11  141.07    4.18   0
 -10  -2  11  147.17    5.86   0
  10   2 -11  130.24    5.63   0
 -10   2  11  139.63    4.43   0
  10   2 -11  128.15    4.70   0
 -10   2  11  140.70    4.19   0
 -10  -2  11  108.32    3.93   0
  10  -2 -11  141.34    6.39   0
  11  -2 -12    2.00    4.13   0
  11   2 -12   -0.71    3.21   0
  11  -2 -12    3.87    3.27   0
  11   2 -12    3.46    3.85   0
 -11   2  12    4.02    5.40   0
 -11  -2  12    8.27    3.43   0
 -12   2  13   16.18    3.54   0
  12   2 -13    9.41    3.40   0
  12  -2 -13   14.73    4.16   0
  12  -2 -13   17.10    4.87   0
  12   2 -13   13.10    3.85   0
 -12  -2  13   12.61    3.68   0
  13   2 -14    5.54    4.67   0
 -13   2  14    7.04    4.98   0
  13   2 -14   11.20    5.22   0
  13  -2 -14    1.85    3.41   0
  13  -2 -14    2.43    5.38   0
 -14   2  15    3.71    3.48   0
  14   2 -15    5.70    3.53   0
  14   2 -15    6.65    4.77   0
  14  -2 -15    2.34    3.96   0
  14  -2 -15   12.65    5.04   0
  14   3 -13   11.13    3.34   0
  14  -3 -13   15.95    5.04   0
  14   3 -13   16.89    5.20   0
  14  -3 -13   18.85    5.53   0
 -14   3  13    5.28    4.75   0
  13  -3 -12    8.99    3.90   0
  13   3 -12    5.10    3.31   0
  13  -3 -12    5.32    4.78   0
 -13   3  12   -1.05    4.79   0
  13   3 -12    4.06    3.67   0
  12  -3 -11   -2.94    5.01   0
 -12   3  11   -3.35    3.75   0
  12   3 -11   -0.81    3.33   0
  12   3 -11   -5.60    3.78   0
  12  -3 -11   -3.80    3.87   0
  11   3 -10   79.01    5.58   0
  11  -3 -10   68.09    4.21   0
  11   3 -10   82.11    3.69   0
  11  -3 -10   75.76    4.64   0
 -11   3  10   76.12    5.83   0
 -10  -3   9    9.54    4.06   0
  10   3  -9    9.57    3.95   0
  10  -3  -9    3.23    5.30   0
  10  -3  -9   15.38    5.71   0
 -10   3   9   10.14    5.13   0
  10   3  -9    7.76    3.45   0
   9   3  -8  452.29    5.31   0
   9  -3  -8  439.45    6.62   0
   9   3  -8  442.97    5.90   0
   9  -3  -8  487.67    6.09   0
  -9  -3   8  488.54    5.72   0
  -9   3   8  478.42    7.02   0
  -8   3   7   10.26    5.72   0
   8   3  -7    6.42    6.05   0
   8  -3  -7   11.92    4.36   0
   8  -3  -7   11.32    5.63   0
   8   3  -7   11.71    3.58   0
   7  -3  -6   93.67    4.46   0
   7   3  -6   85.35    4.16   0
  -7   3   6   87.79    4.43   0
   7  -3  -6   76.15    6.27   0
   7   3  -6   84.11    6.50   0
   6  -3  -5  365.75    7.35   0
   6   3  -5  368.72    5.52   0
   6   3  -5  379.34    7.40   0
  -6   3   5  374.64    7.40   0
   6  -3  -5  367.35    9.27   0
   6   3  -5  363.13    7.28   0
  -5   3   4  384.12    7.59   0
   5   3  -4  373.14    6.12   0
   5  -3  -4  383.58   11.49   0
   5  -3  -4  401.47    7.56   0
   5   3  -4  367.12    5.62   0
   5   3  -4  368.67    7.49   0
   4   3  -3   68.72    4.23   0
   4   3  -3   79.32    6.49   0
   4   3  -3   74.48    4.79   0
   4  -3  -3   81.58   12.06   0
  -4   3   3   68.27    6.21   0
   4  -3  -3   73.52    6.30   0
  -3   3   2 1159.31   10.70   0
   3   3  -2 1077.49    9.21   0
   3   3  -2 1169.43   10.70   0
   3   3  -2 1142.27   10.79   0
   3  -3  -2 1222.19   10.91   0
   2   3  -1   73.44    6.23   0
   2   3  -1   74.20    6.83   0
  -2   3   1   74.31    4.80   0
   2   3  -1   75.26    6.40   0
   2  -3  -1   74.12    6.31   0
  -1   3   0  684.74    9.08   0
   1   3   0  700.14    9.56   0
  -1  -3   0  715.62   10.45   0
  -1   3   0  701.45   16.28   0
   1  -3   0  720.94    9.56   0
   1   3   0  600.91    9.94   0
   0   3  -1 1024.40    9.96   0
   0  -3   1 1064.11   10.67   0
   0   3  -1 1007.50   13.13   0
   0   3   1 1014.07   14.35   0
   0   3   1 1032.25   11.35   0
   0  -3  -1 1085.56   12.18   0
  -1  -3   2  291.01    7.74   0
  -1   3   2  333.98   15.59   0
   1   3  -2  310.12    6.03   0
   1  -3  -2  318.95    8.31   0
  -1   3   2  312.01    8.05   0
  -1   3   2  304.86   14.18   0
  -1  -3   2  296.18    6.32   0
   1   3  -2  294.48    8.01   0
   2   3  -3 1390.59   10.79   0
  -2   3   3 1369.78   12.64   0
  -2  -3   3 1382.54   10.29   0
   2  -3  -3 1410.90   12.79   0
   2   3  -3 1343.22   10.42   0
  -2   3   3 1437.37   26.31   0
   3   3  -4 1943.53   11.24   0
   3  -3  -4 2065.72   13.97   0
  -3   3   4 2084.78   21.41   0
  -3   3   4 2018.37   13.77   0
   3   3  -4 1975.08   11.24   0
   3   3  -4 1968.17   11.90   0
  -3  -3   4 2001.13   11.93   0
   4   3  -5   87.54    6.75   0
  -4   3   5   87.08    6.53   0
   4   3  -5   86.11    6.41   0
  -4  -3   5   90.71    5.64   0
   4  -3  -5   87.45    6.91   0
  -4   3   5   91.49    7.66   0
   4  -3  -5   91.27    9.10   0
   4   3  -5   85.17    4.35   0
  -5   3   6  908.36   11.05   0
  -5  -3   6  691.99    6.48   0
   5   3  -6  899.15    7.83   0
   5   3  -6  883.68    8.13   0
   5  -3  -6  939.24   12.83   0
   5  -3  -6  898.02    8.41   0
   5   3  -6  866.81    7.69   0
  -5   3   6  914.73    9.54   0
  -6   3   7  354.28    7.29   0
   6   3  -7  337.24    7.25   0
   6   3  -7  356.35    7.42   0
  -6  -3   7  291.10    5.07   0
   6  -3  -7  348.94    8.23   0
   6   3  -7  349.16    6.54   0
  -6   3   7  345.77    7.38   0
   6  -3  -7  360.90    7.34   0
   7   3  -8  284.62    6.89   0
   7   3  -8  250.82    6.04   0
  -7   3   8  270.57    6.71   0
  -7   3   8  269.38    6.47   0
   7   3  -8  239.81    5.04   0
   7  -3  -8  253.18    7.44   0
   7  -3  -8  272.71    7.08   0
  -7  -3   8  251.73    6.08   0
   8   3  -9  557.72    5.69   0
  -8   3   9  581.56    8.12   0
  -8  -3   9  590.85    6.97   0
   8   3  -9  562.61    5.99   0
   8  -3  -9  554.95    8.10   0
   8  -3  -9  581.04    6.56   0
  -8   3   9  583.83    7.55   0
   8   3  -9  542.51    5.76   0
   9   3 -10   96.18    5.14   0
   9  -3 -10  101.28    4.30   0
   9  -3 -10   95.87    5.88   0
  -9  -3  10   91.87    3.87   0
   9   3 -10   86.19    5.93   0
  -9   3  10   93.29    4.21   0
   9   3 -10   96.41    5.96   0
  10   3 -11   71.14    5.09   0
  10  -3 -11   78.55    5.46   0
 -10   3  11   70.22    5.24   0
  10   3 -11   65.61    4.09   0
  10  -3 -11   78.31    5.76   0
  10   3 -11   65.24    3.71   0
  11   3 -12   38.69    5.13   0
  11   3 -12   45.52    4.24   0
  11  -3 -12   48.21    3.85   0
  11  -3 -12   52.83    5.81   0
 -11   3  12   58.83    5.08   0
  11   3 -12   46.45    3.70   0
  12  -3 -13   -0.15    3.23   0
  12  -3 -13   -4.39    3.95   0
  12   3 -13    1.62    3.23   0
 -12   3  13   15.73    5.08   0
  12   3 -13    3.70    5.20   0
  12   3 -13    0.78    4.77   0
  13   3 -14   21.85    5.36   0
 -13   3  14   21.38    4.95   0
  13   3 -14   24.10    3.42   0
  13  -3 -14   15.53    5.69   0
  13  -3 -14   13.58    5.45   0
  13   3 -14   18.74    3.59   0
  13  -4 -12    2.12    4.04   0
  13   4 -12   10.44    4.71   0
  13   4 -12    4.42    3.88   0
 -13   4  12    4.53    4.90   0
  13   4 -12   -4.68    4.72   0
  13  -4 -12   -1.58    3.66   0
 -12   4  11   30.72    3.65   0
  12   4 -11   35.76    4.76   0
  12   4 -11   38.94    3.55   0
  12  -4 -11   41.40    5.41   0
  12   4 -11   36.05    3.85   0
  12  -4 -11   44.69    5.28   0
  11   4 -10   15.74    3.13   0
  11  -4 -10   15.00    5.14   0
 -11   4  10   11.54    3.55   0
  11   4 -10   16.54    5.19   0
  11  -4 -10   13.05    5.47   0
  11   4 -10   18.13    3.51   0
  10   4  -9   75.64    3.74   0
  10   4  -9   66.95    5.54   0
 -10   4   9   78.12    5.14   0
  10   4  -9   81.07    5.38   0
  10  -4  -9   73.62    5.72   0
  10  -4  -9   79.58    5.45   0
   9  -4  -8    8.13    3.75   0
  -9   4   8    0.74    3.45   0
   9  -4  -8    4.42    5.47   0
   9   4  -8    5.54    4.63   0
   9   4  -8    5.36    5.41   0
   9   4  -8    3.94    3.77   0
  -8   4   7   16.76    5.19   0
   8   4  -7   17.86    4.92   0
   8  -4  -7   15.53    5.08   0
   8   4  -7   16.56    4.01   0
   8   4  -7   19.63    4.02   0
   8  -4  -7   21.52    6.22   0
   7  -4  -6  189.95    6.20   0
   7   4  -6  178.39    4.95   0
   7   4  -6  180.76    6.40   0
  -7   4   6  181.29    6.07   0
   7  -4  -6  191.44    9.48   0
   7   4  -6  176.70    4.48   0
  -6   4   5  156.12    6.12   0
   6   4  -5  153.91    6.26   0
   6   4  -5  158.43    5.61   0
   6  -4  -5  170.17    4.65   0
   6   4  -5  154.45    4.88   0
   5   4  -4  167.32    5.78   0
   5  -4  -4  182.42    6.36   0
   5   4  -4  178.50    6.58   0
  -5   4   4  171.89    6.51   0
   5   4  -4  163.04    4.88   0
  -4   4   3  535.74    8.00   0
   4  -4  -3  561.89    7.99   0
   4   4  -3  536.67    8.10   0
   4   4  -3  515.27    6.39   0
   4   4  -3  520.68    6.57   0
   3   4  -2   32.09    5.58   0
   3  -4  -2   24.39    5.74   0
  -3   4   2   27.40    5.80   0
   3   4  -2   29.06    4.20   0
   3   4  -2   32.12    6.21   0
   2   4  -1  194.73    6.69   0
   2   4  -1  198.81    7.38   0
   2   4  -1  193.83    6.64   0
  -2   4   1  194.17    6.63   0
   2  -4  -1  208.64    6.74   0
   1   4   0  394.99    7.66   0
  -1  -4   0  413.89    8.73   0
   1   4   0  398.71    8.47   0
   1  -4   0  409.81    6.78   0
  -1   4   0  418.04   13.80   0
  -1   4   0  404.90    7.56   0
   0   4   1  454.38    8.04   0
   0   4   1  436.87   10.44   0
   0  -4   1  456.28    6.87   0
   0  -4  -1  462.60    8.82   0
   0   4  -1  429.03    9.55   0
   0   4  -1  446.18    6.38   0
   1  -4  -2  349.04    8.15   0
   1   4  -2  319.38    7.67   0
   1   4  -2  318.38    5.63   0
  -1  -4   2  337.65    7.69   0
  -1   4   2  331.67    7.63   0
  -2   4   3  223.08    7.12   0
   2  -4  -3  245.45    7.10   0
   2   4  -3  229.56    6.91   0
   2   4  -3  245.22    6.61   0
   3  -4  -4   42.63    5.84   0
   3   4  -4   40.66    4.26   0
   3   4  -4   38.67    4.00   0
   3   4  -4   36.24    4.22   0
  -3   4   4   38.61    6.11   0
   4  -4  -5  277.67    6.98   0
   4   4  -5  266.38    6.45   0
   4   4  -5  259.85    5.35   0
   4   4  -5  276.43    6.31   0
  -4   4   5  260.41    5.74   0
   5   4  -6    4.98    3.91   0
   5   4  -6    8.00    5.07   0
   5  -4  -6    3.28    5.76   0
  -5   4   6   -0.75    5.92   0
   5   4  -6    4.21    4.18   0
   6  -4  -7   80.72    8.47   0
  -6   4   7   71.31    4.28   0
   6  -4  -7   86.32    5.72   0
   6   4  -7   81.49    4.02   0
   6   4  -7   75.76    4.15   0
   6   4  -7   70.27    6.27   0
   7   4  -8  149.72    5.87   0
   7   4  -8  121.46    4.14   0
  -7   4   8  148.61    6.08   0
   7  -4  -8  146.58    6.18   0
   7  -4  -8  145.92    7.24   0
   7   4  -8  136.76    4.32   0
   8  -4  -9    3.31    5.20   0
   8  -4  -9    6.68    5.69   0
   8   4  -9    1.40    3.41   0
  -8   4   9   12.15    4.90   0
   8   4  -9   -0.12    3.81   0
   8   4  -9    2.24    5.20   0
   9   4 -10   24.72    5.20   0
   9  -4 -10   26.96    5.23   0
   9   4 -10   26.89    3.26   0
  -9   4  10   20.30    4.99   0
   9   4 -10   17.80    4.95   0
   9  -4 -10   28.74    5.59   0
 -10   4  11    5.47    5.03   0
  10   4 -11    4.04    4.61   0
  10   4 -11    6.67    5.09   0
  10  -4 -11    9.87    3.73   0
  10   4 -11    8.50    3.60   0
  10  -4 -11    7.14    5.45   0
  11   4 -12   20.57    3.44   0
  11  -4 -12   19.80    3.94   0
  11   4 -12   14.99    3.59   0
  11   4 -12   19.58    3.34   0
 -11   4  12   17.91    4.66   0
  11  -4 -12    8.78    5.25   0
  12   4 -13   12.45    4.48   0
  12   4 -13    5.29    3.25   0
  12  -4 -13    8.54    5.17   0
  12  -4 -13   13.90    5.67   0
  12   4 -13    7.19    5.05   0
 -12   4  13   -0.44    3.24   0
 -12   5  11    6.01    4.80   0
  12  -5 -11   -4.21    6.91   0
  12   5 -11    6.56    3.11   0
  12   5 -11    3.07    3.40   0
  12   5 -11   -1.49    3.63   0
  12  -5 -11    4.42    3.52   0
 -11   5  10    9.46    4.78   0
  11   5 -10   14.25    4.51   0
  11  -5 -10   13.43    5.20   0
  11   5 -10   11.63    3.31   0
  11   5 -10   10.38    3.25   0
  11  -5 -10   11.38    7.49   0
  10   5  -9    8.94    3.74   0
  10  -5  -9   12.21    5.08   0
 -10   5   9    7.75    3.65   0
  10   5  -9    6.84    3.45   0
  10   5  -9   11.47    4.94   0
  10  -5  -9    5.06    7.18   0
   9   5  -8   50.49    4.96   0
  -9   5   8   63.00    5.39   0
   9   5  -8   64.13    5.47   0
   9  -5  -8   61.65    4.07   0
   9   5  -8   57.14    4.09   0
   8   5  -7    3.79    3.16   0
   8  -5  -7    4.78    5.21   0
  -8   5   7   10.06    5.19   0
   8   5  -7    4.41    4.11   0
   8   5  -7   -3.15    5.31   0
   7   5  -6   10.62    5.43   0
   7   5  -6   13.91    3.43   0
   7  -5  -6   16.39    3.77   0
  -7   5   6   23.57    5.33   0
   7   5  -6    9.29    3.91   0
  -6   5   5    9.28    5.12   0
   6   5  -5    9.71    3.62   0
   6   5  -5    7.29    3.88   0
   6   5  -5   13.47    3.60   0
   6  -5  -5    5.72    5.23   0
   5  -5  -4   89.65    5.44   0
   5   5  -4   80.73    4.11   0
   5   5  -4   85.46    5.16   0
   5   5  -4   84.99    4.36   0
  -5   5   4   88.27    5.77   0
   4   5  -3   11.74    5.58   0
   4  -5  -3   12.09    5.09   0
   4   5  -3    7.45    3.46   0
  -4   5   3    5.58    5.21   0
   4   5  -3    9.84    3.72   0
   3   5  -2  138.19    6.24   0
   3   5  -2  137.58    5.72   0
   3  -5  -2  143.46    6.04   0
  -3   5   2  136.45    5.92   0
   3   5  -2  126.01    5.84   0
  -2   5   1   19.89    3.94   0
   2   5  -1   17.31    5.40   0
   2  -5  -1   17.40    5.66   0
   2   5  -1   19.72    5.45   0
   2   5  -1   23.43    5.99   0
   1   5   0  138.32    6.04   0
  -1  -5   0  138.65    6.81   0
   1   5   0  141.72    7.96   0
  -1   5   0  147.92    6.00   0
   1  -5   0  138.96    6.52   0
   0  -5   1   49.85    5.95   0
   0  -5  -1   49.09    4.44   0
   0   5   1   50.18    5.45   0
   0   5   1   46.32    8.61   0
   0   5  -1   50.10    6.31   0
   0   5  -1   53.39    4.94   0
  -1   5   2   83.02    5.74   0
   1   5  -2   79.92    4.33   0
   1   5  -2   81.51    6.48   0
  -1  -5   2   83.20    6.12   0
   1  -5  -2   87.09    6.21   0
   2   5  -3   54.61    4.28   0
   2   5  -3   49.65    5.62   0
  -2   5   3   52.28    6.01   0
   2  -5  -3   59.93    6.20   0
   2   5  -3   63.41    5.25   0
   3   5  -4   25.27    3.88   0
   3   5  -4   16.55    3.71   0
   3   5  -4   23.85    4.04   0
   3  -5  -4   20.50    5.43   0
  -3   5   4   18.17    3.81   0
   4  -5  -5   20.06    5.28   0
   4   5  -5   11.05    3.42   0
  -4   5   5   14.13    5.64   0
   4   5  -5   19.00    4.13   0
   4   5  -5   20.78    3.88   0
   5   5  -6  136.39    5.63   0
   5   5  -6  138.72    6.18   0
   5  -5  -6  141.51    6.21   0
   5   5  -6  134.40    4.46   0
  -5   5   6  141.09    6.06   0
   6   5  -7   17.33    4.98   0
  -6   5   7   18.68    5.40   0
   6  -5  -7   18.17    5.00   0
   6   5  -7   16.00    5.46   0
   6   5  -7   14.26    3.67   0
   7  -5  -8    2.54    5.19   0
   7   5  -8   11.71    5.57   0
  -7   5   8    5.63    5.10   0
   7   5  -8    4.21    5.39   0
   7   5  -8   -0.34    3.47   0
  -8   5   9   15.37    5.09   0
   8   5  -9   13.90    3.59   0
   8   5  -9   13.91    4.01   0
   8   5  -9   11.93    4.87   0
   8  -5  -9   16.53    5.09   0
  -9   5  10   16.22    3.85   0
   9   5 -10    1.71    4.76   0
   9   5 -10   16.70    4.61   0
   9   5 -10    8.54    5.10   0
   9  -5 -10   11.14    5.33   0
  10  -5 -11    4.63    3.82   0
  10   5 -11   -3.41    4.89   0
  10   5 -11    3.89    4.79   0
  10   5 -11    0.27    4.49   0
 -10   5  11    0.92    3.36   0
  11  -5 -12    5.17    5.76   0
  11   5 -12    6.01    3.45   0
 -11   5  12   11.26    4.92   0
  11   5 -12    0.86    5.06   0
  11   5 -12   11.64    3.44   0
  11  -5 -12   14.99    5.35   0
  11   6 -10    7.66    5.15   0
 -11   6  10    5.88    4.95   0
  11   6 -10    3.73    3.32   0
  11  -6 -10    7.95    5.13   0
  11   6 -10   11.68    3.67   0
  10  -6  -9    8.93    5.13   0
  10   6  -9    1.72    3.80   0
  10   6  -9    9.03    4.77   0
 -10   6   9    7.35    4.65   0
  10   6  -9   10.01    5.16   0
   9   6  -8    7.63    5.01   0
  -9   6   8    2.59    5.13   0
   9  -6  -8    4.55    4.87   0
   9   6  -8   -2.67    5.01   0
   9   6  -8    6.88    4.86   0
   8  -6  -7    7.19    5.43   0
   8   6  -7   -4.21    4.65   0
   8   6  -7    2.03    5.04   0
   8   6  -7   -0.40    3.45   0
  -8   6   7    1.37    5.18   0
   7   6  -6   -1.73    3.34   0
   7   6  -6   -0.77    3.18   0
   7  -6  -6    5.68    4.92   0
   7   6  -6    7.69    4.65   0
  -7   6   6    4.11    3.49   0
   6   6  -5    8.40    4.64   0
  -6   6   5    6.02    3.58   0
   6  -6  -5    2.45    4.78   0
   6   6  -5   -0.45    4.54   0
   6   6  -5   -5.90    4.87   0
   5   6  -4    4.70    3.62   0
  -5   6   4    2.74    5.11   0
   5   6  -4    2.69    3.89   0
   5  -6  -4    1.59    5.16   0
   5   6  -4    3.62    4.89   0
   4   6  -3   36.31    3.98   0
  -4   6   3   44.66    3.81   0
   4   6  -3   42.86    3.70   0
   4   6  -3   45.38    5.36   0
   4  -6  -3   43.57    5.37   0
   3   6  -2    6.88    5.05   0
   3   6  -2    4.59    4.65   0
   3   6  -2   -0.51    5.18   0
   3  -6  -2    1.05    3.69   0
  -3   6   2   -1.46    4.79   0
   2   6  -1   23.31    4.61   0
  -2   6   1   18.07    3.41   0
   2   6  -1   15.82    6.56   0
   2  -6  -1   16.47    5.55   0
   2   6  -1   22.56    5.23   0
   1   6   0   25.86    4.63   0
   1  -6   0   30.13    5.58   0
   1   6   0   35.30    5.61   0
   1   6   0   26.18    6.82   0
  -1   6   0   25.51    3.48   0
   0   6  -1    3.75    4.61   0
   0  -6   1    7.27    5.31   0
   0  -6  -1    7.83    5.61   0
   0   6  -1    4.31    6.46   0
   0   6   1   -1.75    5.10   0
  -1   6   2    9.32    5.09   0
   1   6  -2    8.22    4.69   0
   1  -6  -2    8.80    5.39   0
   1   6  -2   12.13    6.84   0
   2  -6  -3   56.71    5.92   0
  -2   6   3   61.27    5.50   0
   2   6  -3   52.13    5.70   0
   2   6  -3   60.41    4.10   0
   2   6  -3   59.28    5.02   0
   3   6  -4    2.33    3.34   0
   3   6  -4    4.87    5.23   0
   3   6  -4   -0.73    3.71   0
  -3   6   4    6.74    5.26   0
   3  -6  -4   12.19    5.43   0
   4   6  -5    5.58    3.18   0
   4   6  -5    3.79    4.98   0
  -4   6   5    4.96    5.03   0
   4  -6  -5    4.98    5.11   0
   4   6  -5    5.02    5.23   0
   5  -6  -6    2.65    5.17   0
  -5   6   6   10.34    5.12   0
   5   6  -6   11.47    5.42   0
   5   6  -6    5.52    3.29   0
   5   6  -6    7.75    4.80   0
   6  -6  -7    0.46    5.12   0
   6   6  -7    7.30    4.95   0
   6   6  -7   -3.80    3.18   0
  -6   6   7    6.51    4.93   0
   6   6  -7    6.16    5.46   0
   7  -6  -8   16.78    5.34   0
  -7   6   8   17.03    5.20   0
   7   6  -8   17.89    3.59   0
   7   6  -8   13.69    3.55   0
   7   6  -8   11.18    3.43   0
   8  -6  -9    0.09    4.95   0
   8   6  -9    7.09    3.62   0
   8   6  -9    1.63    5.01   0
   8   6  -9    4.06    4.64   0
  -8   6   9   -1.41    5.23   0
   9  -6 -10   -5.35    5.22   0
  -9   6  10   -3.64    4.93   0
   9   6 -10    9.75    5.07   0
   9   6 -10    4.68    3.32   0
   9   6 -10    5.79    4.93   0
  10  -6 -11    1.27    5.45   0
  10   6 -11    7.00    3.24   0
 -10   6  11    4.85    4.95   0
  10   6 -11   12.15    4.89   0
  10   6 -11    7.03    4.98   0
  -9   7   8    3.20    5.08   0
   9   7  -8   -1.64    5.03   0
   8   7  -7    2.96    3.25   0
   8   7  -7    6.84    4.89   0
  -8   7   7   -3.22    4.90   0
   8   7  -7   -6.27    3.36   0
   8  -7  -7    4.01    5.51   0
  -7   7   6    8.76    4.85   0
   7   7  -6   -4.65    4.73   0
   7   7  -6    9.23    4.93   0
   7   7  -6   -1.97    4.71   0
   7  -7  -6    1.48    5.21   0
   6   7  -5    3.33    5.13   0
  -6   7   5    3.38    4.38   0
   6   7  -5    4.61    4.64   0
   6   7  -5   -1.17    3.37   0
   6  -7  -5    7.07    5.68   0
   5   7  -4   20.59    5.23   0
   5  -7  -4   28.59    5.68   0
   5   7  -4   22.26    3.34   0
   5   7  -4   33.36    4.83   0
  -5   7   4   23.63    5.42   0
   4   7  -3   19.38    5.21   0
   4   7  -3   20.89    5.13   0
   4   7  -3   21.77    4.65   0
   4  -7  -3   24.87    5.22   0
  -4   7   3   23.40    5.07   0
  -3   7   2    5.99    4.83   0
   3  -7  -2    2.50    3.66   0
   3   7  -2    1.43    4.72   0
   3   7  -2    4.73    5.17   0
   3   7  -2    6.41    5.21   0
   2  -7  -1    9.41    5.47   0
  -2   7   1   12.18    3.50   0
   2   7  -1   13.28    3.43   0
   2   7  -1    9.35    5.12   0
   2   7  -1    9.69    5.39   0
   1   7   0    7.22    4.54   0
   1   7   0    6.98    8.43   0
  -1   7   0    7.62    3.49   0
   1   7   0    1.61    5.04   0
   1  -7   0   12.44    3.84   0
   0   7   1   -3.63    5.21   0
   0   7   1    2.25    4.68   0
   0   7  -1    1.02    4.70   0
  -1   7   2    7.68    4.86   0
   1   7  -2    2.19    3.64   0
   1   7  -2    2.50    4.70   0
   1  -7  -2    9.83    5.38   0
   1   7  -2    5.88    6.54   0
   2   7  -3    1.67    3.17   0
   2  -7  -3   -3.11    5.51   0
   2   7  -3    5.45    4.98   0
  -2   7   3    2.92    4.83   0
   2   7  -3   -1.45    5.23   0
   3  -7  -4   35.72    5.65   0
   3   7  -4   37.55    4.71   0
   3   7  -4   27.34    5.23   0
  -3   7   4   40.58    5.21   0
   3   7  -4   37.76    5.38   0
  -4   7   5   12.36    4.95   0
   4   7  -5   10.25    5.12   0
   4  -7  -5    6.03    5.26   0
   4   7  -5   13.78    4.27   0
   4   7  -5    0.20    5.36   0
   5   7  -6   35.44    4.77   0
   5  -7  -6   33.87    5.91   0
   5   7  -6   36.43    5.24   0
  -5   7   6   28.11    5.12   0
   5   7  -6   33.55    4.94   0
   6  -7  -7   10.32    5.31   0
   6   7  -7    8.44    3.59   0
  -6   7   7   -0.94    4.72   0
   6   7  -7   15.17    5.01   0
   6   7  -7    1.44    4.98   0
   7   7  -8    5.09    4.92   0
   7  -7  -8   -3.17    5.24   0
   7   7  -8    0.48    3.32   0
  -7   7   8    3.23    5.04   0
   7   7  -8   -2.21    5.30   0
   8   7  -9   23.44    3.55   0
  -8   7   9   25.00    4.94   0
  -5   8   4    3.65    4.97   0
   5  -8  -4    0.02    5.54   0
   5   8  -4    7.35    5.06   0
   5   8  -4    1.61    3.39   0
   5   8  -4    4.29    5.30   0
   4  -8  -3   15.43    5.53   0
   4   8  -3    9.87    5.23   0
   4   8  -3    5.75    3.72   0
   4   8  -3   13.54    3.92   0
  -4   8   3   10.64    4.79   0
   3   8  -2    7.66    5.07   0
   3   8  -2    1.80    5.28   0
  -3   8   2   -2.55    4.84   0
   3   8  -2    3.53    3.42   0
   3  -8  -2   -1.06    4.07   0
   2   8  -1    7.82    5.14   0
   2  -8  -1    8.64    5.32   0
   2   8  -1    8.29    8.23   0
  -2   8   1    8.19    3.42   0
   2   8  -1    8.37    4.65   0
  -1   8   0   13.74    4.62   0
   1   8   0   13.32    4.68   0
  -1   8   0    7.25    3.96   0
   1   8   0   12.57    5.29   0
   0   8  -1   -3.06    5.02   0
   0   8   1    1.21    4.64   0
   0   8   1    5.55    5.02   0
   0   8  -1    7.51    4.53   0
  -1   8   2    3.94    4.77   0
   1   8  -2   10.42    4.69   0
  -1   8   2    4.45    5.11   0
   1   8  -2    8.69    5.03   0
   2   8  -3    0.06    4.47   0
  -2   8   3    5.13    6.03   0
   2   8  -3    6.43    3.69   0
   2   8  -3    7.60    6.57   0
   3   8  -4    8.97    5.34   0
   3   8  -4    8.76    3.42   0
   3  -8  -4    1.74    5.27   0
  -3   8   4    4.74    4.77   0
   3   8  -4   10.13    4.97   0
  -4   8   5   10.02    6.13   0
   4   8  -5    8.19    5.06   0
   4  -8  -5    4.21    5.57   0
   4   8  -5    3.43    4.60   0
   4   8  -5    4.73    3.66   0
  16   0 -14   -0.22    5.08   0
 -16   0  14    8.65    4.88   0
  16   0 -14    1.31    3.39   0
 -15   0  13   16.22    3.26   0
  15   0 -13    6.90    5.08   0
  15   0 -13   10.36    4.81   0
  14   0 -12   58.22    3.94   0
 -14   0  12   58.75    3.79   0
  14   0 -12   68.26    3.78   0
  13   0 -11   29.46    5.36   0
 -13   0  11   26.89    4.99   0
  13   0 -11   24.32    4.91   0
  12   0 -10  111.41    4.93   0
  12   0 -10  115.78    4.13   0
 -12   0  10  115.04    4.47   0
  11   0  -9   78.35    5.98   0
 -11   0   9   81.82    4.01   0
  11   0  -9   73.24    5.13   0
  10   0  -8   14.87    4.46   0
 -10   0   8   15.62    5.88   0
  10   0  -8   17.77    5.22   0
   9   0  -7   38.80    4.95   0
  -9   0   7   31.24    4.59   0
   9   0  -7   37.15    4.17   0
  -8   0   6  531.57    6.41   0
   8   0  -6  535.34    7.51   0
   8   0  -6  533.82    6.69   0
  -7   0   5  411.10    6.25   0
   7   0  -5  423.01    8.01   0
   7   0  -5  403.61    5.99   0
   6   0  -4  819.14    8.06   0
   6   0  -4  846.10   10.03   0
  -6   0   4  843.11    9.92   0
   5   0  -3  580.61    8.76   0
  -5   0   3  596.50   10.57   0
   5   0  -3  579.06    8.14   0
  -4   0   2 1516.03   12.77   0
   4   0  -2 1516.54   13.89   0
   4   0  -2 1555.17   14.67   0
   3   0  -1 2297.97   18.70   0
  -3   0   1 2236.82   18.56   0
  -2   0   0  619.28   13.05   0
   2   0   0  617.57   13.00   0
   1   0   1 1232.87   20.10   0
  -1   0  -1 1213.12   19.84   0
   0   0   2  556.82   16.90   0
   0   0   2  554.62   16.44   0
   0   0  -2  534.86   16.56   0
   0   0  -2  534.79   13.32   0
  -1   0   3  602.16   13.81   0
   1   0  -3  598.06   12.04   0
   1   0  -3  592.81   13.35   0
  -1   0   3  599.43   14.22   0
   2   0  -4 4012.94   21.98   0
  -2   0   4 4016.65   20.95   0
  -2   0   4 4068.31   21.02   0
   2   0  -4 3961.01   20.73   0
  -3   0   5  255.11    7.58   0
  -3   0   5  250.87    9.09   0
   3   0  -5  250.13    7.04   0
   3   0  -5  258.09    7.72   0
  -4   0   6  306.90    6.57   0
   4   0  -6  293.20    7.60   0
  -4   0   6  310.74    7.97   0
   4   0  -6  310.78    8.44   0
   5   0  -7   16.00    4.93   0
  -5   0   7   19.76    6.06   0
  -5   0   7   13.14    4.57   0
   5   0  -7   18.39    4.17   0
  -6   0   8   70.78    4.60   0
   6   0  -8   67.82    6.12   0
  -6   0   8   65.16    6.67   0
   6   0  -8   76.21    7.05   0
  -7   0   9   85.88    4.76   0
   7   0  -9   78.21    4.55   0
   7   0  -9   77.15    5.18   0
  -7   0   9   86.83    4.51   0
  -8   0  10  167.03    4.61   0
   8   0 -10  168.88    4.59   0
   8   0 -10  167.40    6.86   0
  -8   0  10  171.66    4.79   0
  -9   0  11   56.34    5.07   0
   9   0 -11   58.27    4.46   0
   9   0 -11   62.97    5.13   0
  -9   0  11   67.36    5.47   0
 -10   0  12   58.14    3.97   0
 -10   0  12   55.64    3.94   0
  10   0 -12   58.37    5.37   0
  10   0 -12   75.52    5.73   0
  11   0 -13  250.59    5.16   0
  11   0 -13  248.46    4.64   0
 -11   0  13  253.67    4.97   0
 -11   0  13  266.24    5.80   0
  12   0 -14   16.17    4.60   0
  12   0 -14    3.67    5.17   0
 -12   0  14    8.98    3.62   0
 -12   0  14    8.69    3.25   0
  13   0 -15    5.15    5.17   0
  13   0 -15   17.10    4.67   0
 -13   0  15   11.66    4.94   0
 -14   0  16    2.75    3.42   0
  14   0 -16    6.30    3.76   0
  14   0 -16    9.06    3.31   0
 -15  -1  13   38.89    5.16   0
  15   1 -13   37.00    3.64   0
  15  -1 -13   34.74    3.61   0
  15   1 -13   33.38    3.98   0
  15  -1 -13   34.59    5.24   0
 -15   1  13   35.26    4.95   0
 -14  -1  12   12.51    5.05   0
  14   1 -12    9.16    4.62   0
 -14   1  12    5.40    4.62   0
  14  -1 -12    1.56    4.66   0
  14  -1 -12   13.39    3.77   0
  14   1 -12   12.38    3.89   0
  13  -1 -11   58.93    4.08   0
 -13   1  11   64.03    3.97   0
 -13  -1  11   62.50    5.17   0
  13  -1 -11   65.21    3.89   0
  13   1 -11   55.73    4.12   0
  13   1 -11   46.78    3.46   0
 -12  -1  10   39.51    4.17   0
  12   1 -10   27.12    3.73   0
  12  -1 -10   38.86    4.01   0
  12   1 -10   31.24    4.31   0
 -12   1  10   33.88    3.65   0
  12  -1 -10   33.87    4.96   0
  11   1  -9   14.22    4.24   0
  11  -1  -9   12.80    3.66   0
  11   1  -9    6.59    3.50   0
 -11  -1   9   10.98    4.19   0
 -11   1   9    9.41    3.80   0
  11  -1  -9   16.48    4.13   0
 -10  -1   8  122.23    6.04   0
  10   1  -8  121.88    5.36   0
  10  -1  -8  111.01    6.82   0
  10   1  -8  128.85    6.80   0
  10  -1  -8  110.34    5.50   0
 -10   1   8  114.55    4.46   0
   9   1  -7   39.15    6.68   0
   9   1  -7   34.71    3.99   0
  -9   1   7   48.37    6.36   0
   9  -1  -7   42.18    5.03   0
  -9  -1   7   40.56    4.63   0
   9  -1  -7   38.59    5.38   0
   8  -1  -6    1.27    5.07   0
   8   1  -6   -2.47    6.90   0
  -8   1   6    5.65    4.38   0
   8  -1  -6    9.04    6.83   0
   8   1  -6    3.16    3.91   0
  -8  -1   6    1.34    4.73   0
   7  -1  -5  299.07    7.69   0
  -7  -1   5  307.24    7.39   0
  -7   1   5  305.31    7.14   0
   7   1  -5  288.01    6.51   0
   7   1  -5  300.00    5.97   0
   7  -1  -5  276.16    6.75   0
  -6   1   4  404.46    6.49   0
   6  -1  -4  389.28    7.53   0
   6   1  -4  392.14    7.60   0
   6   1  -4  398.05    6.86   0
   6  -1  -4  424.52    8.20   0
  -6  -1   4  398.50    8.56   0
   5  -1  -3 1121.09    9.97   0
  -5  -1   3 1178.88   11.79   0
   5   1  -3 1145.98   10.13   0
  -5   1   3 1141.40    9.89   0
   5  -1  -3 1099.62   10.62   0
   5   1  -3 1127.71    9.58   0
   4   1  -2 1474.28   14.38   0
  -4   1   2 1458.63   12.26   0
   4  -1  -2 1475.22   12.25   0
  -4  -1   2 1445.04   14.64   0
   4  -1  -2 1372.24   13.22   0
   4   1  -2 1434.65   12.88   0
  -3   1   1 1124.58   12.01   0
   3  -1  -1 1135.99   12.16   0
   3   1  -1 1111.25   14.71   0
  -3  -1   1 1115.30   13.25   0
  -2  -1   0  465.71   14.33   0
   2   1   0  469.46   13.44   0
   2  -1   0  471.35   11.80   0
  -2   1   0  473.19   11.74   0
  -1  -1  -1   51.53   14.59   0
   1   1   1   55.07   13.39   0
   1  -1   1   52.78   11.56   0
  -1   1  -1   53.59   10.14   0
   1  -1   1   55.30   10.20   0
  -1   1  -1   56.16   10.83   0
   0   1  -2   25.02    7.50   0
   0  -1   2   28.21    7.50   0
   0   1   2   27.20   12.52   0
   0  -1  -2   27.58   12.38   0
   0   1   2   30.53    9.99   0
   0  -1   2   24.85   10.20   0
   0   1  -2   25.98   10.48   0
  -1  -1   3 3966.14   21.36   0
  -1   1   3 4053.44   26.43   0
   1  -1  -3 4232.66   29.10   0
   1  -1  -3 4182.16   26.78   0
   1   1  -3 4124.71   21.04   0
  -1  -1   3 4054.24   21.91   0
   1   1  -3 3936.63   20.99   0
  -1   1   3 4085.58   29.38   0
   2  -1  -4  666.15   10.41   0
  -2  -1   4  696.77   11.56   0
  -2   1   4  692.30   12.64   0
   2   1  -4  640.83    9.37   0
   2   1  -4  693.18   11.91   0
   2  -1  -4  720.47   12.66   0
   2   1  -4  678.99   11.51   0
  -2   1   4  660.11   10.29   0
   3  -1  -5    8.40    8.10   0
   3  -1  -5    8.02    7.50   0
   3   1  -5    6.01    8.35   0
  -3   1   5    7.43    5.52   0
  -3  -1   5    7.67    5.24   0
   3   1  -5   14.44    5.27   0
  -3   1   5   10.34    7.18   0
  -3  -1   5   13.04    8.14   0
  -4   1   6 1467.27   10.69   0
   4   1  -6 1429.10   11.03   0
  -4  -1   6 1445.03    9.97   0
   4  -1  -6 1398.91   10.52   0
   4   1  -6 1445.78   10.28   0
  -4  -1   6 1514.24   11.65   0
  -4   1   6 1409.65   11.52   0
   4  -1  -6 1463.00   10.85   0
   5  -1  -7   52.19    5.18   0
  -5   1   7   47.16    5.98   0
  -5   1   7   50.13    4.74   0
  -5  -1   7   48.82    4.74   0
   5   1  -7   59.36    6.76   0
   5  -1  -7   46.96    6.15   0
  -5  -1   7   53.32    4.30   0
   5   1  -7   49.95    5.82   0
  -6  -1   8  131.34    5.19   0
   6   1  -8  129.01    4.78   0
  -6   1   8  135.49    5.82   0
  -6  -1   8  125.41    4.81   0
   6  -1  -8  120.70    4.64   0
   6  -1  -8  123.98    6.86   0
   6   1  -8  128.20    5.07   0
  -6   1   8  132.52    6.54   0
  -7  -1   9  150.47    5.11   0
   7  -1  -9  149.85    6.17   0
  -7   1   9  142.67    4.45   0
  -7   1   9  166.77    6.12   0
   7   1  -9  161.60    7.08   0
   7   1  -9  152.09    4.67   0
   7  -1  -9  154.00    5.19   0
  -7  -1   9  158.10    6.08   0
  -8  -1  10   44.68    4.21   0
  -8   1  10   52.36    5.95   0
  -8  -1  10   60.69    5.77   0
   8  -1 -10   54.97    6.79   0
   8   1 -10   56.24    4.54   0
   8  -1 -10   50.14    4.00   0
  -8   1  10   55.46    4.12   0
   8   1 -10   53.45    4.17   0
  -9  -1  11  166.99    5.76   0
   9  -1 -11  156.86    4.45   0
  -9   1  11  161.29    4.55   0
   9  -1 -11  167.89    5.13   0
  -9   1  11  169.39    6.16   0
  -9  -1  11  161.72    4.78   0
   9   1 -11  155.15    5.63   0
   9   1 -11  158.10    5.05   0
  10   1 -12   83.64    4.19   0
 -10   1  12   97.28    5.38   0
 -10   1  12   98.44    5.31   0
  10  -1 -12   94.43    4.09   0
  10   1 -12   98.89    4.73   0
  10  -1 -12  103.03    4.50   0
 -10  -1  12   88.60    3.92   0
 -10  -1  12  109.38    4.53   0
  11  -1 -13   22.44    3.65   0
 -11  -1  13   11.98    3.34   0
  11   1 -13   17.54    4.68   0
  11  -1 -13   20.13    4.30   0
 -11   1  13   21.62    3.32   0
  11   1 -13   19.79    5.42   0
 -11  -1  13   25.41    3.54   0
 -11   1  13   17.92    3.72   0
  12  -1 -14   19.37    4.54   0
 -12   1  14   10.76    3.63   0
  12   1 -14   13.16    3.94   0
  12   1 -14   12.95    3.44   0
  12  -1 -14    4.14    5.31   0
 -12  -1  14   16.06    3.43   0
  13   1 -15   -0.17    4.55   0
  13  -1 -15    9.89    5.01   0
  13   1 -15    5.08    3.86   0
 -13  -1  15    6.14    4.67   0
 -13   1  15    7.41    3.51   0
  13  -1 -15    0.72    5.31   0
 -14   1  16    1.23    3.52   0
  15  -2 -13    4.29    3.65   0
 -15  -2  13   -5.24    3.51   0
 -15   2  13    5.03    3.24   0
  15   2 -13    3.20    4.71   0
  15  -2 -13    1.74    3.25   0
  15   2 -13    5.73    5.02   0
 -14   2  12    9.88    3.49   0
 -14  -2  12    0.96    4.98   0
  14  -2 -12    7.26    4.54   0
  14   2 -12   16.39    4.53   0
  14  -2 -12    3.48    3.89   0
  14   2 -12    5.68    3.65   0
  13  -2 -11    6.20    4.71   0
  13   2 -11   -1.81    3.76   0
  13   2 -11   -1.33    3.35   0
  13  -2 -11    7.91    4.07   0
 -13  -2  11   -0.94    3.60   0
 -13   2  11    9.84    3.81   0
  12  -2 -10   23.29    3.55   0
  12  -2 -10   35.52    5.72   0
  12   2 -10   27.33    5.67   0
  12   2 -10   32.80    4.88   0
 -12  -2  10   31.64    3.75   0
 -12   2  10   30.25    3.96   0
 -11   2   9   11.93    5.20   0
  11  -2  -9   16.50    5.62   0
 -11  -2   9   14.40    3.88   0
  11   2  -9   12.08    5.62   0
  11   2  -9   14.57    3.64   0
  11  -2  -9   18.79    3.54   0
 -10   2   8    4.14    5.41   0
  10  -2  -8    7.44    5.06   0
  10   2  -8    2.07    5.00   0
  10   2  -8    2.31    4.18   0
 -10  -2   8    5.56    4.06   0
  10  -2  -8   10.87    4.15   0
   9  -2  -7   13.07    4.20   0
  -9   2   7   15.78    5.62   0
   9   2  -7   12.81    6.44   0
   9  -2  -7   17.69    6.07   0
   9   2  -7   20.17    4.01   0
  -9  -2   7   14.17    4.50   0
   8   2  -6   97.11    5.70   0
  -8  -2   6   94.57    6.69   0
   8  -2  -6   99.00    6.10   0
   8   2  -6   94.80    4.86   0
  -8   2   6   95.12    4.14   0
   8  -2  -6   94.75    5.14   0
  -7  -2   5    8.99    6.81   0
   7   2  -5   14.24    5.43   0
   7   2  -5   13.83    6.75   0
  -7   2   5   19.26    5.55   0
   7  -2  -5    8.55    4.39   0
   7  -2  -5    8.68    5.76   0
   6   2  -4   90.39    6.96   0
   6  -2  -4   86.78    6.40   0
  -6  -2   4   83.04    5.11   0
   6  -2  -4   87.27    6.59   0
   6   2  -4   78.42    4.32   0
  -6   2   4   81.53    6.52   0
   5   2  -3  384.93    7.11   0
   5   2  -3  394.83    6.64   0
  -5   2   3  404.09    6.42   0
   5  -2  -3  395.31    6.43   0
  -5  -2   3  401.44    8.47   0
   5  -2  -3  400.27    8.92   0
   4  -2  -2   89.85    6.96   0
   4   2  -2   85.43    5.59   0
  -4  -2   2   88.64    7.73   0
  -4   2   2   82.66    7.10   0
   4  -2  -2   85.97    7.46   0
   4   2  -2   84.35    4.83   0
   3   2  -1  221.84    7.96   0
  -3   2   1  219.57    8.57   0
   3   2  -1  209.83    9.27   0
   3  -2  -1  226.25    8.27   0
  -3  -2   1  213.60    9.10   0
   2  -2   0    1.07   12.68   0
  -2   2   0    0.21    5.46   0
   2   2   0    1.26    8.18   0
   2   2   0    6.19    8.00   0
   2  -2   0    2.45    5.50   0
  -1   2  -1   93.38    8.26   0
   1  -2   1   87.00    9.08   0
   1  -2   1   93.33    6.23   0
   1   2   1   94.60    8.24   0
  -1   2  -1   89.33    9.12   0
  -1  -2  -1   93.99    9.49   0
   0  -2  -2 1324.88   18.45   0
   0  -2   2 1292.11   14.41   0
   0   2  -2 1344.69   12.86   0
   0   2  -2 1226.57   13.37   0
   0  -2   2 1335.91   11.70   0
   0   2   2 1295.00   18.48   0
  -1  -2   3  116.28    6.10   0
   1  -2  -3  120.34    8.52   0
   1   2  -3  115.04    8.14   0
  -1   2   3  122.08    9.05   0
  -1  -2   3  119.12    8.46   0
  -1   2   3  115.05    8.47   0
   1   2  -3  119.94    6.12   0
   2  -2  -4  407.26    9.25   0
  -2   2   4  384.78    9.57   0
   2   2  -4  382.04    8.34   0
   2   2  -4  415.93    9.29   0
  -2  -2   4  284.74    6.24   0
   2  -2  -4  405.19    9.92   0
  -2   2   4  398.56    9.28   0
   2   2  -4  390.57    7.17   0
   3  -2  -5  340.47    8.57   0
   3  -2  -5  347.60    9.22   0
  -3   2   5  336.05    8.19   0
   3   2  -5  338.83    5.99   0
   3   2  -5  332.08    6.59   0
   3   2  -5  346.78    8.29   0
  -3  -2   5  328.73    5.99   0
  -3   2   5  331.63    8.44   0
  -4   2   6    0.48    5.99   0
   4  -2  -6    3.72    6.81   0
  -4  -2   6    2.49    5.75   0
   4   2  -6    0.92    5.77   0
  -4   2   6    1.88    6.45   0
   4   2  -6    2.73    4.58   0
   4  -2  -6   -1.21    6.53   0
   4   2  -6   -2.01    4.62   0
   5   2  -7   49.82    4.17   0
  -5   2   7   58.66    6.22   0
   5  -2  -7   67.96    7.10   0
   5   2  -7   62.45    6.99   0
   5   2  -7   56.85    6.62   0
  -5  -2   7   59.44    6.00   0
   5  -2  -7   58.58    5.08   0
  -5   2   7   58.40    6.40   0
   6  -2  -8  177.87    5.37   0
  -6  -2   8  185.87    4.84   0
   6   2  -8  181.69    6.34   0
  -6   2   8  192.64    6.55   0
  -6   2   8  181.01    5.16   0
   6   2  -8  187.15    5.50   0
   6  -2  -8  184.73    5.50   0
   7  -2  -9   35.08    4.69   0
   7   2  -9   29.93    5.74   0
  -7   2   9   34.45    5.59   0
  -7   2   9   32.07    5.87   0
   7   2  -9   32.44    4.67   0
  -7  -2   9   27.50    3.98   0
   7  -2  -9   27.24    4.51   0
  -8   2  10   98.02    5.84   0
  -8  -2  10   83.41    4.09   0
   8   2 -10   97.68    5.31   0
   8   2 -10   95.07    4.61   0
   8  -2 -10  100.13    4.91   0
  -8   2  10  100.70    5.58   0
   8  -2 -10   93.54    4.26   0
  -9   2  11   76.28    4.22   0
   9  -2 -11   75.89    4.73   0
   9   2 -11   76.33    4.70   0
   9  -2 -11   77.48    5.44   0
   9   2 -11   84.91    5.33   0
  -9  -2  11   89.98    5.58   0
  -9   2  11   89.56    5.28   0
  10   2 -12    9.43    5.57   0
 -10  -2  12   -0.23    4.86   0
  10  -2 -12    1.26    5.64   0
  10   2 -12   -1.78    3.34   0
 -10   2  12    1.83    4.58   0
  10  -2 -12    0.72    3.38   0
 -10   2  12    4.87    5.15   0
  11   2 -13   62.60    4.89   0
  11  -2 -13   60.71    4.45   0
 -11   2  13   47.22    4.01   0
  11  -2 -13   58.80    3.92   0
  11   2 -13   59.75    5.68   0
 -11  -2  13   56.10    5.15   0
  12  -2 -14    3.71    4.00   0
  12  -2 -14   -1.53    3.53   0
 -12   2  14   -3.11    3.37   0
  12   2 -14    7.10    3.35   0
  12   2 -14   -1.09    3.71   0
  13  -2 -15    1.31    4.94   0
  13   2 -15    0.54    3.45   0
 -13   2  15   -4.70    4.90   0
  13  -2 -15    1.02    5.58   0
  13   2 -15   10.65    4.75   0
  13   2 -15    8.86    3.82   0
  15  -3 -13    1.11    4.81   0
 -15   3  13    2.33    3.47   0
  15  -3 -13   -0.52    3.83   0
  15   3 -13   17.42    5.08   0
  15   3 -13   -1.26    3.18   0
  14   3 -12    7.52    3.28   0
 -14   3  12   23.02    5.10   0
  14  -3 -12   22.16    5.41   0
 -14  -3  12   14.31    3.76   0
  14  -3 -12   13.44    4.92   0
  14   3 -12   -1.47    3.65   0
  13  -3 -11   15.74    5.34   0
 -13  -3  11   17.78    5.15   0
  13   3 -11   15.71    3.76   0
 -13   3  11   19.62    3.52   0
  13  -3 -11   18.80    5.34   0
  13   3 -11   15.81    4.59   0
  12   3 -10   18.29    4.48   0
  12   3 -10   18.34    5.19   0
 -12  -3  10   22.79    5.06   0
  12  -3 -10   14.81    3.74   0
  12  -3 -10   18.84    5.36   0
 -12   3  10    7.07    4.73   0
 -11   3   9    1.86    5.14   0
  11  -3  -9    6.92    3.81   0
  11   3  -9   14.38    4.80   0
  11  -3  -9    7.68    5.05   0
 -11  -3   9    9.55    3.67   0
  11   3  -9    1.38    3.83   0
 -10  -3   8   53.11    5.71   0
  10  -3  -8   55.47    4.17   0
  10   3  -8   54.19    3.60   0
  10  -3  -8   60.06    5.11   0
  10   3  -8   59.89    4.21   0
 -10   3   8   64.27    5.39   0
  -9  -3   7  128.73    6.18   0
   9   3  -7  119.43    6.13   0
   9  -3  -7  127.28    4.84   0
   9   3  -7  117.71    5.39   0
   9  -3  -7  120.04    6.43   0
  -9   3   7  118.01    4.45   0
  -8   3   6  115.46    6.14   0
   8  -3  -6  113.47    6.07   0
   8   3  -6  106.52    6.20   0
   8  -3  -6   95.72    6.03   0
   8   3  -6  105.47    5.49   0
  -8  -3   6  103.60    4.65   0
  -7   3   5    6.02    5.73   0
  -7  -3   5    2.88    4.64   0
   7  -3  -5    2.75    5.92   0
   7  -3  -5   -0.78    4.03   0
   7   3  -5   -0.66    3.76   0
   7   3  -5    4.87    6.13   0
   6  -3  -4   75.37    8.53   0
   6   3  -4   80.74    5.85   0
   6  -3  -4   76.60    4.59   0
   6   3  -4   69.16    4.31   0
  -6   3   4   72.69    4.53   0
   5   3  -3    8.20    6.26   0
   5  -3  -3    1.78    5.75   0
   5   3  -3    1.63    4.26   0
   5   3  -3    2.49    5.15   0
   5  -3  -3    6.01    7.52   0
  -5   3   3    7.01    4.29   0
   4   3  -2   13.46    4.97   0
   4   3  -2   13.57    5.51   0
  -4   3   2   23.60    5.73   0
   4  -3  -2   15.65    5.98   0
   4   3  -2   11.96    6.54   0
   3   3  -1  558.28    8.05   0
   3   3  -1  585.15    9.10   0
   3  -3  -1  580.49    7.32   0
   3   3  -1  588.77    8.39   0
  -3   3   1  507.30    6.93   0
   2  -3   0   19.16    5.95   0
   2   3   0   18.18    6.81   0
   2   3   0   17.07    5.73   0
  -2   3   0   18.24    4.22   0
   2   3   0   19.76    6.28   0
  -1  -3  -1   76.24    7.54   0
   1  -3   1   73.51    6.30   0
   1  -3   1   79.25    8.32   0
  -1   3  -1   77.84    7.51   0
   1   3   1   76.34    6.44   0
  -1   3  -1   77.69    4.45   0
   0   3  -2   73.32    6.07   0
   0  -3   2   82.54    6.63   0
   0  -3   2   74.67    6.58   0
   0   3   2   84.21    7.86   0
   0  -3  -2   83.58    7.19   0
   0   3  -2   77.76    6.93   0
   1   3  -3  109.81    6.48   0
  -1  -3   3  101.08    6.76   0
  -1  -3   3  100.54    4.93   0
   1  -3  -3  112.05    7.16   0
  -1   3   3  113.77    8.16   0
   1   3  -3   97.13    5.16   0
  -1   3   3  110.06    7.19   0
   2   3  -4   90.39    6.57   0
  -2   3   4   88.37    7.26   0
   2   3  -4   93.56    6.43   0
   2  -3  -4   97.46    6.79   0
  -2   3   4   93.70    6.99   0
  -2  -3   4   96.50    6.75   0
   3   3  -5   34.38    6.33   0
   3  -3  -5   42.74    6.59   0
   3   3  -5   40.95    4.12   0
  -3  -3   5   44.30    5.77   0
   3   3  -5   49.84    6.55   0
  -3   3   5   43.36    6.65   0
  -3   3   5   42.13    7.86   0
  -4   3   6  114.55    6.98   0
   4  -3  -6  121.20    9.02   0
   4   3  -6  111.52    4.83   0
   4   3  -6  120.90    5.91   0
   4   3  -6  122.71    7.06   0
  -4   3   6  116.94    6.89   0
  -4  -3   6  120.92    4.48   0
   4  -3  -6  123.72    5.37   0
   5   3  -7   45.61    4.82   0
  -5   3   7   48.95    5.83   0
   5  -3  -7   53.08    6.54   0
   5   3  -7   53.42    5.86   0
   5   3  -7   51.34    4.56   0
  -5   3   7   48.44    6.20   0
  -5  -3   7   43.86    5.83   0
   5  -3  -7   42.19    6.46   0
   6  -3  -8    2.88    6.19   0
   6   3  -8    1.36    3.75   0
  -6  -3   8    6.27    3.84   0
   6   3  -8    1.52    4.05   0
   6   3  -8    9.30    6.00   0
  -6   3   8    3.82    5.22   0
  -6   3   8    1.14    4.31   0
   6  -3  -8    3.58    6.25   0
  -7   3   9   47.56    4.28   0
  -7  -3   9   43.77    5.25   0
   7  -3  -9   46.19    6.17   0
   7   3  -9   39.50    5.61   0
   7   3  -9   42.70    4.02   0
   7   3  -9   50.63    5.86   0
   7  -3  -9   47.36    6.15   0
  -7   3   9   48.60    5.45   0
  -8   3  10  203.86    6.20   0
  -8  -3  10  138.56    4.06   0
   8  -3 -10  203.68    6.78   0
   8   3 -10  206.15    6.11   0
   8  -3 -10  194.66    5.37   0
   8   3 -10  189.17    5.77   0
  -8   3  10  193.44    6.11   0
   8   3 -10  192.88    4.26   0
   9  -3 -11   51.16    4.24   0
   9   3 -11   47.14    3.61   0
  -9  -3  11   50.29    3.68   0
   9   3 -11   49.47    4.40   0
   9  -3 -11   51.32    5.61   0
  -9   3  11   52.52    5.17   0
   9   3 -11   43.40    4.06   0
  -9   3  11   48.60    5.26   0
  10   3 -12   12.92    4.00   0
  10   3 -12    9.31    4.60   0
 -10  -3  12    7.66    3.40   0
  10  -3 -12    9.86    3.91   0
  10   3 -12   14.00    3.47   0
 -10   3  12   10.26    4.80   0
  10  -3 -12   17.52    5.18   0
  11   3 -13    1.84    5.18   0
  11  -3 -13   11.08    5.18   0
  11  -3 -13    6.64    5.65   0
 -11   3  13    4.99    3.20   0
  11   3 -13    3.59    3.36   0
  11   3 -13    5.58    3.52   0
  12   3 -14   13.46    4.68   0
  12   3 -14    5.05    4.86   0
  12   3 -14   -4.16    5.28   0
 -12   3  14    5.56    3.40   0
  12  -3 -14   -3.32    3.92   0
  12  -3 -14    7.37    4.82   0
  13  -3 -15    2.56    5.66   0
  13   3 -15    2.90    4.63   0
  13  -3 -15    1.20    4.93   0
 -13   3  15    1.34    4.99   0
  13   3 -15    1.57    3.30   0
  13   3 -15    4.94    3.64   0
 -14   4  12   -3.75    4.98   0
  14   4 -12   -7.18    4.52   0
  14  -4 -12    5.01    5.12   0
  14   4 -12   -0.87    3.52   0
  14  -4 -12   -0.10    3.74   0
  14   4 -12    2.59    3.38   0
  13  -4 -11    5.29    5.16   0
  13   4 -11    4.57    4.98   0
 -13   4  11    2.98    3.40   0
  13  -4 -11    6.64    5.34   0
  13   4 -11    5.82    4.34   0
  13   4 -11    7.21    4.81   0
  12  -4 -10   33.88    5.47   0
  12   4 -10   29.31    3.36   0
  12   4 -10   43.56    5.03   0
  12   4 -10   33.01    3.76   0
 -12   4  10   30.93    5.05   0
  12  -4 -10   31.71    3.93   0
  11  -4  -9    6.39    5.07   0
 -11   4   9    7.01    3.54   0
  11   4  -9   11.10    3.10   0
  11   4  -9    3.32    3.46   0
  11   4  -9    0.03    5.03   0
  11  -4  -9    4.83    5.17   0
  10   4  -8    8.37    5.31   0
  10  -4  -8   13.13    3.51   0
  10   4  -8   12.03    4.68   0
  10   4  -8   12.60    5.19   0
 -10   4   8   14.01    4.73   0
  10  -4  -8    6.32    5.63   0
   9   4  -7   -0.17    3.46   0
   9   4  -7    5.90    4.65   0
  -9   4   7    3.18    5.02   0
   9   4  -7   -0.75    3.61   0
   9  -4  -7    1.32    5.25   0
   9  -4  -7    4.66    5.74   0
   8   4  -6   67.05    6.02   0
   8   4  -6   71.38    4.37   0
   8  -4  -6   67.78    8.02   0
   8   4  -6   83.23    5.21   0
  -8   4   6   66.44    5.63   0
   8  -4  -6   69.03    5.57   0
   7   4  -5  152.74    6.40   0
   7   4  -5  157.24    6.39   0
   7  -4  -5  150.24    4.61   0
  -7   4   5  162.69    4.77   0
   7   4  -5  162.72    5.67   0
   7  -4  -5  162.72    9.57   0
   6   4  -4    9.97    5.01   0
   6  -4  -4   13.09    5.56   0
  -6   4   4   12.71    5.72   0
   6   4  -4   17.06    5.76   0
   6   4  -4   10.03    4.06   0
   5   4  -3   89.43    5.91   0
   5   4  -3   84.04    4.65   0
  -5   4   3   85.92    4.31   0
   5  -4  -3   90.77    5.63   0
   5   4  -3   89.01    5.38   0
   4  -4  -2   41.99    5.76   0
  -4   4   2   38.11    4.27   0
   4   4  -2   41.06    5.97   0
   4   4  -2   36.02    4.57   0
   4   4  -2   33.35    5.32   0
   3   4  -1  158.55    6.54   0
   3  -4  -1  168.50    6.37   0
   3   4  -1  161.13    6.19   0
   3   4  -1  162.98    7.02   0
  -3   4   1  157.63    6.43   0
   2   4   0    8.03    5.54   0
   2   4   0   10.19    4.47   0
   2  -4   0    9.76    5.78   0
  -2   4   0    9.88    3.82   0
   2   4   0    9.95    5.36   0
   1   4   1  273.58    7.25   0
  -1   4  -1  271.06   10.04   0
  -1   4  -1  277.46    6.67   0
   1  -4   1  283.19    7.16   0
   1   4   1  245.43    7.34   0
  -1  -4  -1  261.52    8.24   0
   0  -4   2   37.62    6.13   0
   0   4   2   41.38    7.13   0
   0   4  -2   40.65    6.22   0
   0   4   2   44.25    5.82   0
   0   4  -2   45.30    5.28   0
   0  -4  -2   45.30    6.53   0
  -1   4   3   14.47    9.70   0
  -1  -4   3   22.09    4.34   0
   1  -4  -3   17.49    5.99   0
  -1  -4   3   16.12    5.70   0
  -1   4   3   14.38    8.46   0
   1   4  -3   15.58    6.12   0
   1   4  -3   17.43    3.51   0
  -1   4   3   14.95    5.84   0
  -2   4   4   68.02    7.49   0
   2  -4  -4   71.60    6.18   0
   2   4  -4   72.45    5.25   0
  -2  -4   4   68.01    5.84   0
   2   4  -4   63.17    4.39   0
   3  -4  -5    4.55    5.47   0
   3   4  -5    9.00    6.08   0
   3   4  -5    8.13    3.73   0
  -3   4   5    3.28    7.98   0
  -3  -4   5    3.09    3.81   0
  -3   4   5    6.39    5.97   0
   3   4  -5    2.68    3.80   0
  -4   4   6  109.03    6.31   0
   4   4  -6  111.20    4.64   0
  -4  -4   6   52.35    3.84   0
   4   4  -6  105.71    4.19   0
  -4   4   6  105.88    7.61   0
   4   4  -6  111.74    5.86   0
   4  -4  -6  111.23    6.17   0
  -5   4   7   85.14    6.26   0
  -5  -4   7   88.54    4.17   0
   5   4  -7   73.23    4.99   0
   5   4  -7   85.80    4.13   0
   5   4  -7   77.95    4.35   0
  -5   4   7   83.43    6.12   0
   5  -4  -7   89.69    6.13   0
  -6   4   8   33.60    6.84   0
   6   4  -8   43.02    5.38   0
   6  -4  -8   38.19    5.90   0
   6   4  -8   41.48    5.72   0
  -6   4   8   34.88    5.63   0
  -6  -4   8   47.64    5.24   0
   6   4  -8   34.42    3.77   0
   6  -4  -8   36.68    6.44   0
   7   4  -9    4.37    3.13   0
   7  -4  -9    4.23    5.13   0
  -7  -4   9    5.81    3.51   0
   7  -4  -9    7.94    5.74   0
   7   4  -9    7.90    5.45   0
   7   4  -9    3.23    5.11   0
  -7   4   9    5.36    4.99   0
   8   4 -10   20.67    5.53   0
   8   4 -10   38.61    4.87   0
   8  -4 -10   28.41    4.19   0
   8  -4 -10   29.01    5.87   0
   8   4 -10   33.78    3.53   0
  -8  -4  10   34.32    3.79   0
  -8   4  10   31.21    5.29   0
   9   4 -11   13.73    4.97   0
  -9   4  11    3.16    3.49   0
   9  -4 -11    0.97    5.56   0
   9   4 -11    2.52    4.51   0
   9  -4 -11    6.37    5.43   0
   9   4 -11   -0.20    3.68   0
  10   4 -12   17.02    4.71   0
  10  -4 -12   15.82    5.09   0
  10   4 -12   20.78    3.86   0
 -10   4  12   21.31    5.22   0
  10   4 -12   21.29    3.65   0
  10  -4 -12   20.97    5.68   0
  11  -4 -13    9.01    5.14   0
  11   4 -13    8.28    3.30   0
  11   4 -13    4.29    3.32   0
 -11   4  13    3.52    4.80   0
  11   4 -13   -3.77    5.14   0
  11  -4 -13   -2.39    5.41   0
  12   4 -14    0.82    3.41   0
  12   4 -14    6.05    5.08   0
  12  -4 -14    4.34    5.58   0
 -12   4  14   11.72    4.84   0
  12  -4 -14    5.49    5.21   0
  12   4 -14   -5.30    4.53   0
  13  -5 -11   21.06    7.02   0
 -13   5  11   18.48    3.54   0
  13  -5 -11   16.87    3.88   0
  13   5 -11   19.57    3.52   0
  13   5 -11   13.88    4.85   0
  13   5 -11   13.46    5.15   0
  12  -5 -10    0.33    7.05   0
  12   5 -10   -0.01    3.52   0
  12   5 -10   -2.25    5.04   0
  12   5 -10    3.44    2.94   0
 -12   5  10    3.36    3.42   0
  12  -5 -10   -0.96    4.82   0
  11   5  -9    7.99    3.30   0
  11   5  -9    5.55    3.69   0
  11  -5  -9    5.94    3.33   0
  11  -5  -9    3.90    7.33   0
  11   5  -9   10.17    5.12   0
 -11   5   9    8.57    4.86   0
  10  -5  -8   23.58    4.98   0
  10   5  -8   19.12    5.31   0
  10  -5  -8   27.59    8.73   0
  10   5  -8   26.57    4.66   0
  10   5  -8   17.63    4.94   0
 -10   5   8   25.09    5.12   0
  -9   5   7   31.87    5.12   0
   9  -5  -7   36.75    5.03   0
   9   5  -7   28.65    5.51   0
   9   5  -7   34.02    5.09   0
   9   5  -7   32.95    5.57   0
   8   5  -6   21.37    3.37   0
   8  -5  -6   12.94    3.69   0
   8   5  -6   14.57    5.18   0
   8   5  -6   13.84    5.40   0
  -8   5   6   12.94    4.99   0
   7   5  -5   91.45    5.87   0
   7   5  -5   97.68    5.26   0
   7   5  -5   84.19    4.31   0
  -7   5   5   88.56    4.09   0
   7  -5  -5   90.21    5.22   0
  -6   5   4   14.00    5.30   0
   6   5  -4   13.12    4.05   0
   6   5  -4   10.84    5.35   0
   6  -5  -4   14.70    3.44   0
   6   5  -4   17.13    4.79   0
   5   5  -3  132.74    4.66   0
   5   5  -3  136.42    5.54   0
   5  -5  -3  144.08    5.82   0
   5   5  -3  131.81    5.93   0
  -5   5   3  135.30    5.69   0
   4   5  -2  198.80    6.00   0
  -4   5   2  214.20    6.15   0
   4   5  -2  211.04    6.56   0
   4  -5  -2  223.14    6.04   0
   4   5  -2  212.60    6.01   0
   3   5  -1   11.30    5.11   0
   3   5  -1   12.75    5.89   0
   3  -5  -1   14.25    5.33   0
   3   5  -1    8.93    3.60   0
  -3   5   1   13.56    3.80   0
   2   5   0  251.60    6.70   0
   2   5   0  260.30    7.21   0
  -2   5   0  262.71    5.99   0
   2  -5   0  259.66    5.25   0
   2   5   0  263.17    7.39   0
  -1   5  -1   75.35    7.75   0
   1  -5   1   77.33    5.83   0
   1   5   1   71.68    7.25   0
   1   5   1   70.77    5.63   0
  -1   5  -1   69.02    4.09   0
   0   5   2   49.88    8.46   0
   0   5   2   45.47    5.49   0
   0  -5   2   57.83    4.15   0
   0   5  -2   50.64    7.76   0
   0   5  -2   54.36    5.31   0
   0  -5  -2   53.83    6.75   0
   1  -5  -3  459.30    9.83   0
  -1   5   3  441.53    8.17   0
   1   5  -3  451.46    6.75   0
  -1  -5   3  450.01    7.47   0
   1   5  -3  423.83    8.19   0
   2   5  -4   23.33    3.77   0
   2   5  -4   21.20    4.01   0
   2   5  -4   28.70    3.88   0
  -2   5   4   28.11    6.93   0
   2  -5  -4   32.55    6.01   0
  -3   5   5  154.46    6.72   0
   3   5  -5  151.38    5.82   0
   3   5  -5  144.74    6.16   0
   3  -5  -5  150.42    6.60   0
   3   5  -5  151.05    5.98   0
   4   5  -6   73.07    5.83   0
   4  -5  -6   64.62    5.77   0
   4   5  -6   65.72    4.04   0
  -4   5   6   68.55    5.95   0
   4   5  -6   62.83    3.74   0
   5   5  -7    8.34    4.90   0
   5   5  -7    5.90    3.84   0
  -5   5   7   15.60    5.62   0
   5   5  -7   19.67    5.21   0
   5  -5  -7   13.12    5.43   0
   6   5  -8   78.10    5.03   0
  -6   5   8   65.20    5.52   0
   6   5  -8   69.17    4.19   0
   6  -5  -8   71.19    5.63   0
   6   5  -8   66.99    5.45   0
   7   5  -9   51.24    4.16   0
   7  -5  -9   48.26    5.35   0
   7   5  -9   46.33    5.32   0
  -7   5   9   50.01    5.09   0
   7   5  -9   42.91    5.04   0
   8   5 -10    3.21    3.64   0
   8  -5 -10    3.14    5.27   0
   8   5 -10   -4.18    5.06   0
  -8   5  10    2.09    3.56   0
   8   5 -10   -0.38    3.50   0
   9   5 -11    8.63    3.37   0
   9   5 -11   14.66    3.73   0
  -9   5  11   12.07    3.87   0
   9   5 -11   12.14    3.63   0
   9  -5 -11   20.12    5.72   0
  10  -5 -12    2.65    5.29   0
  10   5 -12   -4.89    3.34   0
  10   5 -12    4.87    3.52   0
 -10   5  12    4.91    4.87   0
  10   5 -12    4.43    3.80   0
  11   5 -13    6.20    3.37   0
  11  -5 -13   10.44    5.61   0
  11   5 -13   -3.00    4.79   0
 -11   5  13    8.00    3.62   0
  11  -5 -13    1.95    5.61   0
  11   5 -13   -0.73    3.34   0
  11   6  -9   14.40    5.38   0
 -11   6   9    9.16    4.75   0
  11   6  -9    1.40    3.41   0
  11   6  -9    3.42    4.49   0
  11  -6  -9    6.42    3.47   0
 -10   6   8    4.81    4.87   0
  10   6  -8    2.02    5.12   0
  10  -6  -8    2.55    5.03   0
  10   6  -8    6.27    4.75   0
  10   6  -8    3.15    4.98   0
   9  -6  -7    6.87    3.64   0
   9   6  -7   12.21    3.66   0
  -9   6   7    7.03    3.37   0
   9   6  -7    5.22    4.66   0
   9   6  -7   10.94    3.38   0
   8  -6  -6   21.40    5.01   0
   8   6  -6   10.94    5.18   0
  -8   6   6   11.55    3.63   0
   8   6  -6   22.59    5.54   0
   8   6  -6   12.85    3.35   0
   7   6  -5   -0.94    4.99   0
   7   6  -5    8.34    4.98   0
   7   6  -5   -2.47    3.29   0
   7  -6  -5    1.80    5.04   0
  -7   6   5    6.28    5.05   0
   6   6  -4  192.46    4.83   0
   6   6  -4  211.25    6.13   0
   6   6  -4  206.92    5.92   0
  -6   6   4  209.04    5.92   0
   6  -6  -4  212.27    6.05   0
   5   6  -3   86.95    5.52   0
   5   6  -3   89.73    4.14   0
  -5   6   3   90.76    4.01   0
   5  -6  -3   97.14    5.59   0
   5   6  -3   91.87    5.81   0
   4   6  -2  151.81    4.49   0
   4   6  -2  166.38    6.01   0
  -4   6   2  172.05    5.80   0
   4   6  -2  158.05    4.82   0
   4  -6  -2  177.40    6.06   0
   3  -6  -1  146.97    6.00   0
   3   6  -1  140.02    5.75   0
   3   6  -1  145.08    6.24   0
   3   6  -1  145.21    6.08   0
  -3   6   1  137.08    5.54   0
   2   6   0   10.82    4.73   0
   2   6   0    8.24    5.33   0
   2  -6   0   15.22    5.14   0
   2   6   0   11.46    5.19   0
  -2   6   0   10.06    3.37   0
   1   6   1  134.34    7.74   0
   1   6   1  142.26    6.44   0
   1  -6   1  146.85    5.99   0
  -1   6  -1  135.10    5.28   0
   1   6   1  133.99    5.72   0
   0   6  -2  206.87    4.56   0
   0   6   2  217.56    6.51   0
   0  -6   2  212.00    6.40   0
   0   6  -2  225.13    8.39   0
   0  -6  -2  209.48    7.35   0
   1  -6  -3   94.55    6.26   0
   1   6  -3   79.57    3.75   0
   1   6  -3   88.09    6.03   0
  -1   6   3   84.30    5.46   0
   2   6  -4  179.67    6.41   0
   2   6  -4  173.04    4.22   0
   2  -6  -4  184.57    6.73   0
   2   6  -4  188.60    5.89   0
  -2   6   4  171.90    6.29   0
  -3   6   5   66.56    5.56   0
   3   6  -5   63.53    4.13   0
   3   6  -5   60.92    4.04   0
   3  -6  -5   65.02    5.68   0
   3   6  -5   63.80    3.79   0
   4   6  -6   18.29    3.66   0
   4   6  -6   17.63    5.39   0
   4  -6  -6   25.65    5.30   0
  -4   6   6   18.25    5.14   0
   4   6  -6   22.40    4.72   0
   5   6  -7   89.10    4.18   0
   5  -6  -7  104.62    6.11   0
  -5   6   7  100.35    5.88   0
   5   6  -7   93.78    3.82   0
   5   6  -7   94.39    5.55   0
   6   6  -8   10.05    5.14   0
   6   6  -8    7.46    4.91   0
   6  -6  -8    4.76    5.12   0
   6   6  -8    2.82    3.47   0
  -6   6   8    9.47    4.99   0
   7   6  -9   14.27    4.77   0
   7  -6  -9   10.26    5.40   0
  -7   6   9    3.97    4.78   0
   7   6  -9    3.99    5.24   0
   7   6  -9   12.06    5.20   0
   8   6 -10   15.08    4.75   0
   8   6 -10   28.57    5.24   0
  -8   6  10   21.85    5.13   0
   8   6 -10    7.77    3.55   0
   8  -6 -10   23.84    5.47   0
   9  -6 -11    3.47    5.55   0
  -9   6  11    5.95    5.04   0
   9   6 -11    6.08    3.48   0
   9   6 -11    3.35    3.44   0
   9   6 -11    6.07    5.03   0
  -9   7   7    1.74    3.47   0
   9   7  -7   12.43    5.24   0
   9   7  -7    6.26    4.93   0
   9   7  -7    1.30    3.18   0
   9  -7  -7    6.38    5.12   0
   8  -7  -6   -2.21    5.08   0
   8   7  -6    2.47    4.67   0
  -8   7   6    5.65    4.83   0
   8   7  -6   -3.82    3.34   0
   8   7  -6   -0.00    3.31   0
   7   7  -5   40.40    5.21   0
   7  -7  -5   39.95    5.30   0
   7   7  -5   30.14    3.80   0
  -7   7   5   37.01    5.38   0
   7   7  -5   27.21    5.01   0
   6   7  -4    7.43    3.70   0
  -6   7   4    9.93    4.85   0
   6   7  -4    9.69    4.93   0
   6  -7  -4    5.56    5.11   0
   6   7  -4    5.38    5.20   0
   5  -7  -3    1.70    5.13   0
  -5   7   3    2.88    3.61   0
   5   7  -3    1.21    3.44   0
   5   7  -3   -1.80    3.20   0
   5   7  -3    1.86    5.03   0
   4  -7  -2  167.02    6.62   0
  -4   7   2  172.08    6.09   0
   4   7  -2  154.79    4.77   0
   4   7  -2  160.14    6.25   0
   4   7  -2  162.33    6.16   0
   3   7  -1    4.09    3.68   0
   3   7  -1    0.89    6.42   0
   3  -7  -1    4.49    3.69   0
   3   7  -1    9.11    4.63   0
  -3   7   1    5.75    4.82   0
   2   7   0   74.60    5.77   0
  -2   7   0   76.97    5.08   0
   2  -7   0   93.28    5.63   0
   2   7   0   78.91    7.34   0
   2   7   0   81.29    5.16   0
   1   7   1   48.94    5.09   0
   1   7   1   48.44    5.58   0
   1  -7   1   57.12    5.55   0
  -1   7  -1   48.00    5.04   0
   0   7  -2   -0.11    3.33   0
   0   7   2    5.87    5.06   0
   0   7   2    0.58    4.78   0
   1   7  -3   64.68    4.84   0
  -1   7   3   66.00    5.32   0
   1   7  -3   65.27    5.43   0
   1   7  -3   63.25    7.09   0
   2   7  -4  104.19    6.07   0
   2   7  -4   87.22    4.16   0
  -2   7   4  100.91    6.83   0
   2   7  -4   94.33    3.83   0
   2  -7  -4  110.64    6.37   0
   3  -7  -5   54.31    5.78   0
  -3   7   5   43.05    5.31   0
   3   7  -5   44.23    3.34   0
   3   7  -5   40.81    5.74   0
   3   7  -5   42.56    3.71   0
   4   7  -6   63.08    5.64   0
   4   7  -6   64.89    4.10   0
   4   7  -6   62.70    4.85   0
   4  -7  -6   64.82    7.04   0
  -4   7   6   65.89    5.73   0
   5   7  -7   17.41    5.20   0
   5  -7  -7    6.44    5.54   0
   5   7  -7    5.39    3.50   0
   5   7  -7   12.31    5.00   0
  -5   7   7    2.94    6.41   0
  -6   7   8    6.76    5.01   0
   6   7  -8    4.34    3.37   0
   6   7  -8    6.32    3.76   0
   6   7  -8   -1.29    4.95   0
   6  -7  -8    8.47    5.24   0
   7   7  -9    5.11    3.37   0
   7   7  -9    0.15    4.98   0
   7  -7  -9   -0.64    5.11   0
  -7   7   9    4.51    5.03   0
   7   7  -9    6.83    5.02   0
   5   8  -3    4.68    4.97   0
  -5   8   3    4.54    5.06   0
   5   8  -3    0.32    3.55   0
   5   8  -3    9.76    5.04   0
   5  -8  -3   -2.54    5.28   0
  -4   8   2    8.30    4.86   0
   4   8  -2    1.85    3.46   0
   4   8  -2   -2.24    5.13   0
   4  -8  -2    1.48    5.49   0
   4   8  -2    3.71    6.32   0
   3   8  -1    1.20    6.50   0
   3  -8  -1    3.27    5.56   0
  -3   8   1    4.10    4.75   0
   3   8  -1    5.75    4.70   0
   3   8  -1   -2.89    5.26   0
   2   8   0    7.15    5.17   0
   2   8   0    6.64    4.66   0
   2  -8   0   -2.36    5.25   0
  -2   8   0    6.59    4.69   0
   1   8   1    8.49    4.72   0
   1   8   1    3.09    5.19   0
  -1   8  -1   15.78    4.62   0
   0   8   2   17.78    6.49   0
   0   8  -2   18.62    3.34   0
   0   8  -2   20.25    5.15   0
   0   8   2   21.25    4.90   0
   1   8  -3    3.95    5.11   0
  -1   8   3    2.82    6.35   0
  -1   8   3   -1.95    4.98   0
   1   8  -3   -2.87    4.55   0
  -2   8   4    4.35    5.90   0
   2   8  -4    0.38    6.28   0
  -2   8   4    3.24    5.00   0
   2   8  -4   -0.85    3.54   0
   2   8  -4    2.64    3.29   0
   3   8  -5    7.44    3.31   0
  -3   8   5    6.27    4.89   0
   3   8  -5   14.24    5.05   0
   3   8  -5    1.44    5.25   0
  16   1 -13    3.94    3.08   0
 -16   1  13    6.57    5.11   0
 -16  -1  13    6.10    4.88   0
  16   1 -13   -3.90    3.68   0
  16  -1 -13    3.23    3.30   0
  16  -1 -13   11.51    5.56   0
  15   1 -12    0.28    4.62   0
  15   1 -12    3.15    3.54   0
  15  -1 -12    3.55    3.32   0
 -15  -1  12   -5.54    5.04   0
 -15   1  12    7.92    3.23   0
  15  -1 -12   -7.42    4.85   0
  14   1 -11    9.44    3.45   0
  14  -1 -11   22.49    5.31   0
  14  -1 -11   19.84    5.11   0
 -14  -1  11   17.07    5.22   0
 -14   1  11   14.60    3.71   0
  14   1 -11   15.96    3.88   0
  13   1 -10    9.53    4.72   0
  13  -1 -10    7.65    5.37   0
 -13  -1  10   13.36    5.21   0
  13   1 -10   13.90    5.49   0
  13  -1 -10    6.93    3.20   0
 -13   1  10   10.00    4.97   0
  12  -1  -9    8.02    5.58   0
  12   1  -9   -2.66    3.96   0
  12  -1  -9   -3.94    3.63   0
  12   1  -9   -5.29    4.84   0
 -12  -1   9    7.09    5.46   0
 -12   1   9   -1.84    5.14   0
  11   1  -8   37.46    4.94   0
  11  -1  -8   32.46    4.64   0
  11  -1  -8   28.07    3.84   0
  11   1  -8   26.60    4.35   0
 -11  -1   8   30.89    5.72   0
 -11   1   8   34.54    3.92   0
  10  -1  -7   -1.32    4.50   0
  10   1  -7    0.72    5.19   0
  10  -1  -7   -4.84    3.64   0
  10   1  -7    3.74    6.49   0
 -10   1   7    3.52    5.85   0
 -10  -1   7    1.89    4.34   0
   9  -1  -6    4.68    5.22   0
   9   1  -6   15.79    5.50   0
  -9  -1   6    6.51    4.40   0
   9  -1  -6   12.89    6.74   0
  -9   1   6    9.30    6.02   0
   9   1  -6    5.55    4.65   0
   8  -1  -5   32.68    6.97   0
  -8  -1   5   34.21    4.83   0
   8  -1  -5   32.22    5.43   0
   8   1  -5   40.75    5.67   0
  -8   1   5   28.65    4.76   0
   8   1  -5   29.91    4.69   0
   7  -1  -4   84.18    5.97   0
   7   1  -4   77.62    5.90   0
   7  -1  -4   85.94    5.07   0
  -7  -1   4   90.48    5.17   0
   7   1  -4   83.27    7.16   0
  -7   1   4   87.80    4.80   0
   6  -1  -3   23.59    5.96   0
  -6   1   3   20.89    7.05   0
   6   1  -3   22.34    6.34   0
  -6  -1   3   24.21    5.48   0
   6   1  -3   28.15    5.49   0
   6  -1  -3   24.54    7.14   0
   5   1  -2  254.79    9.57   0
   5   1  -2  249.57    8.12   0
  -5  -1   2  256.79    7.07   0
   5  -1  -2  245.38    8.95   0
  -5   1   2  253.21    6.96   0
   4  -1  -1  962.58   10.67   0
  -4  -1   1  994.97   13.51   0
  -4   1   1  966.82   10.69   0
   4   1  -1  994.93   11.40   0
   3   1   0  459.66   12.12   0
  -3   1   0  460.40   10.95   0
  -3  -1   0  469.84   12.49   0
   3  -1   0  460.00    8.95   0
   2   1   1  765.27   15.73   0
  -2   1  -1  750.70   10.64   0
  -2  -1  -1  751.39   16.41   0
   2  -1   1  708.96   10.58   0
  -1   1  -2  527.08   11.79   0
  -1   1  -2  544.03   13.14   0
   1  -1   2  510.45   11.77   0
   1  -1   2  533.94   13.37   0
   0   1   3  223.15    8.40   0
   0  -1   3  227.18    8.15   0
   0  -1   3  206.11   11.12   0
   0   1  -3  218.50    8.65   0
   0  -1  -3  221.14   15.13   0
   0   1  -3  223.30    8.05   0
  -1  -1   4  139.91   10.12   0
  -1   1   4  138.16    9.96   0
   1  -1  -4  145.02   10.05   0
  -1   1   4  148.91   10.25   0
   1   1  -4  136.78    7.12   0
   1  -1  -4  146.57   10.54   0
   1   1  -4  134.14    7.54   0
  -1  -1   4  134.88    9.72   0
   2  -1  -5  135.83    9.38   0
  -2   1   5  120.75    6.73   0
  -2   1   5  122.68    8.52   0
   2  -1  -5  126.79    6.61   0
   2   1  -5  129.81    8.56   0
   2   1  -5  126.14    6.61   0
  -2  -1   5  126.82    8.46   0
   2   1  -5  129.03    6.86   0
   3   1  -6  103.58    5.77   0
   3  -1  -6  101.60    5.40   0
  -3  -1   6   98.71    5.48   0
   3   1  -6   91.58    5.56   0
  -3   1   6  100.10    5.38   0
  -3   1   6  104.92    6.89   0
   3   1  -6   98.44    5.24   0
   3  -1  -6  107.26    7.63   0
   4  -1  -7   15.07    6.50   0
   4   1  -7    6.29    4.97   0
   4   1  -7   10.48    4.35   0
  -4  -1   7    8.08    4.35   0
  -4   1   7    8.97    4.45   0
  -4   1   7   16.42    6.42   0
   4  -1  -7   11.33    6.94   0
   5   1  -8  245.80    7.46   0
  -5  -1   8  247.93    7.00   0
  -5   1   8  221.85    5.30   0
   5  -1  -8  226.45    5.97   0
  -5  -1   8  231.26    5.12   0
   5   1  -8  220.79    6.60   0
  -5   1   8  224.08    5.67   0
   5  -1  -8  221.71    5.16   0
   6  -1  -9    5.31    4.26   0
  -6  -1   9    5.85    4.52   0
  -6   1   9    2.52    4.03   0
  -6  -1   9    1.88    3.94   0
   6   1  -9    0.96    6.71   0
  -6   1   9    1.99    5.00   0
   6   1  -9    6.72    4.00   0
   6  -1  -9   -3.56    4.26   0
   7   1 -10    9.58    5.25   0
  -7  -1  10   19.40    5.75   0
   7   1 -10   16.11    6.28   0
  -7   1  10   24.01    5.26   0
   7  -1 -10   19.48    4.03   0
  -7   1  10   31.08    5.88   0
   7  -1 -10   20.63    4.61   0
  -7  -1  10   20.79    3.88   0
  -8   1  11   91.03    5.63   0
  -8  -1  11   77.62    5.73   0
   8  -1 -11   80.21    4.89   0
   8  -1 -11   81.39    4.35   0
   8   1 -11   80.32    4.00   0
  -8  -1  11   84.16    4.11   0
  -8   1  11   85.66    4.52   0
   8   1 -11   92.86    4.67   0
  -9  -1  12   13.02    4.09   0
   9   1 -12   13.35    3.57   0
   9  -1 -12    8.40    4.16   0
  -9   1  12   17.36    5.26   0
   9   1 -12   16.33    4.36   0
  -9   1  12    9.42    3.60   0
   9  -1 -12   19.07    3.71   0
  -9  -1  12   14.31    5.13   0
  10  -1 -13   11.30    5.26   0
 -10   1  13    8.02    3.85   0
  10   1 -13    5.77    3.76   0
 -10  -1  13    3.74    3.42   0
 -10  -1  13    7.52    3.58   0
  10   1 -13   15.27    4.82   0
  10  -1 -13   10.26    4.22   0
 -10   1  13    5.12    3.37   0
  11  -1 -14   30.77    4.23   0
  11  -1 -14   23.33    3.59   0
 -11   1  14   24.68    5.15   0
 -11  -1  14   24.92    3.72   0
  11   1 -14   24.56    3.83   0
 -11   1  14   27.24    3.96   0
  11   1 -14   23.40    3.40   0
 -11  -1  14   25.56    4.91   0
 -12  -1  15    4.60    3.32   0
  12  -1 -15    1.80    3.77   0
  12   1 -15   12.40    4.44   0
  12  -1 -15    2.44    3.44   0
  12   1 -15    2.35    3.76   0
 -12   1  15    0.96    4.87   0
 -12   1  15    4.77    4.61   0
  13  -1 -16   11.37    4.92   0
  13  -1 -16    7.34    3.98   0
 -13   1  16    1.59    4.83   0
  13   1 -16   -0.24    5.12   0
  13   1 -16   10.74    3.34   0
  16  -2 -13    9.32    4.77   0
 -16   2  13    8.59    4.91   0
 -16  -2  13    0.89    5.00   0
  16  -2 -13   -0.49    3.97   0
  16   2 -13    0.34    3.37   0
  16   2 -13    3.97    5.15   0
  15   2 -12    9.70    4.88   0
  15  -2 -12    9.32    3.56   0
  15   2 -12   10.80    3.85   0
 -15  -2  12   11.43    5.04   0
  15  -2 -12    8.93    3.50   0
 -15   2  12   17.29    4.97   0
  14  -2 -11    4.95    5.09   0
  14   2 -11    2.49    3.41   0
 -14  -2  11    8.69    3.60   0
  14  -2 -11    6.87    4.53   0
 -14   2  11   10.31    4.85   0
  14   2 -11    4.44    3.67   0
  13   2 -10   42.02    3.55   0
  13   2 -10   43.70    3.81   0
 -13   2  10   45.10    5.48   0
  13  -2 -10   48.07    4.36   0
  13  -2 -10   43.02    3.77   0
 -13  -2  10   48.36    5.22   0
 -12  -2   9  119.26    4.39   0
  12  -2  -9  110.23    6.13   0
 -12   2   9   99.93    4.22   0
  12   2  -9  102.23    4.41   0
  12   2  -9   96.07    5.09   0
  12  -2  -9  107.44    5.36   0
 -11  -2   8   32.24    4.10   0
  11  -2  -8   32.53    5.21   0
  11  -2  -8   40.27    4.17   0
  11   2  -8   33.09    3.72   0
 -11   2   8   29.89    3.78   0
  11   2  -8   33.43    4.01   0
  10  -2  -7  403.48    7.36   0
 -10  -2   7  397.53    5.62   0
 -10   2   7  389.15    5.61   0
  10  -2  -7  367.40    6.73   0
  10   2  -7  359.89    5.15   0
  10   2  -7  359.49    5.54   0
   9  -2  -6   66.43    4.67   0
   9  -2  -6   71.30    5.56   0
   9   2  -6   78.85    4.12   0
  -9  -2   6   74.13    4.67   0
  -9   2   6   78.41    4.51   0
   9   2  -6   71.03    4.93   0
  -8   2   5  324.03    5.24   0
   8   2  -5  314.41    5.09   0
   8  -2  -5  324.17    6.01   0
   8   2  -5  320.58    6.08   0
   8  -2  -5  322.66    5.56   0
  -8  -2   5  337.56    6.04   0
   7   2  -4  405.34    5.58   0
   7  -2  -4  415.26    6.19   0
   7  -2  -4  402.55    7.86   0
  -7  -2   4  420.61    6.48   0
   7   2  -4  408.99    6.35   0
  -7   2   4  423.65    7.47   0
   6   2  -3   22.06    6.67   0
  -6  -2   3   25.96    5.12   0
   6  -2  -3   24.21    4.62   0
   6  -2  -3   22.45    4.38   0
   6   2  -3   25.31    4.06   0
  -6   2   3   30.03    4.54   0
   5   2  -2 2341.17   11.85   0
   5  -2  -2 2414.75   13.18   0
   5   2  -2 2283.67   12.90   0
  -5  -2   2 2409.36   14.37   0
   5  -2  -2 2344.38   17.24   0
  -5   2   2 2328.32   12.84   0
  -4  -2   1  149.51    8.48   0
  -4   2   1  140.03    5.63   0
   4  -2  -1  142.38    5.45   0
   4   2  -1  141.01    8.19   0
   3  -2   0    0.25    4.94   0
  -3  -2   0    4.32    8.05   0
   3   2   0    3.52    7.64   0
  -3   2   0    6.67    5.15   0
   2   2   1  530.45   13.69   0
   2  -2   1  537.68   12.68   0
  -2   2  -1  536.57    8.04   0
   2   2   1  529.11   12.27   0
   2  -2   1  531.74    8.09   0
   1   2   2 1319.83   24.90   0
   1  -2   2 1238.53   14.60   0
   1  -2   2 1336.96   11.10   0
   1   2   2 1309.17   22.78   0
  -1   2  -2 1307.86   14.94   0
  -1   2  -2 1328.28   12.16   0
   0   2   3  362.10   16.16   0
   0  -2  -3  371.46   15.31   0
   0   2  -3  380.28    7.25   0
   0  -2   3  367.95    9.68   0
   0  -2   3  369.81    9.10   0
   0   2  -3  341.29    9.59   0
   0   2   3  363.68    9.43   0
   1  -2  -4 1745.84   18.02   0
  -1   2   4 1784.23   16.12   0
  -1   2   4 1763.29   18.44   0
   1   2  -4 1748.79   11.63   0
   1   2  -4 1659.81   13.20   0
  -1  -2   4 1797.85   11.90   0
  -1  -2   4 1683.17   13.23   0
  -2   2   5   31.85    4.89   0
   2  -2  -5   43.98    7.28   0
  -2  -2   5   40.09    4.58   0
  -2   2   5   35.53    5.26   0
   2   2  -5   36.96    7.06   0
   2  -2  -5   35.72    6.98   0
   2   2  -5   32.33    6.32   0
   2   2  -5   37.25    7.39   0
   3  -2  -6  395.47    8.91   0
  -3   2   6  383.08    8.38   0
   3   2  -6  384.78    7.35   0
   3   2  -6  395.25    6.52   0
   3   2  -6  379.33    6.23   0
  -3   2   6  409.31    8.68   0
  -3  -2   6  391.46    7.43   0
   3  -2  -6  402.65    9.05   0
  -4   2   7  307.20    7.56   0
   4   2  -7  321.13    7.52   0
  -4   2   7  317.60    7.83   0
   4  -2  -7  323.44    8.28   0
   4  -2  -7  333.19    8.27   0
   4   2  -7  293.66    5.35   0
  -4  -2   7  310.23    5.81   0
   4   2  -7  299.87    7.01   0
  -5   2   8   38.23    4.73   0
   5  -2  -8   38.88    4.98   0
  -5  -2   8   42.46    5.96   0
  -5   2   8   35.93    4.43   0
   5   2  -8   39.52    6.57   0
   5  -2  -8   38.60    6.54   0
   5   2  -8   28.00    5.75   0
   5   2  -8   41.81    6.27   0
   6  -2  -9  218.93    5.57   0
  -6  -2   9  150.24    4.70   0
   6   2  -9  213.88    4.82   0
   6   2  -9  226.27    5.23   0
  -6   2   9  227.62    6.57   0
   6   2  -9  218.86    5.55   0
  -6   2   9  222.25    5.47   0
   6  -2  -9  208.42    6.73   0
   7   2 -10  128.74    5.48   0
  -7   2  10  148.13    6.23   0
   7  -2 -10  140.05    6.86   0
   7  -2 -10  132.19    6.11   0
   7   2 -10  148.44    6.64   0
   7   2 -10  138.43    4.66   0
  -7   2  10  143.78    5.82   0
  -7  -2  10  140.01    4.25   0
   8   2 -11  140.02    5.67   0
   8   2 -11  144.57    5.89   0
   8  -2 -11  143.87    5.07   0
  -8   2  11  146.08    6.00   0
  -8   2  11  131.94    4.41   0
  -8  -2  11  122.09    4.26   0
   8   2 -11  155.09    4.73   0
   8  -2 -11  143.41    4.67   0
   9  -2 -12   71.67    3.90   0
  -9   2  12   75.95    5.58   0
   9   2 -12   70.33    5.53   0
  -9   2  12   86.31    5.00   0
   9   2 -12   75.73    5.67   0
   9   2 -12   77.31    5.98   0
  -9  -2  12   80.93    5.68   0
   9  -2 -12   75.27    4.55   0
 -10   2  13   14.06    4.69   0
  10   2 -13   10.16    3.72   0
 -10  -2  13    6.00    3.30   0
 -10   2  13    1.27    5.21   0
  10   2 -13    2.36    4.72   0
  10  -2 -13    7.68    4.83   0
  10  -2 -13   11.12    5.95   0
  10   2 -13   13.52    3.32   0
  11   2 -14   -1.92    3.35   0
  11  -2 -14    5.01    3.92   0
 -11   2  14    1.22    4.71   0
 -11  -2  14    0.00    3.38   0
 -11   2  14    2.45    3.61   0
  11   2 -14    0.55    5.03   0
  11   2 -14    4.20    4.02   0
  11  -2 -14    7.95    5.03   0
  12  -2 -15    0.74    4.88   0
 -12   2  15    3.75    3.66   0
  12  -2 -15   -4.43    5.62   0
  12   2 -15    5.68    3.47   0
  12   2 -15    9.15    4.63   0
  12   2 -15   10.99    3.85   0
  13   2 -16    6.38    3.34   0
  13   2 -16   -0.24    5.17   0
  13   2 -16   -1.03    3.28   0
  13  -2 -16    2.33    3.81   0
 -13   2  16   -2.33    3.65   0
  13  -2 -16    3.99    3.55   0
 -15  -3  12    2.38    3.52   0
  15  -3 -12    5.74    5.10   0
  15   3 -12   -1.17    4.96   0
 -15   3  12    5.40    3.41   0
  15   3 -12   -6.21    3.31   0
  15  -3 -12    2.39    5.14   0
  14  -3 -11   17.58    4.99   0
 -14  -3  11   20.18    3.45   0
 -14   3  11   22.52    4.94   0
  14  -3 -11   15.54    3.84   0
  14   3 -11   16.98    4.57   0
  14   3 -11   13.00    3.69   0
  13  -3 -10    8.39    3.67   0
  13   3 -10   13.76    3.50   0
 -13   3  10    5.96    3.50   0
  13  -3 -10    8.27    4.83   0
  13   3 -10    9.33    3.65   0
 -13  -3  10    5.36    3.72   0
 -12  -3   9   72.98    4.17   0
 -12   3   9   86.32    3.87   0
  12  -3  -9   78.06    5.39   0
  12  -3  -9   77.13    5.47   0
  12   3  -9   80.13    4.91   0
  12   3  -9   65.29    5.43   0
 -11  -3   8  148.37    5.78   0
  11   3  -8  126.35    3.94   0
  11  -3  -8  154.93    5.85   0
  11   3  -8  152.73    5.85   0
 -11   3   8  155.11    4.36   0
  11  -3  -8  146.38    4.82   0
 -10   3   7   14.20    5.86   0
  10  -3  -7   10.57    3.89   0
 -10  -3   7   17.28    3.97   0
  10   3  -7   13.19    4.76   0
  10   3  -7   14.50    3.97   0
  10  -3  -7   11.65    5.44   0
   9   3  -6  112.64    6.32   0
   9   3  -6  108.73    3.99   0
  -9   3   6  100.69    6.05   0
   9  -3  -6  107.87    4.48   0
   9  -3  -6  107.92    6.19   0
  -9  -3   6  110.17    4.73   0
  -8  -3   5  264.35    6.86   0
  -8   3   5  275.80    6.57   0
   8  -3  -5  257.14    7.03   0
   8  -3  -5  258.47    5.07   0
   8   3  -5  253.31    5.20   0
   8   3  -5  261.42    4.80   0
   7  -3  -4  270.89    5.35   0
  -7  -3   4  290.67    7.35   0
   7   3  -4  271.49    5.10   0
  -7   3   4  280.56    6.71   0
   7   3  -4  268.91    6.60   0
   7  -3  -4  265.62    7.76   0
   6   3  -3  446.17    5.86   0
  -6   3   3  450.46    7.51   0
   6   3  -3  461.54    7.77   0
  -6  -3   3  453.28    8.20   0
   6  -3  -3  454.45   10.85   0
   6  -3  -3  460.17    7.36   0
   5   3  -2   85.26    4.08   0
  -5   3   2   84.31    6.11   0
   5  -3  -2   83.23    8.14   0
   5  -3  -2   88.64    4.49   0
   5   3  -2   90.08    6.76   0
   4   3  -1   40.50    6.59   0
   4  -3  -1   40.51   11.00   0
  -4   3   1   40.51    5.84   0
   4   3  -1   37.80    6.80   0
   4   3  -1   43.08    5.60   0
   4  -3  -1   41.08    6.02   0
   4  -3  -1   41.21   12.79   0
  -3   3   0 1427.21   10.55   0
   3   3   0 1377.98   12.04   0
   3  -3   0 1414.03    9.77   0
   3   3   0 1366.96   13.11   0
   3  -3   0 1428.35   24.75   0
   2  -3   1  394.38   11.33   0
  -2   3  -1  382.29    6.20   0
   2   3   1  393.99    8.84   0
   2   3   1  381.10    9.47   0
   2  -3   1  397.29    7.59   0
   1  -3   2  748.33   11.06   0
   1  -3   2  757.63    8.80   0
   1   3   2  757.35   12.03   0
  -1   3  -2  727.96    7.48   0
  -1   3  -2  778.45   11.61   0
   0  -3   3 1242.46   11.77   0
   0   3  -3 1189.57    9.97   0
   0   3   3 1205.88   15.81   0
   0   3  -3 1105.49   10.80   0
   0  -3   3 1210.22    9.39   0
   0  -3  -3 1213.75   15.85   0
   1  -3  -4  153.26    8.63   0
   1   3  -4  147.26    6.51   0
  -1   3   4  150.62    7.72   0
  -1   3   4  152.19    9.26   0
  -1  -3   4  152.21    6.92   0
   1   3  -4  147.71    6.94   0
  -1  -3   4  142.62    5.21   0
   2   3  -5 1327.28   10.09   0
  -2   3   5 1342.77   13.52   0
  -2  -3   5 1140.25    8.98   0
   2  -3  -5 1374.73   13.45   0
   2   3  -5 1286.31   10.38   0
  -2   3   5 1299.70   13.93   0
   3   3  -6    8.13    5.46   0
   3   3  -6    8.04    4.64   0
   3  -3  -6   14.22    6.36   0
  -3  -3   6    9.64    3.87   0
   3   3  -6   10.29    6.15   0
  -3   3   6   10.03    5.97   0
  -3   3   6   12.77    6.21   0
  -4   3   7  160.59    6.93   0
  -4  -3   7  101.50    4.11   0
   4   3  -7  148.84    6.41   0
   4  -3  -7  160.95    7.13   0
   4   3  -7  154.89    5.41   0
   4   3  -7  162.99    6.61   0
  -4   3   7  156.33    6.61   0
   4  -3  -7  169.77    7.40   0
  -5  -3   8  302.03    5.24   0
  -5   3   8  498.61    8.05   0
   5   3  -8  487.35    6.18   0
   5   3  -8  500.67    6.39   0
   5   3  -8  455.34    5.90   0
  -5   3   8  489.80    8.04   0
   5  -3  -8  502.94    7.09   0
   5  -3  -8  501.87    8.72   0
   6  -3  -9    7.36    6.02   0
   6   3  -9    6.17    4.38   0
   6   3  -9    5.47    4.08   0
   6  -3  -9    4.01    5.81   0
  -6  -3   9    2.83    3.74   0
   6   3  -9    4.09    5.14   0
  -6   3   9    3.85    3.70   0
  -6   3   9    7.65    3.91   0
   7  -3 -10  101.17    4.75   0
  -7  -3  10   67.74    3.88   0
  -7   3  10   99.43    4.43   0
   7   3 -10   97.11    3.88   0
   7  -3 -10  105.90    6.36   0
   7   3 -10   95.23    5.56   0
   7   3 -10  110.48    4.83   0
  -7   3  10   99.20    5.75   0
   8  -3 -11   23.15    5.68   0
  -8   3  11   24.17    5.07   0
   8   3 -11   17.72    4.11   0
  -8   3  11   15.50    3.77   0
  -8  -3  11   13.15    3.99   0
   8   3 -11   17.16    5.05   0
   8  -3 -11   23.31    5.50   0
   8   3 -11   20.43    5.47   0
  -9   3  12   59.54    5.34   0
   9   3 -12   74.32    5.12   0
  -9  -3  12   45.27    3.58   0
  -9   3  12   64.94    5.22   0
   9   3 -12   59.23    5.57   0
   9  -3 -12   69.79    4.60   0
   9   3 -12   62.72    4.91   0
   9  -3 -12   72.18    5.79   0
 -10  -3  13   12.40    3.55   0
 -10   3  13   13.30    4.83   0
 -10   3  13   19.00    3.61   0
  10   3 -13   15.32    3.44   0
  10   3 -13   16.17    3.60   0
  10   3 -13   17.16    4.05   0
  10  -3 -13   22.46    5.64   0
  10  -3 -13   12.33    5.08   0
  11   3 -14   -5.38    3.68   0
  11   3 -14    7.17    3.31   0
 -11   3  14    6.60    4.76   0
  11  -3 -14   -0.99    4.17   0
  11   3 -14    5.04    4.77   0
  11  -3 -14    4.54    3.40   0
  12   3 -15   -3.94    4.74   0
 -12   3  15    0.76    3.40   0
  12   3 -15    6.67    3.27   0
  12  -3 -15   -2.99    3.80   0
  12   3 -15    4.35    3.54   0
  12  -3 -15    6.40    5.05   0
  14  -4 -11    0.38    5.09   0
  14  -4 -11    6.58    5.16   0
  14   4 -11   -1.75    3.32   0
 -14   4  11    0.91    4.78   0
  14   4 -11    6.37    3.34   0
  14   4 -11    8.17    3.50   0
  13   4 -10   56.09    3.33   0
 -13   4  10   55.95    3.99   0
  13  -4 -10   51.50    5.53   0
  13  -4 -10   57.75    4.26   0
  13   4 -10   52.00    5.29   0
  13   4 -10   58.43    5.06   0
  12   4  -9    7.93    5.00   0
  12  -4  -9    6.29    3.86   0
  12  -4  -9    8.52    5.16   0
  12   4  -9    4.78    4.74   0
  12   4  -9    6.09    4.74   0
 -12   4   9    9.07    4.73   0
  11  -4  -8   41.53    5.25   0
  11   4  -8   39.20    5.48   0
  11  -4  -8   46.03    5.40   0
  11   4  -8   36.03    4.66   0
  11   4  -8   22.67    3.80   0
 -11   4   8   35.51    4.81   0
  10   4  -7   98.19    5.18   0
  10   4  -7  107.71    5.66   0
  10  -4  -7   96.74    5.94   0
  10  -4  -7  107.76    5.48   0
  10   4  -7  105.64    5.82   0
 -10   4   7   99.75    5.50   0
   9  -4  -6   66.78    6.22   0
   9   4  -6   71.32    5.48   0
   9  -4  -6   78.96    5.50   0
   9   4  -6   71.70    5.63   0
  -9   4   6   72.74    4.06   0
   9   4  -6   67.69    3.66   0
   8   4  -5  181.57    4.91   0
   8  -4  -5  187.21    7.71   0
  -8   4   5  206.38    6.16   0
   8  -4  -5  195.16    4.90   0
   8   4  -5  188.24    5.65   0
   8   4  -5  188.39    5.00   0
   7   4  -4  186.33    5.22   0
   7  -4  -4  213.52   11.55   0
   7   4  -4  194.43    5.74   0
   7   4  -4  198.54    5.15   0
   7  -4  -4  226.75    6.27   0
  -7   4   4  203.10    4.93   0
   6   4  -3    6.36    3.42   0
  -6   4   3    7.32    4.16   0
   6   4  -3    7.19    6.12   0
   6   4  -3    8.04    5.93   0
   6  -4  -3    5.27    5.39   0
   5  -4  -2  502.28    6.21   0
   5   4  -2  523.98    6.18   0
   5   4  -2  510.16    6.76   0
   5   4  -2  536.40    6.81   0
  -5   4   2  529.77    7.44   0
   4   4  -1  299.15    6.62   0
   4   4  -1  292.77    7.54   0
   4  -4  -1  305.19    5.48   0
  -4   4   1  300.38    6.70   0
   4   4  -1  296.53    5.96   0
   3   4   0   19.77    5.39   0
   3   4   0   12.93    4.06   0
   3   4   0   13.06    6.40   0
   3  -4   0   20.92    5.55   0
  -3   4   0   18.80    3.98   0
   2   4   1  132.64    6.48   0
   2  -4   1  120.92    6.06   0
   2   4   1  123.78    7.04   0
   2   4   1  134.37    6.18   0
  -2   4  -1  121.54    4.39   0
  -1   4  -2 1130.36   13.87   0
   1  -4   2 1124.92   12.00   0
   1  -4   2 1134.37    9.57   0
   1   4   2 1080.28   11.59   0
  -1   4  -2 1076.70    8.17   0
   0   4  -3   52.70    4.03   0
   0   4   3   50.53    7.99   0
   0  -4   3   52.85    6.10   0
   0   4  -3   47.57    6.45   0
   0  -4  -3   56.29    6.92   0
   0  -4   3   51.36    4.40   0
  -1  -4   4  747.51    8.11   0
   1   4  -4  739.26    7.66   0
   1  -4  -4  764.27   12.14   0
  -1   4   4  746.18   14.71   0
  -1   4   4  722.89   11.64   0
   1   4  -4  706.92    9.13   0
  -1  -4   4  739.97    8.84   0
  -2   4   5   36.49    6.39   0
   2   4  -5   37.78    4.19   0
   2   4  -5   41.18    5.70   0
   2  -4  -5   42.61    6.05   0
  -2  -4   5   39.38    5.56   0
  -2   4   5   38.82    7.43   0
   3   4  -6   17.42    4.02   0
  -3   4   6   15.27    6.79   0
  -3  -4   6   15.80    5.32   0
   3   4  -6   12.76    5.94   0
   3  -4  -6   17.19    5.54   0
   3   4  -6   12.70    5.46   0
  -3   4   6   18.33    5.78   0
   4   4  -7  247.78    5.16   0
   4   4  -7  252.97    6.15   0
  -4  -4   7  263.98    6.18   0
   4  -4  -7  270.73    7.43   0
  -4   4   7  260.68    7.78   0
  -4   4   7  267.11    8.65   0
   4   4  -7  259.14    5.34   0
   5   4  -8  439.78    5.65   0
  -5   4   8  468.61    7.90   0
  -5  -4   8  463.00    6.99   0
   5   4  -8  468.12    7.53   0
  -5   4   8  463.48    8.62   0
   5   4  -8  434.44    5.94   0
   5  -4  -8  469.42    6.78   0
  -6   4   9  214.69    6.81   0
   6  -4  -9  229.76    7.54   0
   6   4  -9  216.41    4.79   0
   6   4  -9  204.11    4.51   0
  -6   4   9  218.64    6.64   0
   6   4  -9  201.08    4.55   0
  -6  -4   9  225.53    4.71   0
   6  -4  -9  227.63    6.54   0
   7  -4 -10   75.19    5.68   0
   7   4 -10   65.77    5.24   0
   7  -4 -10   79.59    6.21   0
  -7  -4  10   69.03    5.39   0
  -7   4  10   68.66    5.54   0
   7   4 -10   67.35    4.10   0
  -7   4  10   65.09    5.65   0
   7   4 -10   64.52    4.07   0
   8   4 -11   -2.10    3.13   0
   8  -4 -11   10.87    5.50   0
   8   4 -11   -0.93    3.42   0
  -8   4  11    1.27    4.73   0
   8  -4 -11    2.94    5.74   0
  -8   4  11    2.04    5.14   0
   8   4 -11    2.18    3.70   0
  -8  -4  11   -2.81    3.22   0
  -9   4  12   16.13    4.98   0
   9   4 -12   13.98    3.55   0
   9  -4 -12   18.25    5.57   0
   9   4 -12   14.08    3.43   0
   9   4 -12   19.78    5.47   0
  -9  -4  12   20.32    4.92   0
   9  -4 -12   20.49    5.57   0
  10   4 -13   59.70    3.64   0
  10  -4 -13   68.33    5.95   0
  10  -4 -13   73.81    5.74   0
  10   4 -13   68.14    3.69   0
  10   4 -13   63.24    3.94   0
 -10   4  13   67.75    5.22   0
  11   4 -14    1.56    3.66   0
  11  -4 -14   -0.57    5.23   0
  11   4 -14   -3.68    3.36   0
  11   4 -14   -3.58    3.42   0
 -11   4  14   -2.45    5.09   0
  11  -4 -14    4.13    5.51   0
  13   5 -10   -3.02    4.78   0
  13  -5 -10    5.88    5.04   0
  13   5 -10    2.34    4.96   0
  13  -5 -10    0.92    5.58   0
  13   5 -10    8.69    5.07   0
 -13   5  10    5.52    4.76   0
  12   5  -9    6.28    4.29   0
 -12   5   9   -2.27    5.02   0
  12   5  -9    2.99    3.74   0
  12  -5  -9    1.39    3.49   0
  12  -5  -9    4.89    5.88   0
  12   5  -9    3.17    3.53   0
  11   5  -8    0.37    4.57   0
  11  -5  -8    7.73    3.62   0
  11  -5  -8    4.50    7.30   0
 -11   5   8    1.20    4.73   0
  11   5  -8   -4.13    5.28   0
  11   5  -8   10.86    5.06   0
  10  -5  -7   -0.67    9.08   0
  10   5  -7   -2.37    3.93   0
  10   5  -7    5.22    3.89   0
  10  -5  -7    5.01    4.81   0
  10   5  -7   -0.15    4.64   0
 -10   5   7   12.20    4.96   0
   9   5  -6   21.17    3.58   0
   9   5  -6   17.28    5.50   0
   9   5  -6   29.16    5.79   0
   9  -5  -6   23.22    4.81   0
  -9   5   6   23.94    3.78   0
  -8   5   5   11.91    3.63   0
   8   5  -5   10.55    3.41   0
   8   5  -5   12.74    5.24   0
   8   5  -5   13.79    5.34   0
   8  -5  -5   12.76    4.89   0
   7   5  -4    6.91    4.81   0
   7  -5  -4    4.12    4.89   0
  -7   5   4    7.40    3.39   0
   7   5  -4   -2.71    5.36   0
   7   5  -4    8.28    5.25   0
   6   5  -3   98.34    5.66   0
   6   5  -3   95.83    5.64   0
   6   5  -3   99.37    5.23   0
  -6   5   3   92.54    5.70   0
   6  -5  -3   99.78    5.72   0
  -5   5   2    7.40    5.27   0
   5   5  -2    3.66    3.32   0
   5  -5  -2    5.42    3.65   0
   5   5  -2    5.73    5.58   0
   5   5  -2    6.51    3.50   0
   4   5  -1    0.57    4.78   0
   4   5  -1    1.38    5.70   0
  -4   5   1    0.95    5.10   0
   4   5  -1    5.87    3.61   0
   4  -5  -1    2.24    3.62   0
   3   5   0  306.26    6.99   0
   3   5   0  303.11    6.81   0
   3   5   0  313.00    7.40   0
  -3   5   0  309.30    6.27   0
   3  -5   0  298.76    5.22   0
   2   5   1   -1.87    4.68   0
   2   5   1    2.44    5.04   0
   2   5   1    1.05    5.44   0
   2  -5   1   -2.39    5.33   0
  -2   5  -1    3.18    3.76   0
   1   5   2    4.29    5.17   0
   1   5   2    7.10    5.71   0
   1   5   2    3.51    4.81   0
  -1   5  -2    7.89    5.03   0
  -1   5  -2    4.41    7.23   0
   1  -5   2    6.78    5.57   0
   0  -5  -3  276.79    8.51   0
   0   5  -3  273.14    6.03   0
   0  -5   3  270.76    6.60   0
   0   5   3  266.11    9.73   0
   0   5  -3  267.09    7.90   0
   0   5   3  266.02    9.40   0
   0   5   3  263.14    8.38   0
   1   5  -4    7.29    3.60   0
  -1  -5   4    6.55    4.08   0
   1  -5  -4    6.26    7.47   0
  -1   5   4    8.27    7.12   0
   1   5  -4    6.42    3.99   0
   2   5  -5  152.54    4.78   0
   2   5  -5  196.93    6.30   0
   2  -5  -5  191.74    7.23   0
   2   5  -5  187.11    4.64   0
  -2   5   5  186.58    6.98   0
  -2  -5   5  184.95    5.71   0
   3   5  -6  120.23    5.61   0
   3   5  -6  127.66    4.66   0
   3  -5  -6  135.07    6.60   0
  -3   5   6  122.48    6.76   0
   3   5  -6  121.98    4.41   0
  -3  -5   6  134.07    5.54   0
   4   5  -7   12.75    3.61   0
  -4  -5   7   15.02    4.91   0
   4  -5  -7   13.69    5.32   0
   4   5  -7   10.82    4.07   0
   4   5  -7    6.80    4.96   0
  -4   5   7   16.56    5.51   0
  -5   5   8    7.12    5.18   0
   5   5  -8    4.51    3.63   0
  -5  -5   8    6.30    4.82   0
   5   5  -8    6.26    3.43   0
   5   5  -8    7.79    5.52   0
   5  -5  -8    4.42    5.35   0
   6   5  -9   43.76    5.49   0
  -6   5   9   48.45    5.43   0
   6   5  -9   57.51    5.74   0
   6  -5  -9   56.15    5.34   0
   6   5  -9   44.27    3.78   0
   7   5 -10   18.26    4.96   0
   7   5 -10    9.88    5.01   0
  -7   5  10   10.42    5.01   0
   7  -5 -10   12.04    5.09   0
   7   5 -10   12.25    3.37   0
  -8   5  11   30.82    5.65   0
   8   5 -11   27.42    4.70   0
   8  -5 -11   34.62    5.63   0
   8   5 -11   37.80    4.97   0
   8   5 -11   38.78    3.76   0
   9   5 -12    6.74    3.53   0
   9  -5 -12   11.86    3.93   0
  -9   5  12    8.62    5.10   0
   9   5 -12   14.99    4.90   0
   9   5 -12    3.18    5.01   0
  10   5 -13    5.17    3.40   0
  10  -5 -13    8.45    5.70   0
  10   5 -13   13.83    4.83   0
  10   5 -13    5.19    3.68   0
 -10   5  13    1.11    3.39   0
 -12   6   9    3.44    3.37   0
  12   6  -9    3.88    4.98   0
  12   6  -9   -1.74    3.52   0
  12   6  -9    3.80    3.39   0
 -11   6   8    9.05    4.65   0
  11   6  -8    4.57    4.53   0
  11   6  -8    3.47    5.31   0
  11   6  -8   -1.56    5.03   0
  11  -6  -8   10.40    4.99   0
  10   6  -7   -3.65    3.21   0
  10  -6  -7    6.61    4.81   0
  10   6  -7   -0.32    3.42   0
 -10   6   7    4.99    3.24   0
  10   6  -7   -0.16    5.14   0
   9  -6  -6    4.55    4.91   0
   9   6  -6   -3.20    5.15   0
  -9   6   6   11.39    4.81   0
   9   6  -6    4.05    3.45   0
   9   6  -6    1.42    4.45   0
   8  -6  -5   -3.88    4.96   0
  -8   6   5    3.30    5.01   0
   8   6  -5    1.75    4.94   0
   8   6  -5   -3.44    3.53   0
   8   6  -5   -0.04    3.24   0
   7   6  -4    1.27    3.42   0
   7  -6  -4   -0.70    3.41   0
   7   6  -4    5.50    5.13   0
   7   6  -4    5.24    5.13   0
  -7   6   4    0.80    3.60   0
   6   6  -3    2.88    3.42   0
   6  -6  -3   -1.21    4.94   0
   6   6  -3    2.47    3.46   0
  -6   6   3   -1.19    5.10   0
   6   6  -3    9.09    5.28   0
  -5   6   2   51.00    5.35   0
   5   6  -2   49.99    5.09   0
   5   6  -2   56.16    5.39   0
   5  -6  -2   55.82    5.54   0
   5   6  -2   46.38    5.21   0
  -4   6   1    5.56    4.65   0
   4  -6  -1    6.60    4.94   0
   4   6  -1    6.01    5.26   0
   4   6  -1   -0.28    4.83   0
   4   6  -1    2.91    5.34   0
   3   6   0    1.48    4.81   0
   3   6   0    0.39    5.00   0
   3   6   0    2.69    5.66   0
   3  -6   0    2.32    3.65   0
  -3   6   0    2.80    4.73   0
   2   6   1    2.98    5.18   0
  -2   6  -1    0.26    4.52   0
   2   6   1    6.65    4.92   0
   2   6   1    0.75    5.42   0
   2  -6   1    4.19    3.79   0
  -1   6  -2   31.80    4.68   0
   1  -6   2   28.74    4.10   0
   1   6   2   30.17    6.57   0
   1   6   2   27.06    5.02   0
   1   6   2   27.10    5.69   0
   0   6  -3  118.07    5.30   0
   0  -6   3  126.70    5.89   0
   0   6  -3  127.95    6.40   0
   0   6   3  121.16    6.78   0
  -1   6   4   17.71    5.09   0
   1   6  -4   23.17    3.33   0
   1  -6  -4   20.10    6.91   0
   1   6  -4   14.08    5.74   0
  -2   6   5   10.97    6.31   0
   2   6  -5    8.79    3.72   0
   2   6  -5    2.31    4.69   0
   2   6  -5    7.66    5.38   0
   2  -6  -5    5.98    6.63   0
   3   6  -6    8.72    5.16   0
   3   6  -6    3.91    4.03   0
   3   6  -6   -2.13    3.40   0
   3  -6  -6    1.17    5.24   0
  -3   6   6    1.29    6.23   0
   4   6  -7   -6.37    4.95   0
   4   6  -7   -2.93    5.69   0
   4   6  -7    4.23    5.03   0
   4  -6  -7    6.81    5.34   0
  -4   6   7    0.08    5.19   0
   5   6  -8   10.86    3.51   0
   5  -6  -8   13.75    5.09   0
   5   6  -8   13.56    5.44   0
   5   6  -8   12.69    3.65   0
  -5   6   8   13.76    6.45   0
   6   6  -9   18.19    5.22   0
   6  -6  -9   12.92    5.32   0
   6   6  -9   20.38    3.65   0
  -6   6   9   21.24    5.21   0
   6   6  -9   10.59    4.67   0
   7   6 -10    1.98    4.68   0
   7  -6 -10    4.70    5.42   0
   7   6 -10   -0.92    5.02   0
  -7   6  10    3.18    5.22   0
   7   6 -10    4.25    3.82   0
   8  -6 -11   -4.01    5.26   0
  -8   6  11    4.29    4.91   0
   8   6 -11   -2.76    4.98   0
   8   6 -11    7.03    4.81   0
   8   6 -11   -0.75    4.93   0
   9   6 -12    4.27    5.09   0
   9   6 -12    8.69    4.86   0
   9   6 -12   -1.86    3.37   0
  -9   6  12    6.66    5.32   0
   9   7  -6    9.18    3.57   0
   9   7  -6    7.66    4.99   0
  -9   7   6    7.80    4.99   0
   9  -7  -6    7.38    5.31   0
   9   7  -6   14.34    5.14   0
   8   7  -5    2.35    4.55   0
  -8   7   5    1.94    4.72   0
   8  -7  -5    3.81    4.74   0
   8   7  -5    3.10    4.78   0
   8   7  -5    3.52    4.68   0
  -7   7   4    0.31    4.69   0
   7   7  -4   -6.35    4.52   0
   7   7  -4   -2.00    3.26   0
   7   7  -4    1.71    3.72   0
   7  -7  -4   -0.71    4.93   0
  -6   7   3    1.34    4.97   0
   6   7  -3    7.87    4.71   0
   6   7  -3    4.23    4.57   0
   6  -7  -3    0.18    4.87   0
   6   7  -3    2.72    4.43   0
   5   7  -2   21.57    5.30   0
   5   7  -2   19.40    4.79   0
  -5   7   2   23.44    4.66   0
   5   7  -2   23.69    5.55   0
   5  -7  -2   24.82    3.96   0
  -4   7   1    2.48    4.63   0
   4  -7  -1    1.95    5.18   0
   4   7  -1    3.62    5.17   0
   4   7  -1    0.98    4.64   0
   4   7  -1    4.69    5.14   0
   3  -7   0    2.53    5.12   0
   3   7   0    4.07    5.29   0
   3   7   0    2.72    4.66   0
  -3   7   0    1.26    4.69   0
   3   7   0    5.64    5.14   0
   2   7   1    3.28    6.23   0
  -2   7  -1    6.09    3.34   0
   2   7   1    8.09    5.31   0
   2  -7   1    6.80    5.20   0
   2   7   1    7.66    4.63   0
  -1   7  -2   12.01    4.49   0
   1  -7   2    7.54    5.34   0
   1   7   2   10.51    4.84   0
   1   7   2   12.27    6.56   0
   0   7  -3   27.21    3.45   0
   0   7   3   32.78    6.34   0
   0   7   3   29.70    5.63   0
   0   7  -3   32.66    6.71   0
   1   7  -4   -2.21    3.64   0
  -1   7   4    4.50    6.18   0
  -1   7   4    3.31    5.17   0
   1   7  -4   -0.07    5.32   0
   1   7  -4    5.34    4.50   0
  -2   7   5    8.86    6.16   0
   2   7  -5    9.87    4.96   0
   2  -7  -5    8.21    6.57   0
   2   7  -5   12.35    4.73   0
   2   7  -5    9.06    5.41   0
  -3   7   6    1.75    6.07   0
   3   7  -6    3.02    5.37   0
   3  -7  -6    0.48    5.32   0
   3   7  -6    4.02    3.15   0
   3   7  -6   -4.34    5.58   0
   4   7  -7    8.46    5.20   0
   4   7  -7    8.41    3.56   0
   4   7  -7    6.21    3.71   0
  -4   7   7    2.50    4.98   0
   4  -7  -7   -0.73    6.75   0
   5  -7  -8   -1.92    5.55   0
  -5   7   8    2.85    4.98   0
   5   7  -8    2.30    3.35   0
   5   7  -8    5.93    3.51   0
   5   7  -8    6.42    5.02   0
   6   7  -9    1.48    4.90   0
   6  -7  -9    3.36    6.41   0
   6   7  -9    4.52    3.68   0
  -6   7   9    3.52    6.11   0
   6   7  -9    0.99    5.13   0
   6   8  -3   -1.29    5.27   0
  -6   8   3   10.84    4.84   0
   6   8  -3    5.96    3.47   0
   6   8  -3    6.52    5.09   0
   5   8  -2    5.65    3.65   0
   5   8  -2    5.71    4.94   0
   5  -8  -2    3.93    5.33   0
   5   8  -2    2.15    5.06   0
  -5   8   2    3.01    3.67   0
   4   8  -1   13.18    4.74   0
   4  -8  -1    9.97    5.39   0
  -4   8   1    9.11    4.83   0
   4   8  -1   11.63    5.13   0
   4   8  -1   10.83    6.42   0
  -3   8   0    6.49    4.75   0
   3   8   0    3.15    4.71   0
   3  -8   0    0.61    5.15   0
   3   8   0    3.79    6.42   0
   3   8   0    1.16    5.18   0
  -2   8  -1   26.09    4.82   0
   2   8   1   34.34    5.54   0
   2  -8   1   27.29    5.46   0
   2   8   1   34.43    4.99   0
   1   8   2    1.14    5.07   0
   1   8   2    0.97    4.75   0
  -1   8  -2    2.32    3.15   0
   0   8  -3    4.69    4.28   0
   0   8  -3    4.65    5.01   0
   0   8   3    6.32    4.98   0
   0   8   3    9.87    6.35   0
   1   8  -4   10.52    3.51   0
   1   8  -4    9.72    5.20   0
  -1   8   4   12.04    6.20   0
  -1   8   4   11.73    5.43   0
   1   8  -4   10.18    6.43   0
   2   8  -5   -1.86    4.90   0
  -2   8   5    3.13    6.44   0
   2   8  -5    3.10    5.05   0
  -2   8   5    1.68    6.04   0
   2   8  -5    2.85    3.21   0
  -3   8   6    5.15    7.59   0
  -3   8   6    5.97    7.48   0
   3   8  -6    5.11    3.63   0
   3   8  -6    6.82    4.66   0
   3   8  -6    2.30    5.03   0
  16   0 -12    6.66    5.23   0
 -16   0  12    9.27    4.96   0
  16   0 -12    3.33    3.39   0
  15   0 -11    3.50    3.84   0
 -15   0  11    8.06    3.59   0
  15   0 -11    4.70    3.37   0
  14   0 -10   15.88    3.75   0
 -14   0  10   17.57    5.00   0
  14   0 -10   12.60    3.59   0
  13   0  -9    2.54    3.54   0
  13   0  -9   -8.31    5.87   0
 -13   0   9    4.41    5.40   0
 -12   0   8   57.81    4.08   0
  12   0  -8   55.60    4.37   0
  12   0  -8   47.84    3.58   0
  11   0  -7  231.39    5.08   0
  11   0  -7  231.43    5.96   0
 -11   0   7  241.14    4.88   0
  10   0  -6  140.57    6.98   0
 -10   0   6  150.35    4.86   0
  10   0  -6  129.29    4.40   0
   9   0  -5  726.53    8.66   0
   9   0  -5  708.27    7.80   0
  -9   0   5  724.50    8.44   0
   8   0  -4  327.92    5.41   0
   8   0  -4  353.11    6.06   0
  -8   0   4  340.24    7.38   0
   7   0  -3   15.69    5.23   0
  -7   0   3   15.20    5.08   0
   7   0  -3   17.07    4.37   0
   6   0  -2 1105.12    9.59   0
  -6   0   2 1076.97   10.84   0
   5   0  -1  238.27   10.23   0
  -5   0   1  238.61    7.77   0
  -4   0   0 7972.26   27.29   0
   4   0   0 8145.23   27.65   0
   3   0   1 1289.99   14.91   0
  -3   0  -1 1279.07   15.12   0
   2   0   2 1077.17   15.11   0
  -2   0  -2 1077.77   15.15   0
   1   0   3 2855.97   18.46   0
   1   0   3 2806.74   21.65   0
  -1   0  -3 2793.89   20.74   0
   0   0  -4  708.87   11.34   0
   0   0   4  726.27   13.46   0
   0   0  -4  717.03   12.57   0
   0   0   4  693.75   10.59   0
   1   0  -5   30.19    6.91   0
  -1   0   5   37.45    6.67   0
   1   0  -5   34.95    6.59   0
   1   0  -5   36.12    9.14   0
  -2   0   6 2165.90   13.20   0
   2   0  -6 2154.89   15.00   0
   2   0  -6 2143.62   12.99   0
  -3   0   7  183.70    5.73   0
  -3   0   7  174.24    7.33   0
   3   0  -7  195.94    7.69   0
   3   0  -7  179.71    7.46   0
  -4   0   8   12.80    6.13   0
   4   0  -8   11.67    4.80   0
  -4   0   8    7.10    6.34   0
   4   0  -8    7.50    4.18   0
   5   0  -9 1259.85    8.66   0
  -5   0   9 1290.68    8.82   0
   5   0  -9 1327.92   10.37   0
  -5   0   9 1341.34   10.23   0
  -6   0  10   37.59    4.29   0
  -6   0  10   37.21    4.33   0
   6   0 -10   37.23    4.55   0
   6   0 -10   34.83    4.36   0
   7   0 -11  174.24    4.50   0
  -7   0  11  175.94    6.10   0
   7   0 -11  158.14    6.68   0
  -7   0  11  173.50    6.32   0
   8   0 -12  140.49    6.30   0
  -8   0  12  124.66    4.35   0
   8   0 -12  122.28    5.40   0
  -8   0  12  127.16    4.09   0
   9   0 -13   18.75    3.65   0
   9   0 -13   19.47    6.02   0
  -9   0  13   12.50    3.58   0
  -9   0  13   14.68    5.30   0
  10   0 -14   17.18    4.16   0
  10   0 -14   17.12    3.39   0
 -10   0  14   14.11    3.45   0
 -10   0  14   13.21    5.13   0
  11   0 -15   11.06    3.90   0
 -11   0  15    5.85    3.30   0
  11   0 -15    0.58    3.26   0
 -11   0  15   -0.57    3.31   0
  12   0 -16    2.92    5.44   0
 -12   0  16    3.54    3.45   0
  12   0 -16   -0.76    5.03   0
  16   1 -12    6.46    3.68   0
  16  -1 -12    3.66    3.72   0
 -16   1  12  -10.12    4.68   0
  16  -1 -12   -3.14    3.32   0
  16   1 -12    7.61    4.59   0
 -16  -1  12    2.44    3.61   0
  15  -1 -11    6.87    4.52   0
  15   1 -11    2.31    5.13   0
 -15  -1  11    2.16    4.97   0
  15   1 -11   -3.64    3.19   0
 -15   1  11   -6.49    4.80   0
  15  -1 -11    7.06    3.66   0
  14   1 -10   17.89    5.54   0
  14   1 -10   15.85    3.44   0
  14  -1 -10   18.25    3.92   0
 -14  -1  10   23.22    5.25   0
 -14   1  10   29.23    4.88   0
  14  -1 -10    7.51    4.92   0
  13  -1  -9   29.94    3.99   0
 -13  -1   9   24.49    5.39   0
 -13   1   9   27.85    5.38   0
  13   1  -9   28.07    3.38   0
  13   1  -9   20.99    4.20   0
  13  -1  -9   23.20    4.99   0
  12  -1  -8   12.52    4.05   0
  12   1  -8   11.51    3.69   0
 -12  -1   8   11.41    5.67   0
  12  -1  -8   11.27    3.52   0
 -12   1   8   11.13    5.26   0
  12   1  -8   15.80    4.12   0
  11   1  -7    6.69    3.44   0
 -11  -1   7   11.11    4.21   0
  11  -1  -7    9.77    3.71   0
  11   1  -7    5.77    6.23   0
 -11   1   7    2.76    3.86   0
  11  -1  -7    3.28    4.52   0
  10   1  -6  689.58    8.16   0
  10   1  -6  670.57    7.46   0
  10  -1  -6  646.81    6.48   0
 -10  -1   6  674.29    6.64   0
 -10   1   6  668.38    6.53   0
  10  -1  -6  686.77    6.84   0
   9   1  -5   35.17    5.37   0
   9  -1  -5   37.11    5.19   0
   9  -1  -5   36.89    4.76   0
  -9  -1   5   33.51    6.49   0
   9   1  -5   32.34    6.67   0
  -9   1   5   38.57    6.37   0
   8   1  -4 1157.15    8.03   0
   8  -1  -4 1240.00    9.70   0
   8  -1  -4 1159.07    9.57   0
  -8   1   4 1213.58    9.45   0
  -8  -1   4 1234.67    9.83   0
   8   1  -4 1226.93    9.72   0
   7  -1  -3  205.74    7.33   0
   7   1  -3  208.45    5.14   0
   7  -1  -3  206.60    6.44   0
  -7  -1   3  212.02    7.54   0
  -7   1   3  217.30    7.42   0
   7   1  -3  203.33    7.30   0
  -6   1   2   16.93    5.24   0
   6   1  -2   11.46    5.25   0
   6  -1  -2   10.62    4.90   0
  -6  -1   2   15.35    5.23   0
   5  -1  -1 1490.17   12.42   0
  -5  -1   1 1484.65   13.18   0
   5   1  -1 1467.38   13.08   0
  -5   1   1 1503.81   12.54   0
  -4  -1   0 9559.24   31.72   0
  -4   1   0 9711.02   26.90   0
   4   1   0 9649.32   31.02   0
   4  -1   0 9999.99   27.99   0
   3   1   1 8736.80   35.78   0
  -3   1  -1 9026.80   27.50   0
  -3  -1  -1 8754.71   36.07   0
   3  -1   1 8916.51   27.42   0
   2   1   2 4570.61   34.98   0
   2  -1   2 4674.33   21.05   0
   2  -1   2 4778.92   24.27   0
  -2   1  -2 4668.75   20.98   0
  -2  -1  -2 4629.22   34.89   0
  -1   1  -3   11.17    6.20   0
   1  -1   3    9.68    8.80   0
   1   1   3   12.22   11.34   0
   1  -1   3   11.89    7.10   0
  -1   1  -3   13.91    9.70   0
  -1  -1  -3   11.12   10.32   0
   0  -1   4  161.74    9.33   0
   0  -1  -4  166.57   10.07   0
   0   1   4  167.14    7.27   0
   0   1  -4  167.30    6.99   0
   0  -1   4  152.79   10.16   0
   0  -1  -4  163.15   11.06   0
   0   1  -4  167.17    7.92   0
   1  -1  -5 2143.11   14.62   0
  -1   1   5 2058.93   15.47   0
   1  -1  -5 2086.15   16.48   0
  -1   1   5 2084.05   17.58   0
   1   1  -5 2157.43   14.84   0
   1   1  -5 2125.56   14.86   0
  -1  -1   5 2060.65   14.63   0
  -2  -1   6    9.02    7.27   0
  -2   1   6    8.52    6.56   0
   2   1  -6   12.41    5.49   0
   2   1  -6   12.58    5.29   0
  -2   1   6   10.95    6.73   0
   2  -1  -6    7.52    7.55   0
   2   1  -6   13.98    5.12   0
   2  -1  -6    9.37    7.06   0
   3   1  -7 1214.55    9.08   0
  -3   1   7 1222.89    9.67   0
   3   1  -7 1264.35   10.79   0
  -3   1   7 1278.06   11.64   0
   3   1  -7 1249.98    9.53   0
   3  -1  -7 1278.06   11.03   0
   3  -1  -7 1266.73   11.90   0
  -3  -1   7 1237.32    9.19   0
   4  -1  -8  660.66    9.66   0
  -4   1   8  630.42    8.47   0
   4   1  -8  636.65    7.01   0
   4   1  -8  609.03    6.61   0
  -4  -1   8  636.91    8.00   0
   4  -1  -8  629.13    7.12   0
   4   1  -8  667.53    8.66   0
  -4   1   8  657.94    9.17   0
   5  -1  -9    2.46    5.56   0
   5   1  -9   -0.93    4.05   0
  -5   1   9    5.51    5.40   0
   5   1  -9   11.85    6.61   0
  -5   1   9    6.88    5.56   0
  -5  -1   9    0.66    5.92   0
   5  -1  -9    4.79    6.52   0
   6  -1 -10  231.56    5.52   0
  -6   1  10  231.94    6.31   0
  -6   1  10  245.86    6.67   0
  -6  -1  10  239.64    5.18   0
   6   1 -10  241.80    5.46   0
   6  -1 -10  243.63    6.51   0
   6   1 -10  224.93    4.97   0
   7  -1 -11   32.31    4.13   0
   7   1 -11   44.77    6.06   0
  -7   1  11   40.81    5.53   0
  -7  -1  11   38.21    5.04   0
   7   1 -11   34.01    5.60   0
  -7   1  11   32.23    4.09   0
   7  -1 -11   32.37    6.57   0
   8   1 -12   14.81    3.96   0
   8   1 -12   12.17    3.69   0
  -8  -1  12    0.66    5.15   0
   8  -1 -12   11.40    3.77   0
  -8   1  12    9.63    3.43   0
   8  -1 -12   10.40    5.98   0
  -8   1  12   10.19    5.52   0
  -9   1  13   32.57    3.65   0
  -9  -1  13   28.05    3.75   0
  -9   1  13   27.86    5.19   0
   9   1 -13   38.04    5.90   0
   9  -1 -13   39.77    5.15   0
   9   1 -13   35.00    3.81   0
   9  -1 -13   28.76    4.02   0
  10  -1 -14   16.18    4.06   0
  10  -1 -14   28.91    5.11   0
  10   1 -14   29.05    3.51   0
 -10  -1  14   18.58    3.56   0
 -10   1  14   23.49    4.99   0
  10   1 -14   23.31    5.08   0
 -10   1  14   27.26    3.60   0
  11   1 -15   -1.08    3.34   0
  11   1 -15    7.10    3.55   0
 -11  -1  15    2.33    4.79   0
  11   1 -15    2.34    5.28   0
 -11   1  15   11.22    4.86   0
  11  -1 -15    7.39    4.87   0
 -11   1  15   -1.01    4.80   0
  11  -1 -15    5.22    3.94   0
  12  -1 -16   21.70    4.79   0
 -12   1  16   14.96    4.88   0
 -12  -1  16   18.81    3.31   0
  12  -1 -16   24.69    5.58   0
  12   1 -16   20.87    4.82   0
 -12   1  16   12.75    3.75   0
  12   1 -16   25.33    5.46   0
  12   1 -16   17.56    3.39   0
  16  -2 -12   12.97    3.28   0
  16   2 -12   14.15    4.64   0
  16  -2 -12    8.36    3.65   0
 -16  -2  12   15.07    3.57   0
 -16   2  12   -1.25    4.92   0
  16   2 -12    2.20    5.11   0
  15  -2 -11   11.82    5.23   0
 -15  -2  11   -7.76    3.53   0
  15   2 -11    4.99    3.11   0
 -15   2  11    5.38    3.25   0
  15  -2 -11   -3.10    3.41   0
  15   2 -11   -8.49    5.15   0
  14   2 -10   11.75    5.42   0
  14  -2 -10   15.38    4.64   0
  14   2 -10    2.43    3.35   0
 -14   2  10    4.07    3.63   0
 -14  -2  10   17.74    5.35   0
  14  -2 -10   -1.01    3.61   0
  13   2  -9   22.91    4.72   0
  13   2  -9   28.50    5.44   0
 -13  -2   9   26.22    3.80   0
 -13   2   9   26.96    5.13   0
  13  -2  -9   38.63    5.75   0
  13  -2  -9   24.92    4.75   0
 -12   2   8   54.23    5.14   0
 -12  -2   8   54.70    5.60   0
  12  -2  -8   50.17    5.08   0
  12   2  -8   48.80    5.05   0
  12   2  -8   46.78    4.23   0
  12  -2  -8   49.51    3.97   0
  11   2  -7  218.98    5.71   0
  11  -2  -7  232.27    4.83   0
 -11   2   7  244.14    6.03   0
  11   2  -7  233.61    4.92   0
 -11  -2   7  254.23    4.89   0
  11  -2  -7  251.66    6.43   0
  10  -2  -6   -1.45    5.29   0
  10   2  -6    2.92    3.78   0
  10   2  -6   -2.07    6.27   0
 -10  -2   6    7.41    6.05   0
 -10   2   6    4.66    4.00   0
  10  -2  -6    7.24    5.83   0
   9   2  -5  187.51    5.29   0
   9  -2  -5  185.14    6.22   0
  -9   2   5  186.43    5.18   0
  -9  -2   5  200.07    7.32   0
   9  -2  -5  198.65    6.83   0
   9   2  -5  167.90    4.40   0
   8   2  -4   45.73    6.45   0
  -8  -2   4   53.61    6.77   0
   8   2  -4   45.38    3.95   0
   8  -2  -4   44.65    4.30   0
  -8   2   4   50.03    4.54   0
   8  -2  -4   50.82    6.05   0
  -7   2   3   -0.63    4.25   0
   7   2  -3    0.84    5.17   0
   7  -2  -3    2.41    4.33   0
  -7  -2   3    4.69    4.65   0
   7  -2  -3    1.58    3.89   0
   7   2  -3   -1.68    4.71   0
   6  -2  -2 1186.43    9.57   0
  -6  -2   2 1181.05    9.70   0
   6   2  -2 1154.75   10.53   0
  -6   2   2 1078.37    8.30   0
   6   2  -2 1179.51    9.23   0
  -5  -2   1  132.83    7.74   0
   5  -2  -1  135.99    6.61   0
  -5   2   1  126.58    4.97   0
   5   2  -1  120.16    7.21   0
   4   2   0  289.22    8.57   0
  -4  -2   0  294.04    9.24   0
  -4   2   0  290.44    6.15   0
   4  -2   0  299.35    6.15   0
  -3  -2  -1 1289.35   15.64   0
  -3   2  -1 1355.89   11.61   0
   3   2   1 1321.55   15.06   0
   3  -2   1 1383.40   15.48   0
   3  -2   1 1298.81   10.34   0
  -2   2  -2  123.78    5.66   0
   2   2   2  125.69   13.18   0
   2  -2   2  126.93    7.70   0
   2   2   2  129.81   13.19   0
   2  -2   2  132.71    8.74   0
   1  -2   3  173.02    6.07   0
  -1   2  -3  172.46    8.58   0
  -1   2  -3  175.73    6.08   0
   1  -2   3  170.90    8.75   0
   0  -2  -4    3.37   10.08   0
   0  -2   4    6.42    7.14   0
   0   2   4    4.19   10.95   0
   0  -2   4    0.27    5.04   0
   0   2   4    3.83    6.56   0
   0   2  -4    9.88    5.00   0
   0   2  -4    5.18    7.21   0
  -1   2   5    3.40    6.45   0
   1   2  -5   -1.71    6.83   0
  -1   2   5    3.90    7.28   0
  -1  -2   5    3.44    4.98   0
  -1  -2   5    0.53    6.37   0
   1   2  -5    2.72    6.48   0
   1  -2  -5    2.17    7.24   0
   2   2  -6  249.10    5.64   0
  -2   2   6  326.75    8.81   0
   2   2  -6  343.56    8.06   0
  -2   2   6  325.75    8.02   0
  -2  -2   6  327.04    7.44   0
   2  -2  -6  341.10    8.56   0
   2   2  -6  312.11    6.18   0
   2  -2  -6  334.02    9.20   0
   3  -2  -7  230.15    7.82   0
  -3  -2   7  241.12    6.86   0
  -3   2   7  232.52    7.61   0
   3   2  -7  239.52    5.51   0
   3  -2  -7  257.70    8.31   0
   3   2  -7  234.72    6.73   0
  -3   2   7  224.97    5.83   0
   3   2  -7  227.66    6.68   0
   4   2  -8   14.55    4.32   0
  -4  -2   8   12.52    4.42   0
   4   2  -8    9.79    5.78   0
   4  -2  -8   17.84    7.44   0
  -4   2   8   17.76    5.98   0
   4   2  -8   12.59    4.62   0
  -4   2   8   19.76    6.32   0
   4  -2  -8   16.16    6.50   0
  -5   2   9   39.34    5.68   0
   5   2  -9   41.57    4.43   0
  -5  -2   9   30.51    4.28   0
   5   2  -9   39.75    4.73   0
   5   2  -9   41.00    4.18   0
  -5   2   9   42.14    6.07   0
   5  -2  -9   35.03    6.69   0
   5  -2  -9   41.34    4.43   0
   6   2 -10   75.49    6.67   0
  -6  -2  10   61.90    4.08   0
   6   2 -10   65.71    4.05   0
  -6   2  10   67.56    4.28   0
   6   2 -10   74.01    6.30   0
   6  -2 -10   65.89    6.59   0
   6  -2 -10   66.92    6.06   0
  -6   2  10   65.00    4.28   0
  -7   2  11   18.04    5.42   0
   7  -2 -11   19.45    4.14   0
  -7   2  11   26.76    5.68   0
   7   2 -11   27.09    4.46   0
  -7  -2  11   24.60    3.52   0
   7  -2 -11   16.57    6.49   0
   7   2 -11   16.56    5.33   0
   7   2 -11   11.44    5.61   0
   8   2 -12   -3.28    4.06   0
   8  -2 -12    1.08    5.28   0
   8   2 -12    4.53    3.80   0
  -8   2  12    2.13    3.45   0
  -8   2  12   -2.78    5.28   0
   8   2 -12   -1.50    5.93   0
  -8  -2  12    2.40    4.97   0
   8  -2 -12    6.54    5.97   0
  -9   2  13   -2.48    4.56   0
   9   2 -13    8.31    3.89   0
  -9  -2  13   -0.47    3.52   0
  -9   2  13    2.06    3.50   0
   9  -2 -13    6.57    4.22   0
   9   2 -13    2.57    3.37   0
   9   2 -13    1.89    3.56   0
   9  -2 -13    0.06    4.93   0
  10  -2 -14   -0.38    5.22   0
  10   2 -14    2.18    3.50   0
 -10   2  14    4.57    3.65   0
 -10   2  14    4.82    3.52   0
 -10  -2  14    5.14    4.83   0
  10  -2 -14    3.96    3.52   0
  10   2 -14   18.93    5.49   0
  10   2 -14    6.06    4.90   0
  11   2 -15    8.99    4.78   0
 -11  -2  15    4.01    3.35   0
 -11   2  15    6.99    3.63   0
  11   2 -15    8.58    3.30   0
 -11   2  15    3.84    3.60   0
  11   2 -15   17.48    5.14   0
  11  -2 -15   12.72    3.44   0
  11  -2 -15    7.54    4.14   0
  12   2 -16    3.72    3.35   0
 -12  -2  16    5.43    4.89   0
 -12   2  16    5.52    3.43   0
 -12   2  16    0.53    3.51   0
  12   2 -16   10.13    4.76   0
  12  -2 -16   10.22    5.55   0
  12   2 -16    4.31    5.03   0
  12  -2 -16    2.68    3.66   0
  15  -3 -11   -4.07    4.77   0
  15   3 -11    0.53    4.64   0
  15  -3 -11    4.42    5.38   0
 -15  -3  11    7.11    3.69   0
  15   3 -11   -2.43    5.28   0
 -15   3  11   -5.99    5.01   0
  14   3 -10    4.22    3.23   0
  14   3 -10    6.78    5.00   0
  14  -3 -10   -6.33    5.54   0
 -14  -3  10   -0.09    4.99   0
  14  -3 -10    3.81    4.74   0
 -14   3  10    0.86    3.42   0
  13  -3  -9    3.92    5.03   0
 -13  -3   9    7.42    4.92   0
  13   3  -9    7.59    4.65   0
  13  -3  -9    5.62    3.96   0
  13   3  -9   10.40    5.25   0
 -13   3   9   -4.37    3.71   0
  12   3  -8   13.73    3.39   0
  12  -3  -8    9.21    3.67   0
  12  -3  -8    2.93    5.64   0
  12   3  -8    9.11    5.20   0
 -12   3   8    7.27    3.62   0
 -12  -3   8    7.26    3.67   0
  11  -3  -7    6.17    4.97   0
  11   3  -7    7.22    5.05   0
  11   3  -7    4.12    3.37   0
 -11  -3   7    8.86    3.97   0
 -11   3   7    2.05    4.96   0
  11  -3  -7   -2.83    3.72   0
  10   3  -6    5.01    3.16   0
  10  -3  -6    2.18    5.75   0
 -10  -3   6   -3.67    5.74   0
  10   3  -6    2.50    4.25   0
  10  -3  -6    1.90    4.91   0
 -10   3   6    4.65    5.64   0
  -9   3   5   73.28    4.29   0
   9  -3  -5   82.40    5.97   0
   9   3  -5   70.54    3.84   0
   9   3  -5   76.24    4.52   0
  -9  -3   5   80.87    6.25   0
   9  -3  -5   76.36    5.73   0
   8   3  -4   -0.26    3.57   0
  -8  -3   4    4.49    4.28   0
   8  -3  -4    6.02    4.08   0
   8  -3  -4    1.35    5.44   0
   8   3  -4    1.67    4.11   0
  -8   3   4    3.19    5.33   0
  -7  -3   3    9.27    4.08   0
   7   3  -3   11.26    5.42   0
   7  -3  -3    9.88    5.51   0
   7  -3  -3   11.75    5.40   0
   7   3  -3   16.72    4.37   0
  -7   3   3   18.19    5.57   0
   6  -3  -2   12.32    7.11   0
  -6  -3   2   14.06    6.71   0
   6   3  -2   11.07    4.92   0
  -6   3   2    9.39    4.14   0
   6   3  -2   11.84    6.13   0
   6  -3  -2   12.93    5.60   0
   5   3  -1   10.87    5.05   0
  -5  -3   1    8.28    4.91   0
  -5   3   1    4.07    5.75   0
   5   3  -1   10.80    4.50   0
   5  -3  -1    7.44    3.83   0
  -4   3   0  285.69    5.52   0
   4   3   0  269.77    6.59   0
   4   3   0  275.12    8.18   0
   4  -3   0  302.64   11.38   0
   4  -3   0  292.65    6.85   0
   3  -3   1   10.16    6.86   0
   3   3   1    7.30    6.84   0
   3  -3   1    8.62    5.63   0
  -3   3  -1   10.48    5.61   0
   3   3   1   12.17    6.41   0
   2  -3   2    7.65    6.97   0
   2   3   2    7.79    7.37   0
  -2   3  -2    8.92    6.46   0
   2  -3   2    7.58    4.10   0
  -2   3  -2   10.50    5.50   0
   2   3   2    8.76    7.01   0
   1   3   3    7.04    8.51   0
   1   3   3    7.91    9.39   0
   1  -3   3   11.52    5.83   0
  -1   3  -3    5.89    6.61   0
  -1   3  -3    3.65    3.86   0
   1  -3   3    6.37    4.69   0
   0   3  -4  209.22    5.98   0
   0  -3   4  229.55    7.50   0
   0  -3  -4  229.22   11.78   0
   0  -3   4  223.93    5.44   0
   0   3  -4  229.25    6.67   0
   0   3   4  222.45   11.83   0
   0   3   4  231.00    7.62   0
  -1  -3   5  332.28    7.29   0
   1  -3  -5  314.46    9.22   0
   1   3  -5  315.72    5.63   0
  -1  -3   5  306.63    6.24   0
  -1   3   5  326.96   10.65   0
   1   3  -5  307.71    7.59   0
  -1   3   5  314.80    8.63   0
   2   3  -6   42.19    4.27   0
   2  -3  -6   43.83    6.86   0
  -2   3   6   41.83    6.47   0
  -2   3   6   53.96    6.95   0
  -2  -3   6   44.91    4.16   0
   2   3  -6   45.23    4.43   0
   3   3  -7   13.03    5.96   0
  -3   3   7    6.88    5.92   0
  -3   3   7   11.52    6.11   0
   3  -3  -7   11.12    6.26   0
   3   3  -7   14.75    4.46   0
   3   3  -7    9.74    3.55   0
  -3  -3   7    8.69    5.25   0
  -4  -3   8   -6.47    5.65   0
   4   3  -8    2.03    4.34   0
   4   3  -8   -2.10    4.19   0
  -4   3   8    2.06    5.94   0
   4  -3  -8   -0.73    6.26   0
  -4   3   8   -3.67    5.58   0
   4   3  -8    2.61    3.98   0
   4  -3  -8    5.63    6.29   0
   5   3  -9   10.77    5.49   0
   5  -3  -9   11.44    6.30   0
  -5   3   9   13.33    3.83   0
  -5   3   9   13.58    5.96   0
   5   3  -9   13.94    4.29   0
   5  -3  -9   11.44    5.96   0
   5   3  -9   12.59    5.53   0
  -5  -3   9   12.46    5.51   0
   6   3 -10    3.31    4.80   0
   6   3 -10    9.11    3.94   0
  -6   3  10   13.96    3.86   0
   6  -3 -10   10.29    5.88   0
   6   3 -10   16.28    6.00   0
  -6  -3  10    7.19    3.79   0
  -6   3  10   10.50    3.50   0
   6  -3 -10    4.31    5.60   0
   7  -3 -11    5.11    3.87   0
   7   3 -11    5.05    4.79   0
   7  -3 -11    4.89    5.75   0
  -7   3  11    5.10    5.16   0
  -7  -3  11    0.51    5.14   0
   7   3 -11   -1.39    5.42   0
   7   3 -11   -1.96    5.69   0
  -7   3  11    4.78    4.94   0
   8   3 -12   30.29    4.81   0
   8  -3 -12   33.69    6.08   0
   8  -3 -12   31.10    5.69   0
  -8   3  12   25.00    3.71   0
  -8  -3  12   35.33    5.20   0
  -8   3  12   32.99    5.27   0
   8   3 -12   23.84    3.78   0
   8   3 -12   30.60    5.74   0
  -9   3  13   19.71    4.95   0
   9  -3 -13   17.69    5.85   0
   9   3 -13   15.70    3.87   0
  -9  -3  13   14.87    3.45   0
  -9   3  13   14.73    5.05   0
   9   3 -13   15.62    4.97   0
   9   3 -13    8.29    3.47   0
   9  -3 -13    8.63    3.76   0
 -10  -3  14    6.97    3.32   0
 -10   3  14   -2.23    3.18   0
  10   3 -14    1.88    4.83   0
  10  -3 -14    0.61    5.66   0
  10   3 -14   27.27    5.27   0
 -10   3  14    4.86    4.71   0
  10  -3 -14   -2.61    3.33   0
  10   3 -14    4.64    3.36   0
  11   3 -15   -1.52    4.68   0
  11  -3 -15    3.37    3.98   0
  11   3 -15   -1.81    3.35   0
 -11  -3  15    1.90    3.32   0
 -11   3  15    3.38    3.50   0
  11  -3 -15    1.93    5.20   0
 -11   3  15    5.36    3.21   0
  11   3 -15   -1.58    3.62   0
  15   4 -11   -1.08    3.37   0
  15  -4 -11   14.35    5.32   0
 -15   4  11    0.84    4.82   0
  15   4 -11    1.60    4.92   0
  15  -4 -11    3.23    4.98   0
  15   4 -11    5.18    3.30   0
  14   4 -10    9.69    3.03   0
  14  -4 -10   10.64    5.07   0
  14   4 -10   -2.12    3.51   0
  14  -4 -10   10.60    3.64   0
 -14   4  10   16.59    4.79   0
  13   4  -9    6.05    3.69   0
  13  -4  -9    0.73    5.10   0
 -13   4   9    9.01    4.93   0
  13  -4  -9    1.90    4.99   0
  13   4  -9    4.21    4.55   0
  12   4  -8   10.39    3.17   0
  12   4  -8   15.38    3.37   0
  12  -4  -8    6.17    3.75   0
 -12   4   8   13.03    5.04   0
  12  -4  -8    6.29    5.29   0
  11  -4  -7   15.96    6.37   0
  11   4  -7    8.23    4.71   0
  11  -4  -7   15.50    5.24   0
 -11   4   7   11.25    4.70   0
  11   4  -7   19.91    5.93   0
  10   4  -6   16.01    3.47   0
  10  -4  -6   13.43    5.29   0
  10  -4  -6   18.98    3.75   0
  10   4  -6   10.73    5.28   0
 -10   4   6   13.39    5.22   0
   9  -4  -5   19.27    3.95   0
   9   4  -5   16.23    4.59   0
  -9   4   5   15.85    5.64   0
   9  -4  -5   16.77    7.06   0
   9   4  -5   17.14    4.28   0
   8  -4  -4   49.22    7.51   0
  -8   4   4   48.30    4.15   0
   8   4  -4   51.38    3.79   0
   8   4  -4   45.91    6.21   0
   8   4  -4   40.35    4.48   0
   8  -4  -4   54.25    3.98   0
   7  -4  -3  117.03   10.14   0
   7   4  -3  113.16    3.97   0
   7   4  -3  108.24    4.72   0
   7  -4  -3  125.28    4.29   0
  -7   4   3  114.74    4.31   0
   7   4  -3  106.95    6.39   0
   6   4  -2   48.02    3.73   0
  -6   4   2   48.19    4.14   0
   6  -4  -2   46.47    3.93   0
   6   4  -2   45.02    6.12   0
   6   4  -2   48.11    6.30   0
   5   4  -1   62.11    5.22   0
   5   4  -1   63.23    4.65   0
  -5   4   1   55.06    4.17   0
   5   4  -1   67.04    6.49   0
   5  -4  -1   57.93    4.10   0
  -4   4   0  202.96    4.91   0
   4   4   0  217.65    6.15   0
   4  -4   0  220.07    6.29   0
   4   4   0  216.93    7.04   0
   4   4   0  210.58    7.44   0
   3   4   1   20.22    6.28   0
   3  -4   1   18.66    6.93   0
   3  -4   1   19.40    5.05   0
   3   4   1   26.13    5.72   0
  -3   4  -1   26.49    5.13   0
   2  -4   2   21.52    6.17   0
   2   4   2   18.89    6.81   0
   2  -4   2   19.87    4.00   0
   2   4   2   21.67    6.84   0
  -2   4  -2   13.98    3.42   0
   1  -4   3    7.45    5.39   0
   1   4   3    5.07    7.83   0
   1   4   3    7.27    7.21   0
  -1   4  -3   10.66    6.05   0
   1  -4   3    7.33    5.72   0
  -1   4  -3    6.73    3.67   0
   0   4   4    3.70    7.42   0
   0  -4   4   -0.74    3.96   0
   0  -4   4    0.47    5.76   0
   0   4  -4    1.05    3.62   0
   0  -4  -4    2.41    7.93   0
   0   4   4    4.06    5.76   0
   0   4  -4    3.38    4.32   0
   1  -4  -5    0.57    6.97   0
  -1   4   5    1.72    7.27   0
  -1  -4   5   -0.26    4.01   0
   1   4  -5    4.33    5.77   0
  -1  -4   5    5.33    3.86   0
   1   4  -5    2.58    5.42   0
  -1   4   5    1.88    6.06   0
   2   4  -6  111.55    4.48   0
   2  -4  -6  124.30    7.69   0
  -2   4   6  115.59    6.69   0
  -2  -4   6  116.84    5.95   0
  -2   4   6  118.14    6.88   0
   2   4  -6  100.96    4.45   0
  -3   4   7   24.48    7.34   0
   3   4  -7   19.40    5.98   0
  -3  -4   7   33.34    5.38   0
  -3   4   7   24.00    5.96   0
   3   4  -7   27.23    5.36   0
   3   4  -7   27.53    5.49   0
   3  -4  -7   22.92    5.83   0
   4   4  -8   76.40    5.56   0
  -4   4   8   79.71    7.52   0
   4   4  -8   61.07    3.96   0
   4   4  -8   78.24    6.40   0
   4  -4  -8   88.35    6.53   0
  -4  -4   8   84.76    5.67   0
  -4   4   8   80.62    6.42   0
  -5   4   9   50.36    5.87   0
  -5  -4   9   53.02    3.87   0
   5   4  -9   56.32    5.43   0
   5  -4  -9   50.23    6.07   0
  -5   4   9   49.43    6.10   0
   5   4  -9   47.95    3.88   0
   5   4  -9   61.34    5.63   0
   6   4 -10    2.64    4.70   0
  -6  -4  10   -2.30    4.74   0
   6  -4 -10   -0.81    5.71   0
  -6   4  10    3.29    5.25   0
   6   4 -10    0.86    4.06   0
  -6   4  10    3.46    5.43   0
   6   4 -10   -0.55    3.99   0
   7   4 -11    7.25    3.70   0
   7  -4 -11    8.28    5.67   0
  -7  -4  11   18.49    4.96   0
   7   4 -11   24.30    5.02   0
  -7   4  11   10.80    5.34   0
   7   4 -11    9.74    3.66   0
   7  -4 -11   15.84    5.62   0
  -7   4  11    9.92    3.61   0
   8  -4 -12   17.69    5.58   0
  -8  -4  12   16.04    4.85   0
  -8   4  12   23.31    5.06   0
   8  -4 -12   19.24    5.66   0
  -8   4  12   21.62    4.93   0
   8   4 -12   27.53    5.16   0
   8   4 -12   19.38    5.47   0
   8   4 -12   13.40    4.67   0
  -9  -4  13   -1.67    3.27   0
   9   4 -13    2.11    3.22   0
   9   4 -13    2.10    3.36   0
   9  -4 -13    1.26    3.76   0
   9   4 -13    6.17    5.05   0
  -9   4  13   -0.66    3.59   0
   9  -4 -13    2.83    5.45   0
  -9   4  13    1.64    3.69   0
  10   4 -14   -1.43    3.29   0
  10  -4 -14    7.28    5.33   0
  10  -4 -14   -4.44    5.66   0
 -10  -4  14   -3.81    3.34   0
 -10   4  14    2.30    4.87   0
  10   4 -14    7.91    5.32   0
  10   4 -14    8.72    3.50   0
  11   4 -15    5.89    3.27   0
  11  -4 -15    2.19    6.21   0
 -11   4  15    1.38    3.43   0
  11   4 -15   -0.07    3.34   0
  11   4 -15    2.31    3.52   0
  11  -4 -15    6.44    3.83   0
  14   5 -10   13.93    3.22   0
 -14   5  10    9.52    4.93   0
  13   5  -9    5.80    3.22   0
  13   5  -9   -5.03    3.52   0
  13   5  -9    8.53    3.42   0
  13  -5  -9   -6.22    3.42   0
  13  -5  -9    2.54    5.67   0
 -13   5   9    6.89    4.77   0
  12   5  -8   15.03    5.16   0
  12   5  -8    3.32    3.05   0
 -12   5   8   10.14    4.60   0
  12  -5  -8    5.76    5.00   0
  12   5  -8   -1.56    5.07   0
  12  -5  -8    1.04    5.79   0
  11   5  -7    6.54    3.48   0
  11  -5  -7   11.69    3.55   0
  11   5  -7    5.46    5.17   0
  11   5  -7    8.88    3.68   0
  11  -5  -7   10.83    7.33   0
 -11   5   7    0.99    3.62   0
 -10   5   6   20.76    4.89   0
  10   5  -6   17.38    3.45   0
  10   5  -6   25.43    3.76   0
  10   5  -6   18.45    3.69   0
  10  -5  -6   22.68   10.75   0
  10  -5  -6   27.76    4.90   0
  -9   5   5    4.85    4.82   0
   9  -5  -5   -1.79    3.37   0
   9   5  -5    5.64    4.94   0
   9   5  -5   -0.30    5.07   0
   9   5  -5    6.60    5.17   0
   8   5  -4   23.28    4.79   0
   8   5  -4   21.91    3.85   0
  -8   5   4   35.61    5.27   0
   8  -5  -4   25.34    3.73   0
   8   5  -4   27.32    3.91   0
  -7   5   3  122.96    5.60   0
   7   5  -3  125.25    5.39   0
   7   5  -3  117.16    5.81   0
   7  -5  -3  115.49    4.26   0
   7   5  -3  125.54    5.92   0
   6   5  -2    6.61    5.29   0
   6  -5  -2    1.14    4.94   0
  -6   5   2    5.79    3.77   0
   6   5  -2    1.24    4.62   0
   6   5  -2   -1.45    4.99   0
   5   5  -1  191.16    6.64   0
   5  -5  -1  186.34    5.88   0
   5   5  -1  186.15    6.16   0
   5   5  -1  177.91    4.42   0
  -5   5   1  192.70    4.64   0
  -4   5   0  165.31    5.89   0
   4   5   0  167.38    5.76   0
   4   5   0  158.52    6.08   0
   4   5   0  163.19    6.81   0
   4  -5   0  156.85    4.45   0
   3   5   1   21.80    4.96   0
   3   5   1   18.30    5.63   0
   3   5   1   21.84    5.95   0
  -3   5  -1   22.38    5.07   0
   3  -5   1   23.21    3.86   0
   2   5   2  485.25   10.66   0
   2   5   2  483.60    9.45   0
  -2   5  -2  487.06    5.72   0
   2   5   2  499.46    8.15   0
   2  -5   2  486.35    6.04   0
   1  -5   3    9.98    4.99   0
   1   5   3   10.31    5.58   0
  -1   5  -3   15.23    6.94   0
   1   5   3   10.89    5.97   0
   1  -5   3   12.74    5.51   0
   1   5   3   13.03    5.16   0
  -1   5  -3   14.23    5.13   0
   0  -5   4   86.55    6.09   0
   0   5   4   90.43    7.85   0
   0  -5   4   92.38    5.73   0
   0   5   4   87.66    6.76   0
   0   5   4   88.92    7.06   0
   0  -5  -4   88.08    8.12   0
   0   5  -4   87.43    6.31   0
   0   5  -4   84.42    5.34   0
   1   5  -5   67.17    5.85   0
   1  -5  -5   71.20    7.70   0
  -1   5   5   65.15    8.71   0
  -1  -5   5   68.17    5.56   0
   1   5  -5   73.84    5.49   0
  -1   5   5   67.47    7.52   0
  -1  -5   5   70.83    6.19   0
   2   5  -6   44.71    5.74   0
   2  -5  -6   52.15    6.23   0
  -2  -5   6   41.94    3.58   0
   2   5  -6   47.09    4.24   0
   2   5  -6   47.14    5.29   0
  -2   5   6   48.64    7.36   0
  -2   5   6   48.21    9.14   0
   3   5  -7  114.70    4.24   0
  -3   5   7  121.84    7.59   0
  -3   5   7  119.70    8.59   0
   3   5  -7  132.76    4.48   0
   3  -5  -7  128.95    7.62   0
   3   5  -7  126.06    4.25   0
  -3  -5   7  112.92    5.40   0
   4   5  -8   87.53    5.29   0
  -4   5   8   90.39    7.74   0
   4   5  -8   82.10    4.29   0
   4  -5  -8   96.34    5.89   0
  -4   5   8   86.90    5.84   0
  -4  -5   8   88.22    3.91   0
   4   5  -8   91.13    5.46   0
   5   5  -9    5.87    4.86   0
   5  -5  -9    1.82    5.10   0
  -5  -5   9    1.09    3.24   0
  -5   5   9    1.46    6.02   0
   5   5  -9    7.22    5.15   0
   5   5  -9    3.95    3.77   0
  -5   5   9    2.80    5.12   0
  -6  -5  10   23.24    3.41   0
   6  -5 -10   22.61    5.29   0
   6   5 -10   23.17    4.73   0
   6   5 -10   20.29    5.36   0
   6   5 -10   23.42    3.79   0
  -6   5  10   19.71    5.46   0
   7  -5 -11   16.58    5.69   0
   7   5 -11   14.50    3.65   0
  -7  -5  11   17.37    4.95   0
   7   5 -11   23.70    5.29   0
  -7   5  11   17.93    5.28   0
   7   5 -11   19.57    3.60   0
   8   5 -12    9.53    4.93   0
   8   5 -12   11.94    3.63   0
  -8   5  12    3.65    3.80   0
   8  -5 -12    3.66    5.76   0
   8   5 -12    2.88    4.75   0
   9   5 -13   24.26    5.04   0
   9   5 -13   19.56    3.50   0
   9   5 -13   19.82    3.47   0
   9  -5 -13   21.26    5.84   0
  -9   5  13   23.53    5.23   0
 -10   5  14   -1.81    5.02   0
  10   5 -14    0.79    3.33   0
  10   5 -14    2.85    3.32   0
  12   6  -8   16.86    3.61   0
 -12   6   8    9.80    4.86   0
  12   6  -8   21.77    5.49   0
  12   6  -8   15.09    3.66   0
  12  -6  -8   24.03    4.88   0
  11   6  -7   12.97    3.25   0
 -11   6   7   19.53    4.74   0
  11  -6  -7    7.03    3.51   0
  11   6  -7   10.14    3.71   0
  11   6  -7    6.13    5.24   0
  10   6  -6    2.87    3.54   0
 -10   6   6   -0.40    3.22   0
  10   6  -6    8.39    4.76   0
  10  -6  -6    3.53    3.50   0
  10   6  -6    0.45    4.56   0
  -9   6   5   70.15    5.14   0
   9  -6  -5   76.20    5.06   0
   9   6  -5   72.74    4.95   0
   9   6  -5   62.49    4.07   0
   9   6  -5   69.12    5.42   0
  -8   6   4    8.22    5.13   0
   8   6  -4   10.75    4.63   0
   8  -6  -4   17.36    5.03   0
   8   6  -4    9.17    3.84   0
   8   6  -4   15.01    3.84   0
  -7   6   3    6.23    4.93   0
   7   6  -3    8.35    3.46   0
   7   6  -3    5.82    3.11   0
   7  -6  -3    7.01    3.21   0
   7   6  -3   11.25    5.12   0
   6   6  -2   44.78    5.57   0
   6   6  -2   45.67    4.94   0
  -6   6   2   45.27    4.97   0
   6   6  -2   45.66    3.76   0
   6  -6  -2   49.51    3.90   0
   5   6  -1    4.26    4.73   0
   5  -6  -1    5.71    4.77   0
  -5   6   1    4.56    4.55   0
   5   6  -1   10.16    4.86   0
   5   6  -1   11.72    5.56   0
   4  -6   0   25.88    3.65   0
   4   6   0   23.54    5.07   0
   4   6   0   30.35    5.15   0
  -4   6   0   26.32    3.47   0
   4   6   0   36.77    5.67   0
   3   6   1  163.36    5.88   0
   3  -6   1  170.10    4.68   0
   3   6   1  154.34    6.81   0
  -3   6  -1  156.31    5.50   0
   3   6   1  165.85    6.05   0
   2  -6   2   12.64    3.78   0
   2   6   2   12.52    4.81   0
   2   6   2   14.62    5.60   0
   2   6   2   14.01    5.95   0
  -2   6  -2   17.77    4.61   0
   1   6   3   22.20    6.09   0
   1   6   3   17.76    5.35   0
   1  -6   3   20.39    5.27   0
  -1   6  -3   22.03    4.59   0
  -1   6  -3   19.12    6.49   0
   1   6   3   20.70    6.14   0
   0   6   4   37.86    6.43   0
   0   6  -4   32.79    4.82   0
   0   6   4   37.92    6.67   0
   0  -6   4   29.96    3.91   0
   0   6  -4   42.41    5.69   0
   1  -6  -5   17.98    6.80   0
   1   6  -5   19.54    4.77   0
   1   6  -5   16.74    5.38   0
  -1   6   5   15.30    6.39   0
   2   6  -6   25.21    3.67   0
   2   6  -6   30.87    3.66   0
  -2   6   6   29.09    6.86   0
   2  -6  -6   23.42    7.20   0
   2   6  -6   26.69    5.46   0
   3  -6  -7   36.62    7.39   0
   3   6  -7   33.21    3.87   0
   3   6  -7   36.15    4.99   0
  -3   6   7   37.05    5.63   0
   3   6  -7   32.24    5.38   0
   4   6  -8   -3.04    4.94   0
   4   6  -8    3.53    3.87   0
  -4   6   8    3.21    6.38   0
   4  -6  -8    7.45    5.26   0
   4   6  -8    1.78    3.70   0
   5   6  -9   32.35    3.74   0
   5   6  -9   34.48    3.93   0
  -5   6   9   29.76    5.41   0
   5   6  -9   28.02    5.08   0
   5  -6  -9   28.40    6.63   0
   6  -6 -10   23.31    5.76   0
   6   6 -10   15.72    3.90   0
   6   6 -10   16.54    3.80   0
  -6   6  10   20.12    5.45   0
   6   6 -10   13.78    4.97   0
   7   6 -11   24.31    3.61   0
   7  -6 -11   27.20    5.68   0
  -7   6  11   25.04    6.40   0
   7   6 -11   11.73    5.22   0
   7   6 -11   22.94    4.85   0
   8  -6 -12    3.81    5.61   0
   8   6 -12    3.68    4.82   0
  -8   6  12    3.42    5.30   0
   8   6 -12    2.51    4.86   0
   8   6 -12    5.61    3.66   0
  10   7  -6    9.26    3.64   0
  10   7  -6   24.41    4.74   0
  10  -7  -6   11.40    5.09   0
 -10   7   6   13.68    3.66   0
  10   7  -6   15.38    5.04   0
  -9   7   5    3.52    4.76   0
   9  -7  -5    2.61    4.86   0
   9   7  -5   -2.85    4.57   0
   9   7  -5    5.51    5.18   0
   9   7  -5    1.00    5.00   0
  -8   7   4    8.65    4.76   0
   8   7  -4    5.18    4.76   0
   8   7  -4    9.05    3.58   0
   8  -7  -4   12.01    5.01   0
   8   7  -4    4.95    3.62   0
   7   7  -3   10.11    3.66   0
   7   7  -3    5.80    4.60   0
   7   7  -3   12.02    5.05   0
   7  -7  -3   18.11    5.06   0
  -7   7   3    5.89    3.82   0
  -6   7   2    9.49    4.93   0
   6   7  -2   -1.23    4.90   0
   6  -7  -2    0.69    4.64   0
   6   7  -2    6.78    4.49   0
   6   7  -2   -0.24    5.19   0
   5   7  -1   54.84    4.02   0
   5  -7  -1   59.38    3.78   0
   5   7  -1   55.62    5.23   0
  -5   7   1   61.77    5.15   0
   5   7  -1   57.92    5.85   0
   4   7   0   35.20    6.34   0
   4  -7   0   28.84    3.75   0
  -4   7   0   29.19    3.44   0
   4   7   0   27.40    5.41   0
   4   7   0   31.17    4.81   0
   3   7   1   16.43    5.24   0
   3  -7   1   13.25    3.80   0
  -3   7  -1   21.96    4.65   0
   3   7   1   17.28    5.37   0
   3   7   1   17.96    4.81   0
   2   7   2   65.07    6.96   0
   2   7   2   68.39    6.46   0
   2   7   2   75.35    5.98   0
   2  -7   2   58.57    4.22   0
  -2   7  -2   69.49    4.96   0
   1  -7   3   11.55    5.22   0
   1   7   3    3.38    6.48   0
  -1   7  -3   12.90    4.42   0
   1   7   3    5.60    6.04   0
   0   7   4    9.94    6.41   0
   0   7   4   10.67    4.98   0
   0   7  -4    4.85    3.21   0
   0   7  -4   13.06    6.49   0
   1   7  -5   50.30    5.67   0
   1   7  -5   65.16    4.80   0
   1   7  -5   46.12    3.97   0
  -1   7   5   53.14    7.10   0
  -1   7   5   52.73    7.53   0
   2   7  -6    4.77    3.14   0
  -2   7   6    3.54    7.40   0
   2   7  -6    8.12    5.20   0
  -2   7   6    1.86    7.04   0
   2   7  -6   -1.32    5.51   0
   3  -7  -7   14.31    6.97   0
   3   7  -7   13.00    5.71   0
   3   7  -7   11.20    3.47   0
   3   7  -7   20.07    5.23   0
  -3   7   7   14.20    7.31   0
   4   7  -8   44.25    5.38   0
   4   7  -8   36.13    5.26   0
   4   7  -8   35.74    4.85   0
  -4   7   8   36.57    6.70   0
   4  -7  -8   35.90    6.83   0
   5   7  -9   -0.61    3.33   0
   5  -7  -9    0.61    6.41   0
   5   7  -9    2.91    3.26   0
  -5   7   9    0.69    6.22   0
   5   7  -9    5.37    3.53   0
  -6   7  10    5.89    6.32   0
   6  -7 -10    7.27    6.50   0
   6   7 -10    7.12    3.43   0
   6   7 -10    4.92    4.91   0
   6   7 -10    2.80    4.86   0
  -6   8   2    1.64    4.84   0
   6  -8  -2   -3.76    5.27   0
   6   8  -2   -1.19    5.01   0
   6   8  -2    3.80    4.75   0
   6   8  -2    0.33    5.20   0
   5   8  -1    2.55    4.78   0
  -5   8   1    8.34    4.80   0
   5   8  -1   10.35    5.05   0
   5  -8  -1    5.39    5.29   0
   5   8  -1    5.80    4.83   0
   4   8   0    0.06    6.25   0
   4  -8   0    4.97    5.09   0
   4   8   0    2.73    5.21   0
  -4   8   0    0.95    3.17   0
   4   8   0    0.04    4.49   0
   3   8   1   11.31    7.70   0
   3  -8   1    4.12    5.21   0
  -3   8  -1   15.04    4.68   0
   3   8   1    8.24    5.74   0
   3   8   1    9.47    5.23   0
   2   8   2    5.06    5.80   0
  -2   8  -2    3.14    4.50   0
   2   8   2    0.82    6.32   0
   2  -8   2    1.90    3.98   0
   1   8   3   -0.47    5.83   0
   1   8   3    0.26    6.19   0
  -1   8  -3    2.22    3.07   0
   0   8  -4    7.94    4.50   0
   0   8  -4    6.88    5.05   0
   0   8   4   12.35    6.47   0
   0   8   4    5.67    7.08   0
   1   8  -5   -1.04    3.05   0
   1   8  -5   -0.54    3.39   0
  -1   8   5    0.04    9.04   0
  -1   8   5    0.40    7.92   0
   1   8  -5    0.82    6.19   0
   2   8  -6   11.48    4.75   0
   2   8  -6   12.68    5.41   0
   2   8  -6    1.69    3.72   0
  17  -1 -12   -8.43    3.59   0
  17   1 -12    2.42    3.19   0
 -17  -1  12   -6.23    4.96   0
 -17   1  12   -3.41    3.37   0
  17  -1 -12   -3.48    4.80   0
  17   1 -12    2.96    3.59   0
  16   1 -11    0.96    3.70   0
  16  -1 -11    2.38    3.61   0
  16   1 -11    0.50    3.06   0
 -16   1  11    0.41    4.71   0
 -16  -1  11   -7.46    3.46   0
  16  -1 -11    6.87    4.94   0
  15  -1 -10  -10.87    5.45   0
  15   1 -10    1.57    3.29   0
  15  -1 -10    8.18    4.54   0
 -15  -1  10    5.86    3.67   0
 -15   1  10    5.98    5.16   0
  15   1 -10    9.38    5.41   0
  14   1  -9    3.76    3.33   0
  14  -1  -9   17.83    5.40   0
  14  -1  -9    9.42    3.45   0
 -14  -1   9   10.03    5.03   0
 -14   1   9   10.75    3.50   0
  14   1  -9    7.46    5.35   0
  13  -1  -8    5.72    4.88   0
  13   1  -8    3.66    3.32   0
  13  -1  -8    6.41    5.91   0
  13   1  -8    3.80    3.84   0
 -13  -1   8   10.21    5.25   0
 -13   1   8    4.46    4.09   0
  12   1  -7   56.98    5.39   0
  12  -1  -7   51.16    3.87   0
 -12  -1   7   59.22    4.35   0
 -12   1   7   47.36    5.61   0
  12   1  -7   56.03    4.30   0
  12  -1  -7   58.24    5.74   0
 -11   1   6   57.99    5.88   0
  11  -1  -6   53.24    3.83   0
  11   1  -6   57.51    3.77   0
 -11  -1   6   53.39    6.27   0
  11   1  -6   53.18    4.90   0
  11  -1  -6   50.63    6.24   0
  10   1  -5    1.16    6.70   0
  10  -1  -5    2.10    6.33   0
  10   1  -5    1.71    3.78   0
  10  -1  -5    1.97    4.93   0
 -10  -1   5   -0.76    4.51   0
 -10   1   5    7.60    4.34   0
   9  -1  -4  280.06    5.51   0
   9  -1  -4  260.72    6.46   0
   9   1  -4  271.16    6.46   0
  -9  -1   4  294.11    7.31   0
  -9   1   4  276.03    5.43   0
   9   1  -4  281.79    5.76   0
   8   1  -3  338.05    6.60   0
   8  -1  -3  338.58    7.15   0
   8  -1  -3  327.05    5.63   0
   8   1  -3  342.13    6.08   0
  -8  -1   3  353.24    7.59   0
  -8   1   3  340.10    7.15   0
   7   1  -2  135.45    5.38   0
   7  -1  -2  120.33    5.31   0
  -7   1   2  127.19    5.43   0
  -7  -1   2  139.55    5.62   0
  -6   1   1  521.50    8.94   0
   6  -1  -1  523.98    7.32   0
   6   1  -1  541.25    7.63   0
  -6  -1   1  518.39    7.56   0
  -5   1   0  401.02    7.53   0
   5   1   0  413.09    9.77   0
   5  -1   0  393.60    7.32   0
  -5  -1   0  402.54    8.03   0
   4   1   1 3718.84   20.71   0
  -4  -1  -1 3757.19   20.94   0
   4  -1   1 3779.73   16.97   0
  -4   1  -1 3661.68   16.86   0
  -3  -1  -2 4215.09   25.94   0
   3  -1   2 4215.03   19.13   0
   3   1   2 4090.22   25.36   0
  -3   1  -2 4157.10   19.24   0
   2  -1   3    8.37    6.52   0
  -2  -1  -3    4.22    8.42   0
   2  -1   3    8.48    8.18   0
   2   1   3    5.06    7.64   0
  -2   1  -3    3.95    8.07   0
  -1   1  -4  608.83   11.72   0
  -1  -1  -4  610.94   14.25   0
   1  -1   4  622.54   10.61   0
   1  -1   4  614.83   11.80   0
  -1   1  -4  611.60    8.91   0
   1   1   4  609.73   14.00   0
   1   1   4  619.55   11.12   0
   0  -1   5 1202.44   10.73   0
   0  -1  -5 1142.64   14.63   0
   0   1  -5 1139.63   10.58   0
   0  -1   5 1156.09   12.30   0
   0  -1  -5 1180.91   15.09   0
   0  -1  -5 1214.77   11.21   0
   0   1   5 1193.61   12.37   0
   0   1  -5 1109.85   10.67   0
  -1  -1   6   87.93    5.50   0
   1  -1  -6   90.30    7.37   0
  -1   1   6   83.77    5.32   0
   1   1  -6   90.86    7.71   0
   1   1  -6   84.81    7.88   0
   1  -1  -6   87.85    7.25   0
   1  -1  -6   81.64    7.98   0
   2   1  -7 1680.50   10.60   0
  -2   1   7 1650.44   11.81   0
   2   1  -7 1724.49   11.02   0
  -2   1   7 1709.69   13.49   0
   2   1  -7 1700.01   11.90   0
  -2  -1   7 1705.73   11.66   0
   2  -1  -7 1687.17   12.61   0
   2  -1  -7 1713.40   12.16   0
   3   1  -8   11.07    6.24   0
  -3   1   8    9.55    6.26   0
   3   1  -8    5.14    4.71   0
  -3  -1   8   10.19    4.39   0
   3  -1  -8    2.96    6.83   0
  -3   1   8    6.37    5.98   0
   3  -1  -8    8.06    4.59   0
   3   1  -8    2.19    6.13   0
   4   1  -9  231.19    5.65   0
  -4  -1   9  224.48    5.38   0
   4   1  -9  225.13    5.34   0
   4  -1  -9  237.21    7.57   0
  -4   1   9  250.24    7.01   0
   4  -1  -9  229.10    5.51   0
  -4   1   9  230.76    5.37   0
   4   1  -9  233.37    5.68   0
  -5   1  10  141.95    4.56   0
  -5  -1  10  139.80    4.78   0
  -5   1  10  140.98    4.83   0
   5   1 -10  133.98    6.47   0
   5  -1 -10  142.32    4.67   0
   5   1 -10  144.16    5.30   0
   5   1 -10  135.28    6.27   0
   5  -1 -10  145.07    6.93   0
   6   1 -11   21.61    3.94   0
   6  -1 -11   21.26    6.58   0
  -6   1  11   16.50    4.08   0
   6   1 -11   11.13    4.60   0
  -6  -1  11   18.43    5.44   0
  -6   1  11   18.79    5.41   0
   6   1 -11   12.77    5.66   0
   6  -1 -11   28.59    4.21   0
  -7  -1  12   -2.50    3.84   0
  -7   1  12    2.36    3.58   0
   7  -1 -12    0.52    5.55   0
  -7   1  12    0.93    5.47   0
   7   1 -12    1.05    3.96   0
   7  -1 -12   11.38    4.26   0
   7   1 -12    3.02    3.70   0
   7   1 -12    7.11    3.62   0
   8   1 -13   20.91    3.53   0
  -8  -1  13   23.25    3.74   0
   8  -1 -13   26.77    6.01   0
  -8   1  13   28.96    5.33   0
   8   1 -13   25.86    4.08   0
   8  -1 -13   30.46    5.16   0
  -8   1  13   26.20    5.12   0
   8   1 -13   27.19    5.19   0
   9   1 -14   -3.21    3.38   0
  -9   1  14    1.54    3.56   0
   9   1 -14    1.56    3.71   0
  -9  -1  14   -0.22    3.52   0
   9   1 -14    3.49    4.71   0
   9  -1 -14   -0.21    3.87   0
  -9   1  14    0.60    5.42   0
   9  -1 -14   -3.73    4.38   0
  10   1 -15    7.15    4.88   0
  10  -1 -15    9.61    5.63   0
  10  -1 -15   15.87    5.12   0
 -10   1  15    8.80    3.48   0
  10   1 -15   11.55    3.48   0
 -10   1  15   13.20    4.99   0
  10   1 -15   27.70    5.31   0
 -10  -1  15    5.56    3.67   0
  11  -1 -16   -5.61    3.98   0
 -11  -1  16    3.75    4.64   0
 -11   1  16    5.24    4.84   0
 -11   1  16    2.44    3.51   0
  11   1 -16   12.10    4.86   0
  11   1 -16    5.51    4.49   0
  11   1 -16    7.92    4.71   0
  11  -1 -16    7.47    5.05   0
  12   1 -17    4.09    5.18   0
 -12  -1  17    7.49    4.80   0
  12   1 -17    4.58    4.79   0
  12   1 -17    3.50    4.70   0
  12  -1 -17    6.14    3.83   0
 -12   1  17    1.05    4.51   0
  12  -1 -17   -0.77    4.66   0
  16   2 -11   17.52    5.24   0
  16  -2 -11    6.11    3.50   0
  16   2 -11    4.58    3.34   0
 -16   2  11   11.26    3.37   0
  16  -2 -11    2.09    5.18   0
 -16  -2  11   -5.68    5.03   0
  15   2 -10    4.00    3.25   0
 -15   2  10    2.40    5.01   0
  15  -2 -10    7.42    3.31   0
 -15  -2  10   -1.91    5.14   0
  15  -2 -10    3.20    3.72   0
  15   2 -10    2.18    3.59   0
  14   2  -9    9.20    4.74   0
  14  -2  -9   -1.84    4.63   0
  14  -2  -9    9.42    4.99   0
 -14  -2   9    3.69    3.78   0
 -14   2   9   -3.97    3.17   0
  14   2  -9   -3.94    3.82   0
  13  -2  -8  122.26    4.32   0
 -13  -2   8  116.13    4.32   0
  13   2  -8  126.55    6.04   0
  13  -2  -8  123.54    5.27   0
 -13   2   8  122.57    5.37   0
  13   2  -8  120.33    5.27   0
  12  -2  -7  190.92    4.51   0
  12  -2  -7  206.51    6.12   0
 -12  -2   7  219.36    6.63   0
  12   2  -7  199.34    4.23   0
 -12   2   7  203.71    5.62   0
  12   2  -7  194.74    4.63   0
  11   2  -6  152.66    4.15   0
  11  -2  -6  159.97    6.43   0
 -11  -2   6  151.08    5.08   0
  11   2  -6  169.38    6.30   0
  11  -2  -6  147.06    4.44   0
 -11   2   6  156.42    4.39   0
  10   2  -5   47.59    4.09   0
 -10   2   5   41.95    4.28   0
  10  -2  -5   44.54    5.09   0
  10   2  -5   41.87    6.39   0
 -10  -2   5   43.34    6.34   0
  10  -2  -5   42.95    4.52   0
  -9   2   4   14.35    6.30   0
   9   2  -4    3.69    6.66   0
   9  -2  -4    2.17    6.29   0
   9  -2  -4    7.70    5.41   0
  -9  -2   4    3.26    4.63   0
   9   2  -4    6.08    3.70   0
  -8   2   3  191.93    5.08   0
   8   2  -3  182.49    4.66   0
   8  -2  -3  194.33    6.67   0
   8  -2  -3  200.32    7.02   0
   8   2  -3  198.48    6.95   0
  -8  -2   3  196.48    5.46   0
   7   2  -2   90.68    4.99   0
   7  -2  -2   93.06    6.22   0
  -7  -2   2   94.09    5.21   0
  -7   2   2   94.19    6.16   0
  -6   2   1 1196.78    8.69   0
   6  -2  -1 1242.35    9.75   0
  -6  -2   1 1254.33   11.09   0
   6   2  -1 1186.93    9.59   0
  -5   2   0  357.57    7.52   0
  -5  -2   0  370.68    8.93   0
   5  -2   0  371.12    7.48   0
   5   2   0  362.64    8.24   0
  -4  -2  -1  521.66   10.51   0
   4   2   1  521.88    9.76   0
  -4   2  -1  526.41    7.15   0
   4  -2   1  518.83    7.04   0
  -3   2  -2  533.04    8.66   0
  -3  -2  -2  520.22   14.20   0
   3  -2   2  531.47    8.63   0
   3  -2   2  543.34   10.02   0
   3   2   2  517.73   11.88   0
  -2   2  -3  931.94    8.82   0
   2  -2   3  942.38   11.95   0
  -2   2  -3  970.89   11.46   0
   2  -2   3  932.65   10.20   0
   1  -2   4  281.59    8.51   0
  -1   2  -4  290.95    8.40   0
   1  -2   4  286.48    7.76   0
  -1   2  -4  290.47    6.23   0
   0  -2  -5 1111.04   18.51   0
   0  -2  -5 1106.55   19.19   0
   0  -2   5 1115.04    9.31   0
   0   2  -5 1103.02   10.23   0
   0   2   5 1113.28   11.33   0
   0  -2   5 1052.51   10.62   0
   0   2  -5 1059.59    9.55   0
   1   2  -6 1792.33   10.72   0
  -1   2   6 1807.23   17.17   0
  -1   2   6 1860.85   13.81   0
   1   2  -6 1754.42   11.70   0
   1  -2  -6 1891.32   17.10   0
  -1  -2   6 1720.66   10.86   0
  -1  -2   6 1878.59   12.10   0
  -2  -2   7   18.67    4.22   0
  -2   2   7   19.31    6.08   0
   2   2  -7   15.82    4.54   0
   2   2  -7   15.86    4.59   0
  -2   2   7   17.74    6.51   0
   2  -2  -7   20.64    7.03   0
   2   2  -7   17.82    6.24   0
   2  -2  -7   21.18    7.28   0
   3   2  -8  961.63    7.92   0
   3   2  -8 1010.22    9.13   0
   3  -2  -8 1000.71   10.36   0
   3   2  -8 1023.82    8.34   0
   3  -2  -8 1052.02   11.52   0
  -3  -2   8  823.79    7.35   0
  -3   2   8  976.22   10.04   0
  -3   2   8  993.51   10.62   0
  -4  -2   9   76.91    4.69   0
   4   2  -9   71.24    6.15   0
  -4   2   9   84.21    6.49   0
   4   2  -9   81.17    4.85   0
   4   2  -9   84.96    5.92   0
   4  -2  -9   81.99    5.35   0
  -4   2   9   80.31    6.06   0
   4  -2  -9   96.06    6.40   0
   5   2 -10   -0.13    4.46   0
  -5   2  10    5.29    5.26   0
  -5   2  10    2.56    4.39   0
   5  -2 -10    6.62    5.08   0
  -5  -2  10    9.77    5.62   0
   5   2 -10    5.53    6.17   0
   5  -2 -10    9.51    5.85   0
   5   2 -10    5.08    4.02   0
  -6   2  11  455.82    7.35   0
   6   2 -11  479.37    7.54   0
   6  -2 -11  463.60    7.41   0
   6  -2 -11  478.46    8.10   0
  -6   2  11  462.18    7.10   0
   6   2 -11  435.91    5.28   0
   6   2 -11  448.53    5.70   0
  -6  -2  11  472.24    6.73   0
   7  -2 -12   13.50    5.47   0
   7   2 -12   15.77    3.73   0
  -7   2  12   14.82    3.79   0
   7   2 -12    8.73    3.74   0
  -7   2  12   15.27    5.15   0
   7  -2 -12   13.10    6.25   0
  -7  -2  12   13.91    5.44   0
   7   2 -12   14.15    6.01   0
  -8   2  13    4.57    3.50   0
  -8   2  13    6.75    4.80   0
   8   2 -13    9.85    4.77   0
   8   2 -13   -4.14    3.67   0
  -8  -2  13    1.88    3.56   0
   8   2 -13    8.53    5.58   0
   8  -2 -13    7.36    5.64   0
   8  -2 -13    6.10    3.61   0
   9   2 -14   32.66    4.91   0
  -9   2  14   21.96    3.46   0
  -9  -2  14   22.31    3.68   0
   9  -2 -14   26.29    3.69   0
   9   2 -14   19.11    3.73   0
   9   2 -14   25.59    3.67   0
   9  -2 -14   29.01    3.81   0
  -9   2  14   28.06    4.90   0
 -10  -2  15    4.97    4.81   0
  10   2 -15    4.92    5.07   0
 -10   2  15   -0.52    3.42   0
  10   2 -15    5.66    3.54   0
 -10   2  15    6.63    4.87   0
  10  -2 -15    2.52    5.06   0
  10  -2 -15   -6.19    5.60   0
  10   2 -15    5.09    4.72   0
  11   2 -16   18.17    4.98   0
  11  -2 -16    8.44    5.62   0
  11  -2 -16   11.23    3.55   0
 -11   2  16    5.73    3.29   0
 -11  -2  16   11.03    3.50   0
 -11   2  16    3.31    3.56   0
  11   2 -16    7.03    4.97   0
  11   2 -16   11.46    4.84   0
 -16   3  11   13.64    4.90   0
  16   3 -11    5.07    3.35   0
  16  -3 -11    7.57    3.64   0
  16   3 -11   -3.43    4.88   0
 -16  -3  11    0.71    3.55   0
  16  -3 -11    3.25    4.72   0
 -15   3  10   19.67    4.99   0
  15   3 -10   12.02    3.31   0
  15  -3 -10   13.81    5.11   0
  15  -3 -10   13.50    3.74   0
 -15  -3  10   26.57    4.97   0
  15   3 -10   19.34    3.65   0
  14  -3  -9   30.31    5.06   0
  14  -3  -9   40.55    5.20   0
  14   3  -9   34.10    4.83   0
  14   3  -9   23.10    3.63   0
 -14  -3   9   38.18    5.15   0
 -14   3   9   26.75    3.39   0
  13  -3  -8    2.24    4.92   0
  13   3  -8    4.96    3.71   0
  13  -3  -8    6.83    3.41   0
 -13  -3   8   13.03    5.12   0
  13   3  -8    6.00    4.61   0
 -13   3   8    4.91    3.26   0
  12  -3  -7   22.93    5.39   0
  12   3  -7   29.61    5.52   0
  12  -3  -7   22.38    3.86   0
 -12  -3   7   23.68    5.65   0
 -12   3   7   24.18    5.43   0
  12   3  -7   19.47    3.48   0
  11  -3  -6    7.55    4.98   0
  11   3  -6    6.70    3.59   0
  11  -3  -6    8.21    5.22   0
 -11   3   6   15.92    5.40   0
  11   3  -6    7.79    5.52   0
 -11  -3   6    9.32    5.42   0
  10   3  -5   76.03    4.89   0
  10  -3  -5   68.76    5.48   0
  10   3  -5   78.71    4.60   0
 -10   3   5   81.97    5.76   0
 -10  -3   5   71.92    4.70   0
  10  -3  -5   87.50    4.18   0
   9  -3  -4  275.42    6.79   0
   9   3  -4  283.76    4.76   0
  -9  -3   4  301.03    5.69   0
   9  -3  -4  284.36    5.15   0
   9   3  -4  298.52    5.42   0
  -9   3   4  293.13    6.58   0
   8   3  -3  137.11    5.58   0
  -8  -3   3  136.67    6.67   0
   8  -3  -3  120.77    4.21   0
   8  -3  -3  129.94    6.34   0
   8   3  -3  129.12    6.39   0
  -8   3   3  127.52    4.32   0
  -7   3   2  175.64    5.99   0
   7  -3  -2  166.25    6.97   0
   7   3  -2  171.91    4.16   0
  -7  -3   2  175.88    6.99   0
   7  -3  -2  177.48    4.34   0
   7   3  -2  167.51    6.61   0
  -6  -3   1  329.61    8.26   0
   6  -3  -1  324.24    5.47   0
   6   3  -1  316.10    6.29   0
  -6   3   1  324.67    5.60   0
  -5   3   0   97.97    5.95   0
   5   3   0   84.95    5.15   0
  -5  -3   0   85.03    5.51   0
   5  -3   0   85.92    5.86   0
   4  -3   1 1105.53    9.33   0
   4   3   1 1049.22   12.52   0
   4   3   1 1093.71   12.14   0
  -4   3  -1 1119.14    9.32   0
   4  -3   1 1133.36   14.17   0
   3  -3   2  508.99   10.20   0
  -3   3  -2  518.70    6.37   0
   3   3   2  506.15   10.57   0
   3  -3   2  524.06    6.47   0
   3   3   2  509.74   10.71   0
   2  -3   3   89.05    7.09   0
   2   3   3   88.33   10.85   0
  -2   3  -3   83.08    4.33   0
   2   3   3   91.08   11.85   0
  -2   3  -3   96.13    6.95   0
   2  -3   3   86.53    6.07   0
   1  -3   4  593.72    9.37   0
  -1   3  -4  592.66    7.81   0
  -1   3  -4  612.99    9.67   0
   1  -3   4  591.12    6.81   0
   0   3  -5  507.70    8.62   0
   0  -3   5  515.68    8.58   0
   0  -3   5  494.60    7.57   0
   0   3  -5  512.58    7.53   0
   0   3   5  524.63    9.14   0
  -1   3   6   20.49    4.56   0
  -1  -3   6   28.54    6.34   0
  -1  -3   6   24.78    5.84   0
  -1   3   6   22.74    7.83   0
   1   3  -6   24.43    4.34   0
   1  -3  -6   21.76    7.89   0
   1   3  -6   21.52    4.05   0
   2  -3  -7  685.21   10.49   0
  -2   3   7  652.34   10.80   0
   2   3  -7  705.62    8.24   0
   2   3  -7  653.87    6.67   0
   2   3  -7  627.63    6.58   0
  -2   3   7  648.84    9.24   0
  -2  -3   7  638.66    6.62   0
   3   3  -8   86.70    4.50   0
  -3   3   8   88.52    6.28   0
   3  -3  -8   91.52    6.97   0
   3   3  -8   91.95    6.57   0
   3   3  -8   90.12    4.68   0
  -3   3   8   96.87    6.82   0
  -3  -3   8   78.05    4.58   0
  -4   3   9  230.85    7.01   0
   4   3  -9  232.87    6.34   0
   4  -3  -9  240.06    6.03   0
  -4  -3   9  228.95    4.83   0
   4  -3  -9  248.31    5.90   0
   4   3  -9  249.25    5.29   0
  -4   3   9  242.75    7.29   0
   4   3  -9  235.23    4.88   0
   5   3 -10   40.57    5.44   0
   5   3 -10   29.37    4.31   0
   5  -3 -10   36.70    6.20   0
  -5  -3  10   38.84    5.35   0
   5  -3 -10   36.35    5.90   0
   5   3 -10   36.62    3.73   0
  -5   3  10   33.67    5.90   0
  -5   3  10   35.58    5.36   0
   6   3 -11   23.56    3.76   0
   6   3 -11   22.81    3.97   0
   6  -3 -11   26.44    6.07   0
   6  -3 -11   27.80    5.55   0
   6   3 -11   35.91    5.98   0
  -6   3  11   32.26    5.31   0
  -6   3  11   23.20    5.05   0
  -6  -3  11   32.38    5.09   0
   7   3 -12   -0.67    3.52   0
   7  -3 -12    0.64    6.12   0
  -7   3  12    4.87    4.98   0
  -7   3  12    3.85    3.69   0
  -7  -3  12    0.65    3.75   0
   7   3 -12    8.05    5.36   0
   7   3 -12   13.32    5.55   0
   7  -3 -12    8.62    5.35   0
   8  -3 -13   92.77    6.55   0
   8   3 -13   83.27    3.74   0
  -8   3  13   91.47    5.41   0
  -8  -3  13   74.00    3.84   0
   8  -3 -13   99.54    5.75   0
   8   3 -13  100.98    5.50   0
  -8   3  13   88.30    5.54   0
   8   3 -13   89.42    5.04   0
   9   3 -14   12.06    4.96   0
   9  -3 -14    9.06    5.64   0
  -9  -3  14    7.80    4.95   0
  -9   3  14    9.05    4.71   0
   9   3 -14   -0.37    4.96   0
   9   3 -14    5.77    3.79   0
  -9   3  14    5.73    3.36   0
   9  -3 -14   -1.33    3.52   0
  10   3 -15   28.73    4.68   0
  10  -3 -15   17.93    5.73   0
  10   3 -15   23.00    4.69   0
 -10   3  15   10.35    4.81   0
 -10  -3  15    3.79    3.43   0
 -10   3  15    5.42    4.87   0
  10   3 -15   18.43    5.10   0
  10  -3 -15   11.31    3.60   0
  11   3 -16    0.65    4.67   0
  11   3 -16    9.31    3.45   0
 -11  -3  16   11.21    3.41   0
 -11   3  16    0.54    4.75   0
 -11   3  16    8.96    4.89   0
  11  -3 -16    3.83    5.62   0
  11   3 -16    6.52    3.64   0
  11  -3 -16    9.86    4.86   0
  15  -4 -10   12.68    3.64   0
  15  -4 -10   13.32    3.69   0
  15   4 -10    5.86    3.37   0
 -15   4  10   23.54    4.93   0
  15   4 -10    8.56    5.04   0
  14   4  -9   -4.54    5.07   0
  14  -4  -9    7.32    4.49   0
  14  -4  -9   13.28    5.01   0
 -14   4   9    3.76    4.80   0
  14   4  -9    4.13    4.40   0
  13   4  -8   39.74    5.24   0
 -13  -4   8   40.31    3.92   0
  13  -4  -8   44.44    5.02   0
 -13   4   8   38.20    5.18   0
  13   4  -8   25.97    3.23   0
  13  -4  -8   39.66    5.26   0
  12   4  -7   -1.19    5.03   0
 -12  -4   7    1.17    5.27   0
  12  -4  -7    3.36    4.83   0
  12   4  -7    3.95    4.47   0
 -12   4   7   -0.74    3.68   0
  12  -4  -7    6.65    3.29   0
  11  -4  -6   35.72    5.35   0
  11  -4  -6   38.39    3.62   0
 -11  -4   6   38.36    5.50   0
  11   4  -6   30.79    5.46   0
 -11   4   6   40.46    3.64   0
  11   4  -6   40.97    4.71   0
  10  -4  -5   40.43    5.44   0
  10  -4  -5   48.67    3.89   0
 -10  -4   5   46.30    4.21   0
  10   4  -5   41.36    3.39   0
  10   4  -5   44.53    4.24   0
 -10   4   5   50.02    5.31   0
  -9   4   4    9.28    5.54   0
   9   4  -4    8.25    3.48   0
   9   4  -4   14.62    4.06   0
   9  -4  -4   11.46    5.72   0
   9  -4  -4    9.23    5.24   0
   8   4  -3   94.61    4.03   0
   8  -4  -3   95.44    7.70   0
  -8   4   3  100.04    5.82   0
   8  -4  -3  108.23    5.74   0
   8   4  -3   97.35    4.60   0
  -7   4   2  201.42    6.23   0
   7   4  -2  198.31    5.65   0
   7   4  -2  182.33    6.72   0
   7  -4  -2  192.56   10.18   0
   7  -4  -2  208.34    5.90   0
   7   4  -2  193.39    5.49   0
   6   4  -1    0.69    4.28   0
   6  -4  -1    0.79    9.29   0
   6   4  -1   -2.49    4.79   0
  -6   4   1    1.01    5.33   0
   6   4  -1    4.68    6.06   0
   6  -4  -1    2.63    5.12   0
   6  -4  -1    3.27   11.07   0
   5   4   0  470.12    8.29   0
   5  -4   0  488.40   15.77   0
   5   4   0  491.81    6.89   0
  -5   4   0  495.79    5.90   0
   5   4   0  478.72    8.48   0
   5  -4   0  492.88    6.86   0
   4  -4   1   48.63    8.12   0
  -4   4  -1   54.82    3.90   0
   4  -4   1   54.22    5.26   0
   4   4   1   42.09    6.38   0
   4   4   1   48.56    6.01   0
   3  -4   2   71.19    7.87   0
   3   4   2   72.82    7.26   0
  -3   4  -2   68.01    3.91   0
   3   4   2   69.20    7.01   0
   3  -4   2   78.22    5.29   0
  -2   4  -3 1045.21    8.08   0
  -2   4  -3 1098.08   11.78   0
   2  -4   3  960.70   11.11   0
   2  -4   3 1046.66    8.28   0
   2   4   3 1055.39   16.73   0
   2   4   3 1061.87   15.33   0
   1   4   4   40.77    9.82   0
  -1   4  -4   39.90    4.21   0
   1   4   4   40.94   10.35   0
   1  -4   4   46.85    3.83   0
  -1   4  -4   42.11    6.33   0
   1  -4   4   42.26    6.14   0
   0  -4   5   93.96    6.25   0
   0   4   5   96.26   12.17   0
   0  -4   5   95.11    6.09   0
   0   4  -5   94.81    4.44   0
   0   4  -5   87.56    6.50   0
   0   4   5   98.59    6.59   0
  -1  -4   6  703.46    7.14   0
   1   4  -6  687.15    8.27   0
   1  -4  -6  763.52   14.86   0
  -1   4   6  711.95   10.35   0
  -1   4   6  706.07   14.19   0
  -1  -4   6  698.46    8.14   0
   1   4  -6  682.36    6.76   0
   2   4  -7    9.14    5.42   0
   2  -4  -7    5.98    5.72   0
  -2   4   7    5.14    5.65   0
  -2  -4   7    7.02    5.35   0
   2   4  -7    4.01    4.01   0
  -2   4   7    7.71    7.23   0
   2   4  -7    5.84    3.91   0
  -3  -4   8  593.03    7.53   0
   3   4  -8  583.17    6.22   0
   3   4  -8  572.37    7.39   0
  -3   4   8  592.21    9.67   0
   3  -4  -8  620.73    9.63   0
   3   4  -8  568.01    6.30   0
  -3   4   8  574.49    9.51   0
   4   4  -9   61.32    4.16   0
   4   4  -9   69.78    4.10   0
  -4   4   9   70.71    6.16   0
  -4   4   9   68.05    6.38   0
   4   4  -9   67.29    4.24   0
   4  -4  -9   73.19    6.47   0
  -4  -4   9   74.95    4.11   0
   5   4 -10   41.29    5.37   0
   5   4 -10   43.19    5.30   0
   5  -4 -10   45.79    6.00   0
   5   4 -10   43.98    5.78   0
  -5   4  10   42.96    5.83   0
  -5   4  10   36.83    5.57   0
  -5  -4  10   44.20    3.94   0
   6   4 -11   94.11    4.02   0
   6   4 -11  105.03    4.35   0
  -6   4  11   97.81    5.76   0
   6  -4 -11  105.11    6.24   0
  -6   4  11  100.51    6.04   0
   6   4 -11  105.73    5.57   0
  -6  -4  11   97.91    4.23   0
  -7   4  12   41.98    5.23   0
  -7   4  12   39.84    5.58   0
  -7  -4  12   35.86    3.77   0
   7  -4 -12   43.01    5.83   0
   7   4 -12   47.01    4.02   0
   7   4 -12   51.68    5.06   0
   7  -4 -12   44.04    5.54   0
   7   4 -12   37.00    3.65   0
   8   4 -13   29.72    5.03   0
   8   4 -13   29.34    4.95   0
  -8   4  13   23.35    5.07   0
  -8  -4  13   21.55    3.51   0
  -8   4  13   30.28    5.30   0
   8   4 -13   23.08    5.39   0
   8  -4 -13   29.63    6.15   0
   8  -4 -13   31.90    4.31   0
   9  -4 -14   24.13    6.01   0
   9   4 -14   23.61    4.70   0
  -9   4  14   21.66    5.35   0
  -9  -4  14   17.99    3.60   0
   9   4 -14   15.16    5.23   0
   9   4 -14   29.02    3.50   0
  -9   4  14   35.09    5.41   0
   9  -4 -14   31.17    6.00   0
  10   4 -15   -5.55    3.35   0
 -10  -4  15   -5.73    3.34   0
  10   4 -15    2.21    4.70   0
 -10   4  15    6.47    4.98   0
  10   4 -15   11.11    5.04   0
  10  -4 -15    4.43    6.29   0
  10  -4 -15    3.40    5.17   0
  14   5  -9    4.37    3.19   0
 -14   5   9    3.88    4.91   0
  14   5  -9   10.45    4.98   0
  14   5  -9   -1.69    4.96   0
  14  -5  -9   18.61    5.03   0
  14  -5  -9    8.01    5.25   0
  13  -5  -8    6.30    6.70   0
  13   5  -8    1.52    4.99   0
  13   5  -8    8.64    4.94   0
  13  -5  -8   -5.45    4.86   0
 -13   5   8    0.07    3.40   0
  13   5  -8    3.49    2.87   0
  12   5  -7   17.05    5.09   0
  12   5  -7   15.52    4.56   0
  12   5  -7   12.10    3.78   0
 -12   5   7   17.96    4.91   0
  12  -5  -7   12.56    4.98   0
  12  -5  -7   12.15    7.00   0
  11   5  -6   25.47    5.59   0
  11   5  -6   31.91    4.87   0
  11  -5  -6   30.21    3.60   0
  11   5  -6   23.21    5.23   0
 -11   5   6   25.93    3.50   0
  11  -5  -6   29.87    8.50   0
 -10   5   5   13.25    4.99   0
  10   5  -5    5.52    4.03   0
  10   5  -5    4.26    3.31   0
  10  -5  -5   16.42    3.15   0
  10   5  -5    7.94    3.24   0
  -9   5   4   56.59    5.04   0
   9   5  -4   65.19    4.73   0
   9  -5  -4   63.94    4.92   0
   9   5  -4   43.13    5.55   0
   9   5  -4   60.22    4.04   0
  -8   5   3   72.60    5.37   0
   8   5  -3   64.97    3.73   0
   8   5  -3   61.30    5.73   0
   8  -5  -3   70.89    5.22   0
   8   5  -3   63.17    4.21   0
  -7   5   2   18.42    5.10   0
   7   5  -2    6.56    5.19   0
   7  -5  -2   12.65    5.01   0
   7   5  -2   13.12    4.62   0
   7   5  -2    9.72    3.87   0
   6   5  -1   50.16    5.77   0
   6  -5  -1   48.30    3.80   0
   6   5  -1   44.08    3.56   0
  -6   5   1   41.78    3.82   0
   6   5  -1   49.16    5.74   0
   5   5   0   21.47    5.29   0
   5   5   0   15.71    3.46   0
  -5   5   0   23.09    5.23   0
   5  -5   0   20.07    3.70   0
   5   5   0   19.66    5.79   0
  -4   5  -1   76.87    5.45   0
   4   5   1   74.94    5.36   0
   4   5   1   72.90    6.03   0
   4   5   1   79.77    6.61   0
   4  -5   1   83.00    5.51   0
   3   5   2  223.69    8.06   0
   3  -5   2  237.95    4.89   0
   3   5   2  220.97    6.48   0
  -3   5  -2  229.81    5.86   0
   3  -5   2  108.02    7.68   0
   3   5   2  227.34    9.28   0
   2  -5   3   22.46    5.44   0
   2  -5   3   20.89    5.49   0
   2   5   3   25.86    7.64   0
   2   5   3   22.61    6.72   0
  -2   5  -3   23.66    5.30   0
   1  -5   4   55.42    4.23   0
  -1   5  -4   74.12    5.20   0
   1   5   4   59.75    7.95   0
  -1   5  -4   67.39    6.22   0
   1  -5   4   54.67    5.86   0
   1   5   4   58.07    7.50   0
   0  -5   5   44.20    4.09   0
   0   5  -5   65.60    3.91   0
   0  -5   5   71.40    4.32   0
   0   5   5   63.12    9.10   0
   0   5   5   68.40    7.64   0
   0   5  -5   70.35    6.25   0
   0   5   5   67.26    9.77   0
   1   5  -6   -0.72    3.57   0
   1  -5  -6    0.03    8.01   0
   1   5  -6   -1.42    3.47   0
  -1   5   6   -1.19    6.75   0
  -1  -5   6    6.92    5.06   0
  -1   5   6    1.25    7.98   0
  -1  -5   6   -0.01    3.83   0
  -2   5   7   16.33    6.61   0
   2   5  -7   18.07    5.45   0
   2  -5  -7   18.86    6.88   0
  -2   5   7   16.09    6.94   0
   2   5  -7   25.94    5.06   0
   2   5  -7   19.21    5.18   0
  -2  -5   7   12.65    3.59   0
  -3  -5   8   66.03    3.79   0
   3   5  -8   81.39    5.20   0
   3   5  -8   75.74    5.34   0
  -3   5   8   71.43    7.23   0
   3   5  -8   67.56    3.96   0
   3  -5  -8   71.52    6.09   0
  -3   5   8   69.75    6.99   0
   4   5  -9   75.13    3.91   0
   4  -5  -9   84.08    6.97   0
   4   5  -9   80.22    5.20   0
  -4   5   9   79.12    6.02   0
  -4  -5   9   83.66    5.33   0
  -4   5   9   82.78    6.90   0
   4   5  -9   70.25    4.14   0
   5   5 -10   32.19    5.06   0
   5  -5 -10   38.39    6.86   0
   5   5 -10   39.08    5.13   0
  -5  -5  10   37.60    5.04   0
   5   5 -10   35.82    5.35   0
  -5   5  10   32.04    5.59   0
  -5   5  10   37.72    6.73   0
   6   5 -11    7.35    5.02   0
  -6   5  11   12.35    5.05   0
  -6  -5  11   10.19    3.54   0
  -6   5  11    8.39    5.31   0
   6   5 -11    7.69    5.15   0
   6  -5 -11   13.23    5.37   0
   6   5 -11    3.84    4.98   0
   7   5 -12   -3.98    3.41   0
  -7  -5  12    8.57    4.82   0
  -7   5  12    2.81    4.90   0
  -7   5  12    2.08    4.89   0
   7   5 -12   -1.73    4.98   0
   7  -5 -12    5.89    5.15   0
   7   5 -12    3.88    4.81   0
   8   5 -13   17.02    4.64   0
  -8  -5  13    8.98    3.48   0
  -8   5  13    9.17    5.28   0
   8  -5 -13   12.09    5.83   0
   8   5 -13    9.43    3.16   0
   8   5 -13    5.09    3.29   0
   9   5 -14   -0.72    3.38   0
   9   5 -14    4.17    3.50   0
  -9   5  14    3.36    5.27   0
   9  -5 -14    7.62    5.72   0
   9   5 -14    6.14    5.01   0
  12   6  -7    3.51    3.48   0
  12   6  -7   -3.27    4.32   0
  12   6  -7    1.42    5.25   0
 -12   6   7   -0.61    3.08   0
  12  -6  -7    1.95    4.91   0
 -11   6   6    8.38    4.75   0
  11  -6  -6    4.45    4.73   0
  11   6  -6    4.60    4.51   0
  11   6  -6    0.81    3.49   0
  11   6  -6    3.59    5.27   0
 -10   6   5    7.82    4.74   0
  10  -6  -5   10.71    4.91   0
  10   6  -5    4.85    3.22   0
  10   6  -5    5.35    4.92   0
  10   6  -5   -0.55    3.61   0
  -9   6   4   13.67    4.85   0
   9   6  -4    5.36    3.32   0
   9  -6  -4    5.36    4.69   0
   9   6  -4    5.74    3.51   0
   9   6  -4    9.37    5.01   0
   8  -6  -3    4.70    4.91   0
   8   6  -3    4.05    5.24   0
   8   6  -3    7.27    5.05   0
  -8   6   3   14.74    4.90   0
   8   6  -3    9.67    3.27   0
   7  -6  -2    0.56    3.40   0
   7   6  -2    5.19    3.43   0
   7   6  -2    0.92    4.47   0
  -7   6   2    5.32    3.37   0
   7   6  -2   -2.21    5.24   0
   6   6  -1    4.03    4.65   0
   6  -6  -1    2.96    3.36   0
   6   6  -1    6.29    5.14   0
   6   6  -1    2.07    4.87   0
  -6   6   1    1.55    3.24   0
   5   6   0    2.21    4.60   0
  -5   6   0    3.37    3.25   0
   5   6   0    3.96    4.80   0
   5   6   0   -2.23    5.41   0
   5  -6   0    4.01    3.40   0
   4   6   1   -0.47    5.45   0
   4   6   1   -0.59    4.87   0
  -4   6  -1    1.61    3.24   0
   4  -6   1    2.42    4.97   0
   4   6   1    1.85    4.87   0
   3   6   2   -0.60    4.84   0
   3  -6   2    0.69    5.04   0
   3   6   2    1.43    5.17   0
  -3   6  -2    7.39    3.33   0
   3   6   2    0.57    4.71   0
   2   6   3    9.45    6.52   0
   2   6   3    7.74    5.85   0
   2  -6   3   10.05    3.64   0
  -2   6  -3   15.32    4.56   0
   2   6   3    6.88    5.84   0
  -1   6  -4    3.83    3.32   0
   1   6   4    3.63    6.22   0
   1   6   4    0.48    5.83   0
  -1   6  -4    5.91    6.27   0
   1   6   4    2.11    7.33   0
   1  -6   4    9.00    5.20   0
   1   6   4    0.09    6.14   0
   0  -6   5  172.30    5.99   0
   0   6   5  165.97   10.98   0
   0   6   5  170.90   10.13   0
   0   6   5  168.61   10.46   0
   0   6   5  171.06   10.49   0
   0   6  -5  165.37    6.44   0
   0   6  -5  161.28    5.34   0
  -1   6   6    0.35    9.31   0
   1   6  -6    5.41    4.87   0
   1   6  -6   -2.46    5.23   0
  -1   6   6    2.67    8.40   0
   2   6  -7    6.98    5.20   0
   2   6  -7   -0.58    5.39   0
   2   6  -7    7.52    5.09   0
  -2   6   7    0.96    8.28   0
   2  -6  -7    1.25    8.73   0
  -2  -6   7    3.16    3.32   0
  -3  -6   8    1.24    3.47   0
   3   6  -8   -7.47    3.54   0
   3   6  -8    5.26    4.92   0
  -3   6   8    1.54    6.77   0
   3   6  -8   -0.13    3.60   0
   3  -6  -8   -0.84    6.57   0
   4  -6  -9   -0.13    6.33   0
   4   6  -9    6.57    4.83   0
   4   6  -9   -1.41    3.54   0
   4   6  -9    6.20    5.13   0
  -4   6   9   -2.93    6.22   0
   5   6 -10   34.57    3.67   0
   5   6 -10   38.22    4.05   0
  -5   6  10   33.29    6.72   0
   5  -6 -10   40.04    6.98   0
   5   6 -10   30.54    3.79   0
   6   6 -11    4.60    4.87   0
   6  -6 -11    7.75    5.22   0
  -6   6  11    0.51    5.34   0
   6   6 -11    1.03    3.31   0
   6   6 -11   10.04    5.03   0
  -7   6  12    3.33    5.17   0
   7   6 -12   10.34    5.26   0
   7  -6 -12    9.34    5.36   0
   7   6 -12    5.11    3.64   0
   7   6 -12    7.20    3.42   0
  10  -7  -5    9.02    4.91   0
  10   7  -5   -3.40    3.69   0
  10   7  -5   -6.16    4.33   0
  10   7  -5   -1.36    5.15   0
 -10   7   5    3.03    4.90   0
  -9   7   4   -2.62    4.79   0
   9   7  -4    1.90    3.24   0
   9  -7  -4    0.86    3.49   0
   9   7  -4    2.23    4.93   0
   9   7  -4    2.20    3.39   0
   8   7  -3   -0.28    3.24   0
   8  -7  -3    0.95    4.76   0
   8   7  -3    4.15    3.54   0
   8   7  -3   -3.67    3.40   0
  -8   7   3    0.21    4.63   0
   7   7  -2   -2.93    4.80   0
  -7   7   2   -4.20    4.50   0
   7   7  -2    1.43    3.22   0
   7   7  -2    4.67    3.50   0
   7  -7  -2    2.88    3.35   0
   6   7  -1   15.09    4.92   0
   6  -7  -1   10.20    4.82   0
   6   7  -1   19.52    4.80   0
  -6   7   1   15.35    3.33   0
   6   7  -1   16.50    5.18   0
   5   7   0    3.47    4.66   0
   5   7   0    7.27    4.97   0
   5  -7   0    3.90    3.44   0
  -5   7   0    3.71    4.74   0
   5   7   0    5.26    5.33   0
   4   7   1    4.70    6.06   0
  -4   7  -1    9.53    4.65   0
   4  -7   1    8.10    4.97   0
   4   7   1    7.59    4.73   0
   4   7   1   11.31    5.20   0
   3  -7   2    8.11    4.98   0
   3   7   2    1.41    6.11   0
   3   7   2    1.27    4.72   0
  -3   7  -2    1.75    3.21   0
   3   7   2    3.88    6.34   0
   2   7   3   -1.91    7.11   0
   2   7   3   -0.01    5.94   0
   2   7   3    3.08    6.35   0
  -2   7  -3   -3.82    3.30   0
   2  -7   3   -1.18    5.11   0
   2   7   3   -1.54    5.78   0
  -1   7  -4   19.78    4.75   0
   1   7   4   19.44    7.14   0
   1   7   4   24.12    6.61   0
   1  -7   4   29.16    3.87   0
   0   7  -5    1.16    5.07   0
   0   7  -5   -2.44    3.14   0
   0   7   5   -0.31   10.30   0
   0   7   5    0.53   10.20   0
   1   7  -6   14.04    4.57   0
   1   7  -6   19.01    5.41   0
   1   7  -6   16.72    3.68   0
   2   7  -7   14.37    4.82   0
   2   7  -7   10.15    5.43   0
   2   7  -7   23.08    5.00   0
   3   7  -8   16.48    5.30   0
   3   7  -8    5.47    5.00   0
   3   7  -8   10.23    5.39   0
   4   7  -9    5.67    4.66   0
   4   7  -9    3.11    3.84   0
   4   7  -9    7.32    3.60   0
  -5   7  10    1.64    7.15   0
   5   7 -10   -0.05    3.42   0
   5   7 -10    7.30    3.61   0
   5  -7 -10    2.09    8.36   0
   5   7 -10    7.59    4.84   0
   6   8  -1   -0.45    4.41   0
  -6   8   1    7.09    4.77   0
   6  -8  -1    2.94    4.87   0
   6   8  -1   -3.97    4.98   0
   6   8  -1    1.00    4.96   0
   5   8   0   11.44    4.98   0
   5   8   0   12.86    4.66   0
   5   8   0   11.18    4.98   0
  -5   8   0    8.56    4.68   0
   5  -8   0   17.72    5.15   0
  -4   8  -1   -4.89    4.90   0
   4   8   1    7.13    6.35   0
   4   8   1    4.20    5.75   0
   4   8   1    3.00    5.23   0
   4  -8   1    4.41    5.56   0
   3   8   2    1.13    7.40   0
   3  -8   2    2.34    3.91   0
   3   8   2    2.77    7.00   0
  -3   8  -2    6.02    4.37   0
   3   8   2    4.26    6.32   0
   3   8   2    5.09    5.85   0
   2   8   3   -0.22    5.97   0
   2  -8   3    4.75    5.06   0
  -2   8  -3   -0.32    3.21   0
   2   8   3    2.58    7.18   0
  -1   8  -4    5.20    4.51   0
   0   8  -5    6.89    3.50   0
   0   8  -5   14.08    5.05   0
   1   8  -6   13.99    4.51   0
   1   8  -6   14.65    3.56   0
   1   8  -6    8.85    6.34   0
  17   0 -11   15.26    5.27   0
 -17   0  11   18.88    3.71   0
  17   0 -11    9.25    4.67   0
  16   0 -10   -0.82    3.75   0
 -16   0  10    9.28    4.91   0
  16   0 -10    3.04    4.73   0
 -15   0   9   35.87    5.23   0
  15   0  -9   51.14    5.62   0
  15   0  -9   33.54    3.51   0
  14   0  -8   39.02    4.91   0
 -14   0   8   33.83    3.92   0
  14   0  -8   50.40    5.72   0
  13   0  -7   12.00    4.04   0
 -13   0   7    8.73    5.53   0
  13   0  -7    8.90    3.34   0
  12   0  -6  190.82    4.34   0
  12   0  -6  183.85    4.93   0
 -12   0   6  188.84    6.21   0
  11   0  -5   71.67    4.75   0
  11   0  -5   66.20    5.46   0
 -11   0   5   77.28    4.50   0
  10   0  -4   10.81    6.37   0
  10   0  -4    8.69    3.97   0
 -10   0   4    0.71    4.41   0
   9   0  -3  870.35    7.31   0
   9   0  -3  898.48    7.75   0
  -9   0   3  896.56    8.74   0
   8   0  -2   13.86    4.55   0
  -8   0   2   15.66    6.55   0
  -7   0   1 1399.03   11.01   0
   7   0  -1 1367.58    9.65   0
   6   0   0 1641.63   12.17   0
  -6   0   0 1645.91   12.36   0
  -5   0  -1   48.28    6.21   0
   5   0   1   51.84    5.99   0
   4   0   2   26.58    8.28   0
  -4   0  -2   21.98    8.78   0
   3   0   3 2097.66   14.87   0
  -3   0  -3 2114.01   15.16   0
   2   0   4  521.27    8.49   0
   2   0   4  496.48   10.40   0
  -2   0  -4  491.65    8.81   0
  -1   0  -5 1348.42   13.02   0
  -1   0  -5 1362.15   13.59   0
   1   0   5 1348.15   13.47   0
   1   0   5 1362.15   13.07   0
   0   0   6 1966.28   12.65   0
   0   0   6 1946.52   13.56   0
   0   0  -6 2004.10   13.82   0
   0   0  -6 1949.58   14.42   0
  -1   0   7  650.09    7.80   0
   1   0  -7  686.37    9.43   0
   1   0  -7  683.35    8.34   0
   1   0  -7  647.94    7.85   0
   2   0  -8  534.82    7.21   0
   2   0  -8  587.64    7.66   0
  -2   0   8  553.20    6.95   0
   2   0  -8  575.91    7.16   0
   3   0  -9   12.42    6.33   0
  -3   0   9   10.09    4.53   0
   3   0  -9    9.10    5.91   0
   3   0  -9    9.11    4.50   0
   4   0 -10   70.06    6.53   0
   4   0 -10   67.68    4.44   0
  -4   0  10   67.06    6.28   0
   4   0 -10   60.65    4.59   0
   5   0 -11  620.75    6.46   0
   5   0 -11  640.75    8.19   0
   5   0 -11  635.15    7.71   0
  -5   0  11  592.19    6.28   0
  -6   0  12   39.18    5.92   0
   6   0 -12   36.83    5.50   0
   6   0 -12   43.00    6.32   0
   7   0 -13  219.06    5.22   0
  -7   0  13  183.36    4.23   0
   7   0 -13  205.54    4.31   0
   8   0 -14    2.49    4.94   0
   8   0 -14   -0.33    3.76   0
  -8   0  14    6.89    3.44   0
   8   0 -14   10.57    5.91   0
  -9   0  15    5.83    3.01   0
   9   0 -15    3.26    5.48   0
   9   0 -15   -1.42    3.06   0
   9   0 -15    1.50    4.99   0
 -10   0  16   15.15    4.68   0
  10   0 -16    5.68    5.52   0
  10   0 -16   13.15    3.49   0
  10   0 -16    3.90    5.00   0
 -11   0  17    6.98    4.82   0
  11   0 -17    8.56    3.28   0
  11   0 -17   19.40    5.40   0
  11   0 -17   12.22    5.07   0
 -17   1  11    5.42    3.49   0
  17   1 -11    0.74    3.62   0
  17   1 -11   12.73    4.69   0
  17  -1 -11   14.97    4.91   0
  17  -1 -11    1.15    5.09   0
 -17  -1  11    1.65    5.07   0
  16   1 -10   32.64    5.15   0
  16  -1 -10   16.41    5.24   0
  16  -1 -10   19.60    4.67   0
  16   1 -10   20.45    4.81   0
 -16  -1  10   23.92    5.07   0
 -16   1  10   23.63    3.38   0
  15   1  -9    4.47    5.54   0
  15  -1  -9    0.48    3.37   0
 -15  -1   9   -0.08    3.58   0
 -15   1   9    6.12    3.50   0
  15   1  -9   -3.44    4.59   0
  15  -1  -9   -4.62    3.65   0
 -14  -1   8    5.05    5.25   0
  14   1  -8    3.07    3.24   0
  14  -1  -8    7.61    4.98   0
  14  -1  -8   12.26    3.79   0
 -14   1   8    2.71    5.09   0
  14   1  -8   -1.41    3.96   0
  13  -1  -7   43.05    3.67   0
  13  -1  -7   50.13    5.67   0
  13   1  -7   36.56    4.86   0
  13   1  -7   38.88    6.09   0
 -13  -1   7   45.20    3.94   0
 -13   1   7   36.31    3.96   0
  12   1  -6   20.98    5.71   0
  12  -1  -6   12.92    4.02   0
  12  -1  -6   14.98    4.96   0
  12   1  -6   12.99    3.38   0
 -12  -1   6   17.06    5.67   0
 -12   1   6   11.85    5.34   0
  11  -1  -5  136.49    4.89   0
 -11  -1   5  131.78    4.87   0
  11  -1  -5  125.10    4.29   0
 -11   1   5  131.38    4.71   0
  11   1  -5  139.56    4.96   0
  11   1  -5  120.09    4.25   0
  10  -1  -4   91.43    4.80   0
  10   1  -4   87.88    5.59   0
 -10   1   4   81.72    6.51   0
  10  -1  -4   81.82    4.02   0
  10   1  -4   75.69    5.02   0
 -10  -1   4   80.05    4.91   0
   9   1  -3   11.44    6.57   0
   9  -1  -3    6.32    4.91   0
   9   1  -3    5.62    3.91   0
  -9  -1   3    1.22    4.64   0
   9  -1  -3   12.80    6.41   0
  -9   1   3   10.41    4.56   0
   8   1  -2  592.17    8.22   0
   8  -1  -2  601.01    8.01   0
  -8   1   2  561.96    6.54   0
  -8  -1   2  593.47    8.19   0
   7   1  -1  685.90    8.90   0
   7  -1  -1  672.79    8.69   0
  -7   1   1  690.59    8.82   0
  -7  -1   1  685.42    8.94   0
   6   1   0  961.69   10.20   0
  -6   1   0  980.75   10.08   0
  -6  -1   0  951.07    9.07   0
   6  -1   0  928.16    8.57   0
   5   1   1   11.50    7.53   0
  -5   1  -1   16.64    7.72   0
   5  -1   1   14.38    5.27   0
  -5  -1  -1   15.47    7.96   0
  -4  -1  -2    3.85    8.36   0
   4  -1   2    1.45    7.51   0
   4   1   2    3.03    7.40   0
  -4   1  -2    2.59    7.95   0
   3  -1   3  468.28    9.39   0
   3   1   3  449.64   10.32   0
  -3  -1  -3  442.86   10.90   0
  -3   1  -3  442.85    9.60   0
  -2   1  -4 1599.79   12.90   0
   2  -1   4 1619.61   12.42   0
  -2  -1  -4 1550.50   16.82   0
   2  -1   4 1564.08   11.71   0
   2   1   4 1567.81   17.16   0
  -1   1  -5  123.16    8.18   0
  -1   1  -5  120.73    7.85   0
   1   1   5  117.94    8.59   0
   1  -1   5  115.10    7.88   0
  -1  -1  -5  117.75    7.90   0
   1   1   5  113.67    6.08   0
   1  -1   5  120.01    6.38   0
   0  -1   6  622.03    9.53   0
   0   1  -6  615.86    9.47   0
   0  -1   6  593.91    9.29   0
   0  -1  -6  623.27   11.04   0
   0  -1  -6  597.85   10.36   0
   0  -1  -6  629.62    9.27   0
   0   1  -6  601.76    7.91   0
   0   1   6  613.60    8.00   0
  -1  -1   7   36.05    4.91   0
   1  -1  -7   35.27    4.74   0
   1  -1  -7   42.06    6.84   0
   1  -1  -7   31.28    7.60   0
   1   1  -7   39.10    7.01   0
   1   1  -7   36.96    6.72   0
  -1   1   7   35.35    6.41   0
  -2   1   8  115.63    6.54   0
  -2  -1   8  123.85    6.46   0
   2   1  -8  116.64    4.87   0
   2  -1  -8  114.36    7.16   0
   2   1  -8  115.38    5.08   0
   2   1  -8  121.54    4.82   0
   2  -1  -8  110.26    8.00   0
   2  -1  -8  111.50    5.15   0
   3   1  -9  626.98    8.23   0
   3  -1  -9  608.97    7.27   0
   3   1  -9  613.63    7.06   0
   3   1  -9  625.65    8.21   0
  -3  -1   9  595.48    6.87   0
   3  -1  -9  612.92    9.20   0
  -3   1   9  592.39    8.10   0
   4   1 -10  107.03    4.75   0
   4   1 -10  111.59    4.81   0
  -4   1  10  107.76    5.72   0
   4  -1 -10  109.03    5.79   0
  -4  -1  10  120.33    6.31   0
  -4   1  10  115.31    6.10   0
   4   1 -10  120.86    7.03   0
   4  -1 -10  107.83    6.77   0
  -5   1  11    3.59    3.89   0
  -5  -1  11    1.66    5.40   0
   5   1 -11    9.80    5.62   0
  -5   1  11    8.02    5.61   0
   5   1 -11    4.47    4.04   0
   5   1 -11    5.09    6.33   0
   5  -1 -11   -1.14    4.63   0
   5  -1 -11   -0.19    5.82   0
  -6  -1  12  316.18    6.27   0
  -6   1  12  327.28    6.83   0
   6   1 -12  329.77    6.32   0
   6   1 -12  318.78    6.14   0
   6   1 -12  320.53    5.32   0
   6  -1 -12  316.68    5.81   0
  -6   1  12  320.65    6.58   0
   6  -1 -12  342.77    6.73   0
   7  -1 -13  119.33    4.86   0
  -7   1  13  122.09    5.67   0
  -7   1  13  123.30    4.25   0
   7   1 -13  124.79    5.66   0
  -7  -1  13  132.70    4.29   0
   7   1 -13  122.77    4.23   0
   7  -1 -13  129.37    4.55   0
   7   1 -13  139.07    4.52   0
   8  -1 -14  117.91    4.83   0
  -8   1  14  116.10    5.45   0
  -8  -1  14  104.64    4.10   0
  -8   1  14  116.76    5.43   0
   8   1 -14  102.92    4.18   0
   8   1 -14  100.62    4.00   0
   8   1 -14  122.46    6.06   0
   8  -1 -14  110.63    4.33   0
   9   1 -15   30.08    5.05   0
   9   1 -15   35.18    3.92   0
   9  -1 -15   28.18    5.71   0
   9   1 -15   39.83    3.54   0
   9  -1 -15   21.33    5.48   0
  -9   1  15   31.19    3.89   0
  -9  -1  15   28.52    3.65   0
  10   1 -16   12.35    4.58   0
  10  -1 -16   -1.68    3.73   0
 -10   1  16    5.45    4.91   0
 -10  -1  16    5.03    3.21   0
  10   1 -16   13.59    4.86   0
  10   1 -16   -4.90    4.92   0
  10  -1 -16   -1.07    3.58   0
  11   1 -17    8.21    4.78   0
 -11  -1  17    3.97    3.35   0
  11   1 -17    6.05    4.64   0
 -11   1  17   11.31    4.87   0
  11  -1 -17   14.58    5.67   0
  11  -1 -17    9.48    5.00   0
  11   1 -17   13.91    5.12   0
  17   2 -11   12.31    5.04   0
  17  -2 -11    4.07    3.31   0
  17   2 -11    9.70    4.60   0
  17  -2 -11   -3.66    5.08   0
 -17  -2  11    7.07    3.61   0
 -17   2  11    0.36    3.39   0
  16  -2 -10    5.96    3.24   0
  16  -2 -10    3.63    3.53   0
  16   2 -10   -0.35    3.60   0
 -16  -2  10    2.16    3.54   0
 -16   2  10    9.74    4.80   0
  16   2 -10   -4.38    4.50   0
  15   2  -9   18.05    5.08   0
  15  -2  -9    5.69    4.57   0
  15   2  -9    1.89    4.65   0
 -15  -2   9    0.66    3.80   0
 -15   2   9    3.10    3.40   0
  15  -2  -9    3.34    5.08   0
  14  -2  -8   20.12    3.28   0
  14   2  -8   17.64    4.76   0
 -14  -2   8   20.73    3.72   0
  14   2  -8   13.22    3.78   0
 -14   2   8   23.52    4.87   0
  14  -2  -8   26.53    5.26   0
  13  -2  -7   38.49    3.71   0
  13   2  -7   25.42    5.58   0
  13   2  -7   33.04    3.51   0
 -13  -2   7   44.65    4.03   0
  13  -2  -7   42.90    4.99   0
 -13   2   7   29.56    4.99   0
  12   2  -6    5.84    3.42   0
  12  -2  -6    2.71    3.89   0
  12   2  -6    7.58    5.58   0
 -12   2   6   10.01    3.75   0
 -12  -2   6    9.34    5.43   0
  12  -2  -6    1.18    4.76   0
 -11   2   5    7.17    5.92   0
  11  -2  -5    3.20    5.03   0
  11  -2  -5   -3.69    5.76   0
  11   2  -5   -1.23    3.58   0
 -11  -2   5   15.49    6.00   0
  11   2  -5    6.55    6.25   0
 -10   2   4   19.65    4.24   0
  10  -2  -4   25.88    5.17   0
  10   2  -4   25.60    3.82   0
  10  -2  -4   22.01    5.92   0
 -10  -2   4   27.78    4.47   0
  10   2  -4   21.11    6.30   0
  -9   2   3  213.62    7.03   0
  -9  -2   3  225.51    6.53   0
   9   2  -3  217.25    5.80   0
   9  -2  -3  213.48    6.41   0
   9  -2  -3  216.28    6.92   0
   9   2  -3  211.51    6.80   0
   8  -2  -2   64.57    6.21   0
  -8  -2   2   57.51    4.52   0
  -8   2   2   60.39    6.51   0
   8   2  -2   59.92    6.38   0
  -7   2   1   13.92    5.79   0
   7  -2  -1    6.93    5.68   0
  -7  -2   1   12.46    6.73   0
   7   2  -1   14.36    4.57   0
  -6   2   0   39.86    6.09   0
  -6  -2   0   37.09    4.95   0
   6  -2   0   40.93    5.85   0
   6   2   0   32.30    4.91   0
   5   2   1    0.17    6.47   0
  -5   2  -1    5.36    6.34   0
  -5  -2  -1    1.72    4.91   0
   5  -2   1    2.54    4.39   0
   4   2   2  302.94    8.98   0
   4  -2   2  295.62    6.08   0
  -4  -2  -2  307.90    9.92   0
  -4   2  -2  311.67    7.49   0
   3  -2   3  237.12    7.37   0
   3   2   3  246.11   10.93   0
  -3  -2  -3  241.94   12.27   0
  -3   2  -3  239.49    5.88   0
   3  -2   3  254.72    7.76   0
  -2   2  -4  144.55    5.39   0
   2  -2   4  146.62    7.66   0
   2  -2   4  143.44    5.42   0
  -2   2  -4  149.13    7.23   0
  -1   2  -5  637.35    7.90   0
   1  -2   5  623.14    9.17   0
   1  -2   5  658.03    8.74   0
  -1   2  -5  662.72    8.74   0
   1   2   5  629.51    8.82   0
   0  -2   6 1947.00   11.04   0
   0  -2  -6 1987.65   20.59   0
   0   2  -6 1878.69   11.29   0
   0  -2   6 1807.23   10.96   0
   0  -2  -6 1912.71   20.16   0
   0   2   6 1960.32   13.31   0
   0   2  -6 1970.97   11.77   0
   1   2  -7   93.74    5.08   0
   1   2  -7   95.49    4.65   0
   1  -2  -7   96.50    7.13   0
  -1  -2   7   87.63    4.98   0
  -1  -2   7   98.62    6.47   0
  -1   2   7   98.80    5.21   0
   1  -2  -7  104.84    9.63   0
  -2   2   8  168.04    6.73   0
  -2   2   8  169.14    7.35   0
   2   2  -8  174.35    5.37   0
  -2  -2   8  160.27    5.12   0
   2   2  -8  172.71    5.20   0
   2   2  -8  144.92    5.16   0
   2  -2  -8  179.79    7.20   0
   2  -2  -8  182.05    8.20   0
   3   2  -9   13.22    5.97   0
  -3   2   9   -0.32    5.82   0
  -3   2   9    3.73    4.30   0
   3   2  -9    3.35    6.26   0
  -3  -2   9    4.93    5.93   0
   3  -2  -9    5.53    7.20   0
   3  -2  -9    9.58    6.43   0
   3   2  -9    6.52    5.89   0
  -4   2  10    1.56    5.75   0
   4   2 -10    4.37    5.76   0
  -4   2  10    7.59    5.35   0
   4   2 -10    5.95    4.45   0
   4   2 -10   -2.26    5.54   0
  -4  -2  10    6.04    5.82   0
   4  -2 -10    0.92    7.14   0
   4  -2 -10    4.79    4.36   0
  -5   2  11  664.37    6.80   0
  -5  -2  11  695.59    6.33   0
  -5   2  11  707.36    8.45   0
   5   2 -11  687.51    6.59   0
   5   2 -11  696.98    7.25   0
   5   2 -11  723.16    6.82   0
   5  -2 -11  721.19    8.29   0
   5  -2 -11  686.92    7.69   0
   6  -2 -12    6.98    5.59   0
  -6   2  12   10.86    3.76   0
  -6  -2  12   17.27    3.85   0
   6   2 -12   11.68    5.23   0
  -6   2  12   11.27    3.45   0
   6   2 -12   17.90    5.94   0
   6   2 -12    2.48    5.24   0
   6  -2 -12   10.97    5.90   0
  -7  -2  13  105.94    5.66   0
  -7   2  13  111.51    5.42   0
  -7   2  13  107.47    5.62   0
   7   2 -13  100.57    4.28   0
   7   2 -13  122.98    6.24   0
   7   2 -13  100.88    5.53   0
   7  -2 -13  112.81    6.17   0
   7  -2 -13  108.47    5.68   0
   8  -2 -14   42.17    5.72   0
  -8   2  14   39.03    4.82   0
  -8   2  14   42.06    5.27   0
   8   2 -14   29.89    3.54   0
   8   2 -14   27.99    5.41   0
   8  -2 -14   36.64    4.05   0
   8   2 -14   46.78    4.83   0
  -8  -2  14   31.98    3.46   0
  -9  -2  15   -0.91    3.40   0
  -9   2  15    7.79    4.89   0
   9  -2 -15    2.99    3.92   0
   9   2 -15   -9.28    5.03   0
  -9   2  15    3.76    3.29   0
   9   2 -15    8.83    4.74   0
   9  -2 -15    1.35    3.32   0
   9   2 -15    5.21    3.76   0
  10  -2 -16   13.47    3.97   0
 -10  -2  16    8.52    3.50   0
 -10   2  16   16.13    3.49   0
 -10   2  16    8.82    5.01   0
  10   2 -16   18.35    4.78   0
  10   2 -16   20.68    5.04   0
  10   2 -16    5.27    4.83   0
  10  -2 -16   11.29    5.02   0
  11  -2 -17   -0.13    4.03   0
  11   2 -17    2.55    4.73   0
 -11   2  17    1.40    3.52   0
 -11  -2  17   14.42    4.70   0
  11   2 -17    9.37    3.45   0
  11   2 -17   -7.42    5.03   0
  11  -2 -17    0.76    3.61   0
  16   3 -10   -1.11    3.56   0
  16  -3 -10   -0.55    4.90   0
  16   3 -10    1.65    4.63   0
  16  -3 -10    9.22    4.98   0
 -16  -3  10    5.68    3.63   0
 -16   3  10    6.56    3.27   0
  15  -3  -9    4.15    3.18   0
  15   3  -9    2.58    4.44   0
  15   3  -9    4.95    3.53   0
 -15  -3   9    3.01    4.93   0
  15  -3  -9    0.63    3.70   0
 -15   3   9    5.69    3.56   0
  14   3  -8   -0.10    3.27   0
  14  -3  -8   -1.97    4.90   0
  14  -3  -8    8.76    5.05   0
 -14  -3   8    0.43    3.57   0
  14   3  -8    5.54    5.05   0
 -14   3   8    5.96    3.40   0
  13  -3  -7    6.27    4.91   0
  13   3  -7    5.01    3.30   0
  13  -3  -7   13.68    3.81   0
 -13  -3   7    7.60    3.69   0
 -13   3   7   14.77    3.91   0
  13   3  -7    6.96    3.83   0
  12   3  -6    6.22    4.67   0
  12  -3  -6   -6.24    5.06   0
 -12   3   6   10.74    5.02   0
 -12  -3   6    9.18    3.90   0
  12   3  -6    9.86    5.64   0
  12  -3  -6    3.62    4.93   0
  11  -3  -5   11.39    3.79   0
  11   3  -5   13.23    3.84   0
  11   3  -5    9.83    4.61   0
  11  -3  -5   16.12    5.26   0
 -11  -3   5   10.98    4.05   0
 -11   3   5    9.16    3.70   0
 -10   3   4    8.80    5.76   0
  10   3  -4   10.89    3.32   0
 -10  -3   4   18.77    6.19   0
  10  -3  -4    8.84    4.04   0
  10   3  -4   12.17    4.32   0
  10  -3  -4    5.59    5.23   0
  -9   3   3   10.88    5.74   0
   9   3  -3    5.62    4.41   0
  -9  -3   3   11.77    6.16   0
   9   3  -3   10.91    3.63   0
   9  -3  -3   12.62    5.08   0
   9  -3  -3   14.46    5.27   0
   8   3  -2   30.48    5.34   0
   8  -3  -2   36.43    5.41   0
  -8  -3   2   31.15    6.53   0
   8  -3  -2   28.97    3.86   0
   8   3  -2   33.17    4.41   0
  -8   3   2   28.73    5.88   0
   7  -3  -1   41.22    3.80   0
  -7   3   1   41.39    3.97   0
  -7  -3   1   43.09    6.93   0
   7   3  -1   44.80    6.19   0
  -6   3   0   34.35    5.92   0
  -6  -3   0   27.98    5.09   0
   6  -3   0   26.88    5.72   0
   6   3   0   26.71    4.71   0
   5   3   1    3.84    6.13   0
   5  -3   1   -1.90    5.53   0
  -5  -3  -1    1.41    6.72   0
  -5   3  -1    2.99    5.57   0
   5  -3   1    2.51    6.35   0
   4   3   2    7.38    6.27   0
   4   3   2    4.00    6.80   0
   4  -3   2    0.47    5.64   0
  -4   3  -2   -0.50    4.07   0
   4  -3   2    6.44    6.74   0
   3   3   3   53.72    9.34   0
  -3   3  -3   52.13    4.13   0
   3  -3   3   52.81    7.02   0
   3  -3   3   60.10    5.97   0
   3   3   3   49.62    8.82   0
   2  -3   4  128.87    6.15   0
  -2   3  -4  125.04    4.59   0
  -2   3  -4  140.78    6.85   0
   2  -3   4  123.70    5.68   0
   1  -3   5    6.42    6.31   0
  -1   3  -5    3.23    3.97   0
   1   3   5   10.24    5.62   0
   1  -3   5    5.86    4.04   0
  -1   3  -5    7.28    6.07   0
   0   3   6    1.52    6.29   0
   0  -3   6    8.20    4.11   0
   0   3  -6    2.62    4.16   0
   0   3  -6    2.47    4.36   0
   0  -3   6    2.69    5.95   0
  -1   3   7    3.37    5.97   0
   1  -3  -7    2.97    8.30   0
  -1  -3   7    5.84    3.96   0
   1   3  -7   11.44    5.69   0
   1   3  -7    2.86    5.31   0
  -1  -3   7    7.71    6.04   0
   2   3  -8   51.38    5.70   0
   2   3  -8   42.45    4.21   0
  -2  -3   8   38.43    5.97   0
   2   3  -8   44.98    4.41   0
  -2   3   8   40.37    6.43   0
   2  -3  -8   44.87    6.82   0
  -2   3   8   41.47    5.95   0
  -3   3   9    3.02    5.73   0
  -3  -3   9    5.68    3.99   0
   3  -3  -9    0.97    7.72   0
   3   3  -9   -2.39    4.03   0
   3   3  -9   -2.56    4.28   0
  -3   3   9    6.27    5.81   0
   3   3  -9    1.26    5.63   0
   4  -3 -10   25.66    6.58   0
  -4   3  10   21.83    3.91   0
  -4   3  10   18.24    5.65   0
  -4  -3  10   14.54    4.02   0
   4   3 -10   15.36    5.44   0
   4   3 -10   19.63    5.91   0
   4  -3 -10   19.94    5.88   0
   4   3 -10   21.02    3.79   0
   5   3 -11   13.77    5.13   0
   5  -3 -11   15.33    4.78   0
   5  -3 -11   11.45    5.47   0
  -5   3  11   18.11    5.01   0
  -5  -3  11   14.68    3.64   0
   5   3 -11   20.06    4.17   0
   5   3 -11   14.83    5.38   0
  -5   3  11   20.52    3.85   0
   6   3 -12   15.60    3.59   0
  -6   3  12    9.99    3.57   0
  -6  -3  12   17.04    3.89   0
  -6   3  12   17.68    5.51   0
   6  -3 -12   12.99    5.97   0
   6   3 -12    9.50    5.96   0
   6  -3 -12   17.09    3.77   0
   6   3 -12    6.68    5.14   0
   7  -3 -13   36.98    4.57   0
  -7   3  13   35.69    5.04   0
  -7  -3  13   38.03    5.03   0
  -7   3  13   35.71    5.34   0
   7   3 -13   36.05    4.99   0
   7   3 -13   42.72    5.51   0
   7  -3 -13   45.00    5.61   0
   7   3 -13   32.85    3.63   0
  -8   3  14    0.28    4.87   0
   8   3 -14    6.10    3.50   0
   8  -3 -14   15.70    6.07   0
   8  -3 -14    1.61    5.03   0
  -8   3  14    8.74    5.07   0
  -8  -3  14    9.92    3.47   0
   8   3 -14   -0.31    5.37   0
   8   3 -14    2.24    3.53   0
   9   3 -15   12.55    4.66   0
   9   3 -15    0.77    3.38   0
  -9   3  15    2.73    4.64   0
   9  -3 -15    4.10    5.56   0
  -9  -3  15   -4.40    4.70   0
  -9   3  15    6.09    3.23   0
   9   3 -15   -0.26    3.54   0
   9  -3 -15    5.58    3.59   0
  10   3 -16   -2.01    4.70   0
  10   3 -16   -0.64    3.30   0
  10  -3 -16    6.54    5.79   0
 -10   3  16   -0.90    4.69   0
 -10  -3  16   -2.79    3.34   0
 -10   3  16    0.46    5.14   0
  10   3 -16   -1.87    4.98   0
  10  -3 -16   -0.27    5.07   0
  15   4  -9    3.67    3.60   0
  15   4  -9    8.26    4.34   0
  15  -4  -9    3.14    4.92   0
 -15  -4   9    4.85    4.98   0
  15  -4  -9    1.15    4.82   0
 -15   4   9    4.33    3.39   0
  14   4  -8    6.12    3.04   0
  14   4  -8    2.21    5.16   0
 -14  -4   8    7.26    5.27   0
  14  -4  -8    7.28    4.97   0
  14  -4  -8   10.19    4.91   0
 -14   4   8   -2.12    3.49   0
  13   4  -7   -5.05    5.14   0
  13  -4  -7    4.37    4.97   0
 -13   4   7    4.76    4.97   0
 -13  -4   7   11.06    3.79   0
  13  -4  -7   14.27    4.90   0
  13   4  -7    1.57    3.23   0
  12  -4  -6   21.49    4.97   0
  12   4  -6   17.57    3.97   0
  12   4  -6   18.39    4.51   0
 -12  -4   6   26.67    5.74   0
  12  -4  -6   16.94    5.11   0
 -12   4   6   23.46    5.34   0
  11  -4  -5   32.42    5.30   0
 -11  -4   5   36.17    5.72   0
  11   4  -5   35.07    5.57   0
 -11   4   5   42.31    5.22   0
  11  -4  -5   37.46    5.07   0
  11   4  -5   32.79    4.71   0
 -10   4   4    6.73    5.00   0
  10   4  -4    2.64    4.31   0
 -10  -4   4    2.34    4.30   0
  10  -4  -4    3.18    5.24   0
  10  -4  -4    0.72    5.22   0
  10   4  -4    5.21    5.56   0
   9  -4  -3   72.21    5.51   0
   9  -4  -3   69.19    5.97   0
   9   4  -3   78.73    5.01   0
  -9  -4   3   65.41    4.62   0
  -9   4   3   69.37    5.75   0
   9   4  -3   70.65    6.06   0
  -8   4   2    5.19    3.91   0
   8  -4  -2    1.82    5.71   0
   8   4  -2    0.35    4.12   0
   8   4  -2   -1.18    4.91   0
   8  -4  -2   -1.25    5.31   0
   7  -4  -1   65.23    4.03   0
   7  -4  -1   69.85    9.40   0
   7   4  -1   55.61    6.64   0
   7  -4  -1   62.79    7.06   0
  -7   4   1   64.39    5.71   0
   7   4  -1   56.99    3.69   0
   7   4  -1   72.59    6.47   0
  -6   4   0   79.36    5.50   0
   6  -4   0   71.25    4.04   0
   6   4   0   76.48    6.33   0
   6   4   0   76.91    4.71   0
   6  -4   0   74.99    8.72   0
   5   4   1   26.26    6.04   0
   5  -4   1   25.77    7.91   0
   5  -4   1   21.33    5.26   0
  -5   4  -1   23.01    5.21   0
   5   4   1   27.91    6.16   0
   4   4   2   29.86    5.61   0
   4  -4   2   29.58    3.88   0
   4  -4   2   34.70    6.61   0
  -4   4  -2   33.08    3.49   0
   4   4   2   30.43    6.38   0
   3   4   3  152.26    8.40   0
   3  -4   3  146.70    7.31   0
   3  -4   3  150.60    5.89   0
  -3   4  -3  149.82    4.70   0
   3   4   3  151.98    9.15   0
  -2   4  -4  169.11    5.99   0
   2  -4   4  168.83    7.07   0
   2  -4   4  175.75    6.16   0
  -2   4  -4  169.81    6.94   0
   1   4   5  341.67    7.44   0
   1  -4   5  334.16    7.49   0
  -1   4  -5  342.09    6.72   0
  -1   4  -5  337.99    7.57   0
   1  -4   5  317.60    5.54   0
   0  -4   6    2.04    5.60   0
   0   4  -6    2.11    3.83   0
   0  -4   6    8.47    5.81   0
   0   4   6    2.99    5.64   0
   0   4  -6   -0.05    5.81   0
  -1  -4   7   37.19    5.85   0
  -1  -4   7   32.97    4.20   0
   1   4  -7   40.27    3.93   0
   1   4  -7   31.04    5.82   0
   1  -4  -7   34.54    9.57   0
  -1   4   7   30.58    7.18   0
  -2   4   8   43.06    7.43   0
  -2   4   8   46.09    6.30   0
   2   4  -8   49.75    4.35   0
   2   4  -8   40.44    5.74   0
   2  -4  -8   49.50    7.41   0
  -2  -4   8   41.15    4.15   0
   2   4  -8   44.99    5.68   0
   3   4  -9    6.56    3.70   0
   3   4  -9   10.78    5.36   0
  -3   4   9    3.60    5.60   0
   3   4  -9   12.27    3.90   0
  -3  -4   9    4.35    5.29   0
   3  -4  -9    5.57    6.05   0
  -3   4   9    6.68    7.30   0
   4   4 -10  285.38    6.12   0
  -4   4  10  284.17    7.22   0
   4   4 -10  276.51    4.86   0
  -4  -4  10  288.66    5.09   0
   4  -4 -10  302.94    7.59   0
   4   4 -10  284.90    5.01   0
  -4   4  10  292.88    8.53   0
   5   4 -11   13.66    5.08   0
   5  -4 -11   14.95    5.70   0
   5   4 -11   11.91    3.79   0
  -5   4  11   12.64    5.39   0
   5   4 -11   15.27    4.14   0
  -5   4  11   16.23    5.42   0
  -5  -4  11   12.01    3.67   0
   6   4 -12    5.48    4.76   0
  -6   4  12   -0.20    5.00   0
  -6  -4  12    8.67    4.95   0
   6  -4 -12    7.86    5.50   0
  -6   4  12    4.02    4.99   0
   6   4 -12    6.70    3.56   0
   6   4 -12    1.15    3.64   0
  -7   4  13   22.48    5.34   0
   7   4 -13   30.00    4.75   0
   7  -4 -13   22.03    4.09   0
  -7   4  13   21.96    3.68   0
   7  -4 -13   27.67    5.89   0
   7   4 -13   37.32    3.78   0
   7   4 -13   22.96    4.07   0
  -7  -4  13   19.39    4.81   0
   8   4 -14    6.58    4.82   0
  -8   4  14    5.43    4.82   0
   8  -4 -14    7.75    4.08   0
  -8   4  14    2.91    5.09   0
   8  -4 -14    8.69    6.25   0
   8   4 -14    0.48    3.35   0
   8   4 -14    3.71    3.71   0
  -8  -4  14    1.78    4.65   0
   9   4 -15    2.54    4.82   0
  -9   4  15    6.59    3.54   0
  -9  -4  15   11.38    3.56   0
  -9   4  15   13.58    4.92   0
   9   4 -15    7.60    5.30   0
   9   4 -15    6.61    5.06   0
   9  -4 -15   12.82    3.72   0
   9  -4 -15    7.37    6.34   0
  14  -5  -8    0.86    5.23   0
  14   5  -8   -1.20    3.36   0
  14   5  -8    4.96    3.37   0
  14  -5  -8    5.36    3.73   0
 -14   5   8    6.59    4.88   0
  14   5  -8    4.68    3.25   0
  13  -5  -7    6.75    6.87   0
  13   5  -7   -4.28    4.42   0
  13  -5  -7    6.92    5.00   0
  13   5  -7    4.96    3.64   0
 -13   5   7    5.23    3.54   0
  13   5  -7    6.24    3.53   0
  12  -5  -6    5.66    7.68   0
 -12   5   6    4.85    3.49   0
  12   5  -6    9.80    5.30   0
  12   5  -6    8.32    3.19   0
  12   5  -6   20.07    5.05   0
  12  -5  -6    6.10    4.78   0
  11  -5  -5    0.84    6.78   0
  11   5  -5   11.21    4.71   0
  11   5  -5   -0.79    4.84   0
  11   5  -5   -0.09    4.93   0
  11  -5  -5    6.37    3.61   0
 -11   5   5    5.99    3.40   0
 -10   5   4   97.80    4.36   0
  10   5  -4  101.97    4.25   0
  10   5  -4   98.93    4.14   0
  10   5  -4   80.33    5.80   0
  10  -5  -4   90.37    3.73   0
   9  -5  -3    5.14    3.54   0
  -9   5   3    5.29    3.59   0
   9   5  -3    8.09    4.73   0
   9   5  -3    6.77    3.67   0
   9   5  -3    2.64    5.04   0
   8  -5  -2  203.43    5.65   0
   8   5  -2  197.65    5.45   0
   8   5  -2  164.52    4.81   0
  -8   5   2  187.80    5.86   0
   8   5  -2  185.70    6.04   0
   7  -5  -1   12.97    3.54   0
   7   5  -1    5.00    4.70   0
  -7   5   1    9.14    3.60   0
   7   5  -1    8.00    5.72   0
   7   5  -1   11.22    5.41   0
   6   5   0  113.76    6.15   0
   6   5   0  113.97    5.14   0
   6  -5   0  129.77    5.50   0
  -6   5   0  122.36    5.54   0
   6   5   0  118.38    6.47   0
   5   5   1  152.23    5.32   0
   5   5   1  154.72    6.28   0
  -5   5  -1  140.76    5.74   0
   5  -5   1  153.13    5.78   0
   5   5   1  153.95    6.80   0
   4  -5   2   53.59    8.18   0
   4   5   2   50.78    5.67   0
   4   5   2   44.17    3.75   0
  -4   5  -2   45.24    3.88   0
   4   5   2   44.28    6.24   0
   4  -5   2   52.47    5.31   0
   3  -5   3  403.03    5.62   0
   3  -5   3  351.11    8.10   0
   3   5   3  410.93   10.52   0
   3   5   3  402.07    9.82   0
  -3   5  -3  407.85    6.50   0
  -2   5  -4   21.46    3.60   0
   2   5   4   26.88   10.99   0
   2  -5   4   29.07    5.60   0
   2   5   4   24.37   11.92   0
   2  -5   4   26.64    3.76   0
   1  -5   5   34.85    5.79   0
   1  -5   5   26.11    5.44   0
   1   5   5   27.81    5.89   0
  -1   5  -5   33.07    4.42   0
  -1   5  -5   38.22    5.01   0
   0  -5   6  255.19    5.07   0
   0  -5   6  263.84    6.63   0
   0   5   6  257.36    7.82   0
   0   5  -6  248.20    6.69   0
   0   5  -6  257.18    4.85   0
  -1  -5   7    2.16    5.02   0
   1   5  -7    8.52    5.00   0
  -1   5   7    6.17    5.77   0
  -1  -5   7   14.02    5.29   0
   1   5  -7    1.89    5.01   0
  -2  -5   8  130.17    4.50   0
   2  -5  -8  141.69   10.36   0
   2   5  -8  126.79    4.36   0
  -2   5   8  135.75   10.41   0
  -2   5   8  135.16    7.68   0
   2   5  -8  135.68    4.17   0
   2   5  -8  138.91    6.08   0
   3   5  -9   44.44    3.85   0
  -3   5   9   37.79    6.68   0
  -3  -5   9   51.21    5.13   0
   3  -5  -9   42.76    6.84   0
   3   5  -9   38.68    3.81   0
  -3   5   9   41.77    6.85   0
   3   5  -9   34.37    3.72   0
   4   5 -10   14.23    5.30   0
   4   5 -10   12.03    3.39   0
  -4   5  10    9.58    5.40   0
  -4  -5  10   11.75    3.61   0
  -4   5  10    6.37    5.40   0
   4   5 -10    5.46    5.05   0
   4  -5 -10   10.64    6.52   0
   5   5 -11   24.79    5.14   0
  -5   5  11   21.52    5.24   0
  -5  -5  11   19.04    4.71   0
   5   5 -11   18.16    4.53   0
  -5   5  11   20.00    5.52   0
   5   5 -11   21.42    5.09   0
   5  -5 -11   21.18    6.94   0
   6   5 -12   32.09    3.81   0
  -6   5  12   39.70    5.28   0
  -6  -5  12   41.78    5.10   0
  -6   5  12   40.12    5.40   0
   6   5 -12   38.55    5.07   0
   6   5 -12   51.96    4.99   0
   6  -5 -12   51.23    5.69   0
  -7   5  13    1.04    4.72   0
  -7  -5  13    3.02    3.49   0
   7   5 -13    0.73    4.76   0
  -7   5  13    4.47    5.77   0
   7   5 -13    5.66    5.00   0
   7  -5 -13    2.92    5.04   0
   7   5 -13    3.30    3.34   0
   8   5 -14    8.80    4.78   0
  -8  -5  14   11.33    3.76   0
   8   5 -14   15.79    4.56   0
  -8   5  14   15.99    5.42   0
   8  -5 -14   16.27    5.98   0
   8   5 -14    6.49    3.38   0
  -8   5  14    7.85    4.89   0
  13  -6  -7    1.41    4.75   0
  13   6  -7    0.96    3.56   0
  13   6  -7    7.64    5.26   0
  13   6  -7    1.78    4.36   0
 -13   6   7    5.98    4.73   0
  12  -6  -6    8.14    3.50   0
  12   6  -6   -7.86    4.62   0
  12   6  -6   12.02    5.53   0
 -12   6   6   14.87    4.91   0
  12   6  -6    5.88    3.71   0
 -11   6   5   14.80    4.90   0
  11   6  -5   11.83    4.91   0
  11  -6  -5    9.67    4.80   0
  11   6  -5    9.27    3.31   0
  11   6  -5    9.24    3.52   0
 -10   6   4    5.70    3.38   0
  10  -6  -4   17.28    4.59   0
  10   6  -4   10.03    3.25   0
  10   6  -4    8.03    4.98   0
  10   6  -4    6.47    4.90   0
   9  -6  -3   31.54    3.54   0
  -9   6   3   26.89    3.58   0
   9   6  -3   29.85    3.34   0
   9   6  -3   28.21    3.78   0
   9   6  -3   28.05    3.79   0
  -8   6   2    8.97    3.21   0
   8   6  -2    5.53    3.56   0
   8   6  -2    5.27    3.37   0
   8  -6  -2    6.27    4.67   0
   8   6  -2    7.37    5.05   0
   7   6  -1   81.44    3.82   0
  -7   6   1   83.64    5.13   0
   7  -6  -1   99.29    5.05   0
   7   6  -1   86.23    5.48   0
   7   6  -1   78.15    4.30   0
  -6   6   0  112.33    4.03   0
   6   6   0  124.55    5.64   0
   6  -6   0  115.01    5.31   0
   6   6   0  121.60    5.87   0
   6   6   0  117.66    5.32   0
   5  -6   1    3.11    3.26   0
   5   6   1    5.90    4.71   0
  -5   6  -1   10.63    4.59   0
   5   6   1    6.16    4.67   0
   5   6   1    6.57    5.38   0
   4  -6   2  116.23    4.18   0
   4   6   2  103.79    5.41   0
  -4   6  -2  113.88    5.25   0
   4   6   2  106.91    7.07   0
   4   6   2  103.16    5.61   0
   3   6   3   38.30    4.92   0
   3   6   3   43.36    6.13   0
   3  -6   3   40.27    5.30   0
   3   6   3   42.42    6.80   0
  -3   6  -3   45.79    3.61   0
   2  -6   4    2.04    3.50   0
   2   6   4    2.79    7.90   0
   2   6   4    3.51    4.42   0
  -2   6  -4    0.93    3.30   0
   2   6   4   -1.23    8.97   0
  -1   6  -5  291.19    5.73   0
   1   6   5  287.67    8.94   0
   1   6   5  292.28    8.27   0
   1  -6   5  288.66    6.73   0
   1  -6   5  271.42    6.34   0
  -1   6  -5  294.71    7.04   0
   0   6   6   24.74    7.16   0
   0   6   6   31.15    7.29   0
   0  -6   6   25.55    4.95   0
   0  -6   6   23.00    6.02   0
   0   6  -6   25.94    5.44   0
   0   6  -6   27.69    5.26   0
  -1   6   7   95.26    9.66   0
   1   6  -7  100.89    4.00   0
  -1  -6   7   98.86    5.34   0
   1   6  -7   88.14    4.49   0
  -2   6   8   96.38   11.32   0
  -2  -6   8  107.86    5.37   0
   2   6  -8   94.60    4.30   0
   2   6  -8   95.21    4.07   0
   2   6  -8   96.97    5.67   0
   3   6  -9    8.88    5.13   0
  -3  -6   9    2.45    3.49   0
   3   6  -9    2.89    3.74   0
   3   6  -9   18.57    4.35   0
   4   6 -10   25.23    5.39   0
   4  -6 -10   26.01    7.86   0
  -4  -6  10   22.33    3.40   0
  -4   6  10   20.44    7.68   0
   4   6 -10   22.22    5.09   0
   4   6 -10   21.76    3.70   0
   5   6 -11   56.47    5.31   0
   5   6 -11   51.10    3.86   0
  -5  -6  11   43.04    3.76   0
  -5   6  11   45.54    7.07   0
   5  -6 -11   50.91    7.23   0
   5   6 -11   62.09    5.16   0
   6  -6 -12    2.40    5.25   0
  -6  -6  12    5.06    3.27   0
   6   6 -12    1.19    3.48   0
   6   6 -12    2.36    3.37   0
  -6   6  12    1.84    6.14   0
   6   6 -12    2.48    4.86   0
   7  -6 -13   15.21    5.93   0
  -7   6  13   13.91    5.35   0
   7   6 -13   13.85    3.73   0
   7   6 -13    6.04    3.61   0
   7   6 -13   18.79    3.52   0
 -10   7   4   15.10    3.46   0
  10   7  -4   16.61    5.00   0
  10   7  -4   10.82    3.49   0
  10  -7  -4   15.87    3.53   0
  10   7  -4   18.92    4.98   0
  -9   7   3    6.68    4.67   0
   9   7  -3    2.26    4.63   0
   9  -7  -3   -1.42    4.62   0
   9   7  -3    2.45    3.34   0
   9   7  -3    0.94    3.57   0
   8   7  -2   64.32    5.10   0
  -8   7   2   70.65    5.13   0
   8  -7  -2   65.22    3.95   0
   8   7  -2   71.17    5.24   0
   8   7  -2   65.00    5.47   0
   7   7  -1   -0.29    4.91   0
   7  -7  -1    5.06    3.49   0
   7   7  -1   -0.40    4.53   0
  -7   7   1    3.77    4.54   0
   7   7  -1    2.27    5.19   0
   6  -7   0    6.75    4.79   0
   6   7   0   -0.31    5.08   0
   6   7   0    4.65    4.74   0
  -6   7   0    3.64    4.65   0
   6   7   0   -2.48    4.88   0
   5   7   1   47.85    5.03   0
  -5   7  -1   38.86    3.33   0
   5   7   1   52.13    4.97   0
   5  -7   1   41.10    3.50   0
   5   7   1   40.07    5.43   0
   4   7   2   23.84    4.97   0
  -4   7  -2   20.54    3.16   0
   4   7   2   20.54    4.65   0
   4  -7   2   17.67    4.80   0
   4   7   2   20.04    6.31   0
   3   7   3   19.21    5.10   0
   3  -7   3   16.08    5.11   0
  -3   7  -3   12.84    3.44   0
   3   7   3   15.19    7.43   0
   3   7   3   13.17    6.04   0
   2   7   4   73.77    7.93   0
  -2   7  -4   77.54    5.13   0
   2   7   4   76.82    7.94   0
   2  -7   4   69.09    4.30   0
  -1   7  -5    4.03    4.57   0
   1  -7   5    2.66    5.32   0
   0   7  -6   26.65    4.51   0
   0   7  -6   20.89    6.37   0
   1   7  -7   34.01    5.51   0
   1   7  -7   40.28    5.18   0
   1   7  -7   44.80    4.69   0
   2   7  -8    9.21    5.01   0
   2   7  -8    9.10    5.20   0
   2   7  -8   10.54    5.13   0
   3   7  -9    7.79    4.87   0
   3   7  -9   13.71    5.06   0
   3   7  -9   16.17    5.28   0
   4   7 -10   20.75    5.34   0
   4   7 -10   19.99    4.95   0
   4   7 -10   20.71    5.33   0
   6   8   0   21.88    5.13   0
   6   8   0   25.77    5.30   0
  -6   8   0   30.24    4.78   0
   6  -8   0   26.73    5.14   0
   6   8   0   25.64    5.98   0
   5  -8   1    6.43    5.03   0
   5   8   1    5.38    5.00   0
   5   8   1    8.61    4.89   0
   5   8   1    6.26    5.59   0
  -5   8  -1   11.29    4.56   0
   4   8   2    1.89    6.41   0
   4  -8   2   12.23    5.11   0
   4   8   2    7.04    5.89   0
  -4   8  -2    7.84    3.21   0
   4   8   2    5.61    6.19   0
   3   8   3   25.98    9.25   0
   3  -8   3   23.34    5.29   0
   3   8   3   25.48    8.09   0
   3   8   3   28.76    8.52   0
  -3   8  -3   31.11    4.80   0
   3   8   3   25.34    9.39   0
   2  -8   4   14.87    5.49   0
  -2   8  -4   10.33    4.32   0
  -1   8  -5   30.96    4.78   0
   0   8  -6   13.85    5.11   0
   0   8  -6   11.46    4.96   0
  17  -1 -10    2.13    3.61   0
 -17  -1  10    1.63    3.58   0
  17  -1 -10    5.49    4.75   0
  17   1 -10    1.62    3.27   0
  17   1 -10   10.69    5.17   0
 -17   1  10    2.61    3.34   0
  16   1  -9    5.61    3.21   0
  16  -1  -9    8.01    5.11   0
  16   1  -9    1.35    5.19   0
  16  -1  -9    2.95    4.79   0
 -16  -1   9   13.04    4.96   0
 -16   1   9    7.07    3.47   0
  15   1  -8   62.97    4.33   0
  15   1  -8   73.25    4.80   0
  15  -1  -8   87.86    4.17   0
 -15  -1   8   84.51    4.07   0
 -15   1   8   80.75    5.06   0
  15  -1  -8   68.34    5.26   0
  14  -1  -7   42.23    4.15   0
  14   1  -7   39.39    5.50   0
  14   1  -7   32.43    3.62   0
 -14  -1   7   30.16    5.29   0
 -14   1   7   36.87    3.94   0
  14  -1  -7   32.92    3.37   0
  13  -1  -6   -0.20    4.98   0
  13   1  -6   -1.29    4.06   0
  13   1  -6    4.26    3.57   0
 -13  -1   6    0.37    3.85   0
 -13   1   6   -3.58    5.63   0
  13  -1  -6   12.06    5.97   0
  12   1  -5   69.42    6.04   0
  12  -1  -5   66.18    3.89   0
  12   1  -5   69.46    3.86   0
 -12  -1   5   75.86    4.31   0
 -12   1   5   71.01    4.13   0
  12  -1  -5   72.02    4.55   0
  11  -1  -4    0.68    6.30   0
  11  -1  -4    1.66    3.62   0
  11   1  -4   -0.14    4.99   0
 -11  -1   4    5.09    4.40   0
  11   1  -4   11.89    6.33   0
 -11   1   4   -2.09    4.27   0
  10   1  -3  132.70    5.66   0
  10  -1  -3  147.72    5.02   0
  10  -1  -3  134.73    4.28   0
 -10  -1   3  136.19    5.25   0
  10   1  -3  138.19    5.21   0
 -10   1   3  138.70    6.58   0
  -9   1   2  395.18    6.07   0
   9   1  -2  411.94    7.75   0
   9  -1  -2  398.68    5.94   0
  -9  -1   2  405.18    7.87   0
  -8   1   1   17.79    4.39   0
   8   1  -1   13.66    6.40   0
   8  -1  -1   13.95    4.28   0
  -8  -1   1   16.11    6.56   0
   7  -1   0   49.27    6.48   0
  -7  -1   0   46.41    6.57   0
  -7   1   0   46.71    4.93   0
   7   1   0   43.42    4.56   0
   6   1   1  301.13    6.32   0
   6  -1   1  304.30    6.13   0
  -6   1  -1  305.83    6.21   0
  -6  -1  -1  294.99    6.53   0
  -5  -1  -2  194.58    6.24   0
   5   1   2  192.09    6.10   0
  -5   1  -2  201.16    6.08   0
   5  -1   2  203.42    7.67   0
   4  -1   3   60.76    5.34   0
  -4  -1  -3   69.55    5.43   0
   4   1   3   64.37    6.87   0
  -4   1  -3   72.10    5.42   0
  -3   1  -4  104.91    5.56   0
   3   1   4  105.02    7.10   0
   3  -1   4  103.24    5.44   0
  -3  -1  -4  112.83    7.52   0
   3  -1   4  105.84    7.91   0
   2  -1   5  690.51    8.10   0
  -2  -1  -5  658.55   10.82   0
  -2   1  -5  672.11    8.06   0
   2   1   5  660.33   11.09   0
   2  -1   5  692.69    9.84   0
   1  -1   6  195.15    7.89   0
  -1   1  -6  184.29    5.84   0
   1  -1   6  198.69    5.86   0
  -1   1  -6  183.87    5.56   0
  -1  -1  -6  187.58    7.68   0
   1   1   6  198.28    7.47   0
   0  -1  -7   35.35    5.42   0
   0  -1   7   37.05    4.93   0
   0   1  -7   37.35    6.34   0
   0  -1   7   36.79    6.64   0
   0  -1  -7   34.48    6.72   0
   0  -1  -7   36.39    6.38   0
   0   1  -7   42.62    6.97   0
   0   1   7   32.74    6.52   0
  -1   1   8   79.75    6.48   0
  -1  -1   8   70.02    4.84   0
   1  -1  -8   66.01    6.57   0
   1   1  -8   78.49    6.85   0
   1  -1  -8   68.18    7.65   0
   1   1  -8   71.32    4.52   0
   1  -1  -8   72.35    5.08   0
   1   1  -8   70.42    6.56   0
  -2   1   9    7.12    5.77   0
  -2  -1   9   13.24    4.38   0
   2   1  -9   12.08    6.21   0
   2  -1  -9    6.39    4.99   0
   2  -1  -9    7.42    4.66   0
   2   1  -9    9.45    4.67   0
   2   1  -9    8.17    4.33   0
   2  -1  -9   17.79    6.47   0
  -3   1  10   16.58    6.22   0
   3   1 -10   22.21    4.82   0
   3  -1 -10   20.04    6.05   0
   3  -1 -10   17.75    4.62   0
   3  -1 -10   22.70    5.78   0
   3   1 -10   23.54    4.48   0
   3   1 -10   21.81    4.47   0
  -3  -1  10   22.10    4.27   0
  -4   1  11  154.39    4.69   0
  -4  -1  11  157.22    6.45   0
   4  -1 -11  154.20    4.86   0
   4   1 -11  160.07    4.86   0
   4  -1 -11  159.76    7.00   0
   4  -1 -11  156.78    6.25   0
   4   1 -11  151.82    6.91   0
   4   1 -11  149.07    4.92   0
  -5   1  12    3.94    3.95   0
   5   1 -12   13.93    5.67   0
   5   1 -12   -5.89    6.30   0
  -5  -1  12    8.21    5.20   0
   5  -1 -12    9.47    4.53   0
   5   1 -12    7.99    5.45   0
   5  -1 -12   12.27    5.61   0
   5  -1 -12    7.20    3.97   0
   6   1 -13   12.37    5.02   0
   6  -1 -13   15.43    5.80   0
  -6  -1  13   12.68    5.32   0
  -6   1  13   10.39    3.56   0
   6   1 -13   12.36    4.10   0
   6   1 -13   16.69    3.71   0
   6  -1 -13   16.93    6.20   0
   7   1 -14   80.33    4.06   0
   7  -1 -14   94.89    6.10   0
  -7   1  14   78.80    4.14   0
  -7  -1  14   82.04    4.04   0
   7  -1 -14   81.66    4.12   0
   7   1 -14   81.52    3.98   0
   7   1 -14   80.25    4.26   0
   8   1 -15    2.90    3.43   0
  -8  -1  15    4.99    4.99   0
   8  -1 -15    3.97    3.46   0
   8   1 -15    3.61    3.51   0
   8   1 -15    2.55    5.09   0
  -8   1  15    7.44    3.23   0
   8  -1 -15   11.47    3.74   0
   8  -1 -15    9.53    5.56   0
   9   1 -16   -8.57    3.57   0
   9   1 -16    2.20    3.37   0
   9  -1 -16   -3.88    3.26   0
  -9   1  16    1.72    4.92   0
  -9  -1  16    8.34    4.89   0
   9   1 -16    7.97    3.68   0
   9  -1 -16    3.31    5.01   0
   9  -1 -16    0.42    3.72   0
 -10  -1  17    4.59    5.05   0
  10  -1 -17    1.04    3.45   0
  10   1 -17    4.80    5.09   0
  10  -1 -17    7.19    3.99   0
  10   1 -17   18.14    4.70   0
  10  -1 -17    9.53    3.68   0
 -10   1  17    7.32    3.43   0
  10   1 -17   14.77    5.02   0
  17   2 -10    3.47    3.63   0
  17  -2 -10    9.26    3.24   0
  17   2 -10    4.50    3.16   0
  17  -2 -10   -3.44    3.39   0
 -17  -2  10    0.79    5.02   0
 -17   2  10   -0.48    3.14   0
  16   2  -9   11.89    5.07   0
  16  -2  -9    9.99    4.73   0
  16   2  -9   11.80    3.17   0
  16  -2  -9   25.59    4.85   0
 -16  -2   9   17.71    5.08   0
 -16   2   9   14.70    4.86   0
  15   2  -8    3.71    3.70   0
  15  -2  -8    2.19    5.20   0
  15  -2  -8    0.33    3.28   0
 -15  -2   8    4.30    5.20   0
 -15   2   8    2.42    4.83   0
  15   2  -8   -4.06    3.27   0
  14   2  -7    3.69    3.77   0
  14  -2  -7    9.39    3.48   0
  14   2  -7   12.98    4.53   0
  14  -2  -7    6.84    3.55   0
 -14  -2   7   10.08    5.20   0
 -14   2   7   -0.79    3.46   0
  13   2  -6   26.78    4.06   0
  13  -2  -6   24.92    3.48   0
  13   2  -6   25.91    3.50   0
  13  -2  -6   38.67    5.39   0
 -13  -2   6   34.35    5.20   0
 -13   2   6   27.65    5.23   0
  12   2  -5  121.08    5.90   0
 -12   2   5  109.89    4.10   0
  12  -2  -5  107.71    5.27   0
  12   2  -5  114.22    5.22   0
  12  -2  -5  114.68    4.20   0
 -12  -2   5  115.17    5.84   0
  11   2  -4   32.71    3.91   0
  11  -2  -4   38.10    3.88   0
  11  -2  -4   55.92    5.75   0
  11   2  -4   40.94    4.41   0
 -11  -2   4   44.29    6.13   0
 -11   2   4   35.87    4.21   0
 -10   2   3   89.31    6.16   0
  10   2  -3   80.82    6.14   0
  10  -2  -3   86.24    5.54   0
  10   2  -3   78.86    3.91   0
  10  -2  -3   83.26    6.11   0
 -10  -2   3   91.94    6.65   0
  -9   2   2   18.97    4.33   0
   9  -2  -2   15.48    5.82   0
   9   2  -2   16.74    3.88   0
  -9  -2   2   23.23    6.22   0
   8  -2  -1   12.34    4.22   0
   8   2  -1   10.02    4.28   0
  -8   2   1    7.94    4.17   0
  -8  -2   1    3.97    6.24   0
  -7   2   0 1142.97    8.26   0
   7   2   0 1197.03   10.86   0
   7  -2   0 1167.87    8.30   0
  -7  -2   0 1237.11   11.22   0
  -6   2  -1  266.61    5.57   0
   6   2   1  274.90    7.76   0
  -6  -2  -1  283.48    8.30   0
   6  -2   1  264.36    5.38   0
   5   2   2  683.71   10.20   0
  -5   2  -2  692.30    8.58   0
  -5  -2  -2  708.89   10.84   0
   5  -2   2  696.83    8.43   0
   4  -2   3  132.54    5.09   0
   4   2   3  134.80    7.81   0
   4  -2   3  137.93    7.23   0
  -4  -2  -3  142.44    8.87   0
  -4   2  -3  131.11    5.13   0
  -3   2  -4  786.62    8.81   0
   3   2   4  814.63   16.45   0
   3  -2   4  813.36    8.94   0
   3  -2   4  811.58    9.69   0
  -3  -2  -4  824.10   17.48   0
  -2  -2  -5  730.91   22.51   0
   2  -2   5  707.74    8.62   0
  -2   2  -5  672.12    7.37   0
  -2   2  -5  688.82    8.02   0
  -2  -2  -5  682.66   23.85   0
   2  -2   5  699.89    9.43   0
  -1  -2  -6  119.89    9.26   0
   1  -2   6  118.46    6.97   0
   1   2   6  116.27    6.65   0
  -1   2  -6  126.69    6.50   0
  -1  -2  -6  121.28   12.05   0
   1  -2   6  123.60    6.46   0
  -1   2  -6  124.85    6.90   0
   0  -2   7  317.22    7.35   0
   0  -2  -7  312.05    9.13   0
   0  -2  -7  320.34    9.74   0
   0  -2   7  323.92    5.63   0
   0   2  -7  313.53    7.37   0
   0   2   7  319.10    7.57   0
   0   2  -7  317.72    6.99   0
  -1   2   8   77.48    6.29   0
   1   2  -8   72.86    4.72   0
  -1  -2   8   72.29    4.73   0
   1  -2  -8   76.64    7.86   0
   1  -2  -8   77.45    6.93   0
  -1  -2   8   75.98    4.89   0
   1   2  -8   81.47    4.94   0
  -2  -2   9  112.34    4.86   0
   2  -2  -9  109.96    7.78   0
   2   2  -9  111.87    4.81   0
   2   2  -9  111.95    4.86   0
   2   2  -9  111.32    6.23   0
   2  -2  -9  101.83    6.64   0
  -2   2   9  102.29    4.67   0
   2  -2  -9  111.41    5.04   0
   3  -2 -10  310.79    6.66   0
  -3   2  10  307.39    6.79   0
  -3  -2  10  315.99    7.03   0
   3   2 -10  285.77    5.45   0
   3   2 -10  303.52    5.80   0
   3   2 -10  305.57    7.06   0
   3  -2 -10  310.30    7.24   0
  -4   2  11    7.24    5.39   0
   4   2 -11    9.62    5.86   0
   4  -2 -11    9.15    4.71   0
   4   2 -11   10.58    3.90   0
   4  -2 -11    4.67    5.72   0
  -4  -2  11    9.64    5.45   0
   4   2 -11    9.66    5.42   0
  -5   2  12  128.89    5.81   0
   5   2 -12  115.82    4.34   0
  -5  -2  12  121.59    4.11   0
  -5   2  12  140.73    6.11   0
   5   2 -12  116.58    4.12   0
   5   2 -12  130.51    4.76   0
   5  -2 -12  124.20    4.60   0
   5  -2 -12  124.48    6.61   0
  -6   2  13   12.27    3.62   0
   6  -2 -13   12.80    5.42   0
   6  -2 -13    5.88    5.87   0
   6   2 -13    2.53    4.02   0
  -6  -2  13    6.91    5.00   0
   6   2 -13   16.57    5.54   0
   6   2 -13   17.82    5.33   0
  -6   2  13   15.30    5.22   0
   7   2 -14   -6.93    4.82   0
  -7  -2  14   -9.14    4.84   0
   7  -2 -14    4.42    5.09   0
   7   2 -14    2.99    3.52   0
  -7   2  14    2.42    4.91   0
  -7   2  14   -1.01    3.47   0
   7   2 -14   -2.23    3.86   0
   7  -2 -14   -5.00    5.59   0
   8  -2 -15   31.99    5.75   0
  -8   2  15   23.56    4.93   0
  -8  -2  15   36.26    5.11   0
   8   2 -15   26.82    3.63   0
   8   2 -15   22.92    3.56   0
   8   2 -15   38.54    5.41   0
   8  -2 -15   31.41    4.01   0
   9  -2 -16   18.11    5.66   0
   9   2 -16    7.27    3.22   0
  -9   2  16   11.60    4.94   0
  -9  -2  16    2.57    4.67   0
   9   2 -16    4.65    4.72   0
   9   2 -16    5.21    3.46   0
   9  -2 -16   -0.28    3.51   0
  10  -2 -17    5.07    5.50   0
  10  -2 -17    5.29    3.33   0
  10   2 -17    3.61    3.44   0
 -10   2  17    1.53    3.27   0
 -10  -2  17    3.04    3.38   0
  10   2 -17   16.12    4.81   0
  10  -2 -17   11.60    4.96   0
  10   2 -17    1.98    5.15   0
  17   3 -10   -0.02    3.46   0
  17  -3 -10    3.22    3.54   0
  17  -3 -10   17.59    5.05   0
 -17  -3  10    4.60    3.39   0
 -17   3  10   -1.08    3.44   0
  17   3 -10   -1.50    3.15   0
  16  -3  -9   -4.33    4.82   0
  16   3  -9   -2.94    5.03   0
  16  -3  -9    5.62    5.11   0
 -16  -3   9   -3.88    4.89   0
  16   3  -9    3.97    3.31   0
 -16   3   9    8.10    4.56   0
  15   3  -8   17.38    3.82   0
  15  -3  -8   13.78    4.92   0
  15  -3  -8   26.56    5.38   0
  15   3  -8   22.59    3.29   0
 -15  -3   8   25.81    3.65   0
 -15   3   8   25.72    4.81   0
  14   3  -7    9.66    4.95   0
  14  -3  -7   17.37    5.01   0
  14   3  -7   12.55    3.31   0
  14  -3  -7   19.69    5.00   0
 -14  -3   7   16.22    3.72   0
 -14   3   7   10.46    4.84   0
  13   3  -6    6.51    5.28   0
  13  -3  -6    4.22    4.88   0
  13   3  -6   -2.80    3.33   0
  13  -3  -6    9.00    5.07   0
 -13  -3   6    4.16    5.55   0
 -13   3   6    2.86    3.45   0
  12   3  -5  136.03    5.30   0
  12  -3  -5  152.39    5.58   0
 -12  -3   5  138.26    5.91   0
  12  -3  -5  135.33    4.68   0
 -12   3   5  121.15    4.03   0
  12   3  -5  146.46    6.02   0
  11   3  -4   23.66    3.35   0
 -11  -3   4   25.37    5.94   0
  11  -3  -4   12.56    5.18   0
 -11   3   4   22.76    3.89   0
  11  -3  -4   16.10    5.16   0
  11   3  -4   21.81    5.67   0
 -10   3   3   49.48    4.20   0
  10  -3  -3   47.72    5.36   0
  10   3  -3   44.65    3.79   0
 -10  -3   3   52.82    4.72   0
  10  -3  -3   47.86    5.58   0
  10   3  -3   46.05    6.01   0
   9   3  -2  456.43    7.47   0
  -9   3   2  451.77    7.05   0
   9   3  -2  414.61    5.25   0
   9  -3  -2  434.35    7.57   0
  -9  -3   2  469.66    8.08   0
   9  -3  -2  427.06    5.64   0
   8   3  -1    3.86    6.03   0
  -8   3   1    8.67    5.93   0
  -8  -3   1    6.43    6.60   0
   8  -3  -1    3.98    4.14   0
   7  -3   0  176.25    6.21   0
  -7   3   0  171.97    4.80   0
  -7  -3   0  174.57    7.85   0
   7   3   0  171.14    7.05   0
   6  -3   1  352.84    5.52   0
  -6   3  -1  337.93    6.92   0
  -6  -3  -1  346.73    7.22   0
   6   3   1  354.85    8.07   0
   5  -3   2   40.72    6.87   0
   5  -3   2   39.28    5.82   0
  -5   3  -2   37.22    4.31   0
  -5  -3  -2   37.94    7.41   0
   5   3   2   41.02    6.68   0
   4   3   3 1331.31   17.64   0
   4   3   3 1319.42   15.60   0
   4  -3   3 1346.74    9.52   0
  -4   3  -3 1307.31    8.56   0
   4  -3   3 1424.15   13.03   0
  -3   3  -4  777.04    8.00   0
   3  -3   4  752.82    8.64   0
   3  -3   4  779.29    7.27   0
  -2   3  -5  443.38    7.18   0
   2  -3   5  433.84    7.25   0
   2  -3   5  420.34    8.22   0
  -2   3  -5  423.12    8.03   0
   1  -3   6  330.75    7.35   0
  -1   3  -6  353.64    5.50   0
   1  -3   6  339.81    6.87   0
  -1   3  -6  347.45    7.34   0
   1   3   6  349.16    6.46   0
   0  -3   7   54.72    4.51   0
   0  -3   7   51.30    4.34   0
   0   3  -7   55.48    4.23   0
   0   3  -7   50.96    5.78   0
   0   3   7   58.46    6.40   0
  -1   3   8  120.13    6.40   0
   1   3  -8  119.23    6.03   0
   1  -3  -8  113.45    8.73   0
  -1  -3   8  111.77    6.00   0
   1  -3  -8  114.55    7.59   0
  -1  -3   8  117.53    4.81   0
   1   3  -8  124.26    4.55   0
   2   3  -9  593.21    6.15   0
  -2  -3   9  538.89    6.17   0
  -2   3   9  589.48    8.36   0
   2   3  -9  612.80    6.37   0
   2  -3  -9  610.57   10.06   0
   2   3  -9  572.91    7.33   0
   3   3 -10   11.91    5.57   0
  -3  -3  10   25.82    5.79   0
   3  -3 -10   20.02    7.02   0
  -3   3  10   17.86    5.88   0
   3   3 -10   17.63    5.99   0
  -3   3  10   19.06    5.47   0
   3   3 -10   21.30    5.49   0
  -4  -3  11  239.03    4.77   0
   4  -3 -11  251.53    6.72   0
  -4   3  11  244.35    6.99   0
  -4   3  11  223.18    4.95   0
   4   3 -11  240.47    6.08   0
   4   3 -11  248.71    5.15   0
   4   3 -11  248.21    4.74   0
   4  -3 -11  255.09    8.05   0
   5   3 -12   63.76    3.93   0
   5   3 -12   89.49    5.73   0
   5  -3 -12   83.10    5.70   0
  -5   3  12   74.61    4.05   0
  -5  -3  12   74.03    3.98   0
  -5   3  12   84.56    5.87   0
   5   3 -12   75.54    3.94   0
   5  -3 -12   79.26    6.83   0
   6   3 -13    2.54    4.93   0
   6  -3 -13    1.89    4.45   0
  -6   3  13    2.91    3.41   0
  -6  -3  13    4.06    3.45   0
   6  -3 -13    2.85    5.41   0
  -6   3  13    1.07    5.13   0
   6   3 -13   -1.58    3.83   0
   6   3 -13   -3.55    3.58   0
   7  -3 -14  128.56    6.98   0
  -7  -3  14  107.27    5.45   0
  -7   3  14  122.86    5.81   0
   7   3 -14  131.35    4.47   0
   7  -3 -14  122.74    4.66   0
   7   3 -14  124.10    4.10   0
  -7   3  14  120.03    5.63   0
   7   3 -14  116.00    5.32   0
   8  -3 -15   26.88    6.29   0
  -8   3  15   15.57    4.58   0
  -8  -3  15   20.00    4.92   0
  -8   3  15   30.18    5.10   0
   8   3 -15   24.41    4.90   0
   8   3 -15   27.84    3.93   0
   8   3 -15   23.21    3.37   0
   8  -3 -15   14.29    3.75   0
   9   3 -16   11.65    4.98   0
   9  -3 -16   -7.55    5.74   0
  -9   3  16    3.53    4.72   0
  -9  -3  16    3.25    3.42   0
   9   3 -16   -2.04    5.15   0
   9   3 -16    4.32    3.46   0
   9  -3 -16    0.63    4.87   0
  10   3 -17    7.25    4.82   0
  10  -3 -17   26.25    4.96   0
  10  -3 -17   15.56    6.01   0
 -10   3  17   11.00    4.91   0
 -10  -3  17   11.51    4.94   0
  10   3 -17   14.44    3.68   0
  10   3 -17   11.79    3.49   0
  16  -4  -9    5.72    4.83   0
 -16  -4   9   20.67    5.11   0
  16   4  -9    8.51    3.18   0
  16  -4  -9    2.25    4.93   0
 -16   4   9   12.20    4.62   0
  16   4  -9    9.48    4.97   0
  15  -4  -8    4.67    4.98   0
  15   4  -8    7.83    3.59   0
 -15  -4   8    4.96    5.08   0
  15  -4  -8   -3.17    5.21   0
 -15   4   8    4.19    4.84   0
  15   4  -8   -3.36    4.65   0
  14  -4  -7    3.29    4.96   0
  14   4  -7   16.26    5.18   0
 -14  -4   7   11.45    5.50   0
 -14   4   7    3.10    3.52   0
  14  -4  -7    6.96    5.19   0
  14   4  -7   13.04    4.46   0
  13   4  -6   45.72    4.48   0
  13  -4  -6   39.58    5.16   0
 -13  -4   6   37.64    4.14   0
  13  -4  -6   47.16    3.92   0
  13   4  -6   42.38    4.01   0
 -13   4   6   35.20    5.38   0
  12   4  -5    4.22    4.88   0
 -12   4   5    3.92    5.06   0
  12  -4  -5    1.32    4.78   0
  12   4  -5    8.90    4.49   0
 -12  -4   5   -2.86    5.83   0
  12  -4  -5   -1.77    3.62   0
 -11   4   4   98.80    3.96   0
  11  -4  -4   96.91    5.50   0
 -11  -4   4  101.68    6.04   0
  11  -4  -4  104.42    5.08   0
  11   4  -4   90.77    5.65   0
  11   4  -4   96.49    5.12   0
 -10   4   3   29.16    5.16   0
  10  -4  -3   32.38    5.39   0
  10   4  -3   31.84    3.39   0
 -10  -4   3   30.30    5.90   0
  10   4  -3   25.84    4.12   0
  10  -4  -3   25.83    4.97   0
   9  -4  -2   44.32    5.29   0
   9  -4  -2   41.86    6.84   0
   9   4  -2   38.03    4.99   0
  -9  -4   2   39.56    6.20   0
  -9   4   2   37.12    3.99   0
   9   4  -2   46.65    5.74   0
  -8   4   1  134.71    5.87   0
   8   4  -1  142.93    5.37   0
   8  -4  -1  119.37    7.47   0
  -8  -4   1  138.90    6.89   0
   8   4  -1  133.05    4.88   0
   8  -4  -1  144.38    4.31   0
   7   4   0  174.51    5.18   0
   7  -4   0  174.79    5.80   0
  -7   4   0  171.07    4.55   0
   7   4   0  165.58    7.16   0
   7  -4   0  188.05    7.78   0
   6   4   1   65.56    6.34   0
   6  -4   1   74.53    8.28   0
  -6   4  -1   68.42    4.98   0
   6  -4   1   64.44    4.97   0
   6   4   1   69.78    6.19   0
   5  -4   2  374.05    5.10   0
  -5   4  -2  379.55    6.40   0
   5   4   2  372.47    8.33   0
   5  -4   2  380.72    9.07   0
   5   4   2  385.07    9.54   0
   4  -4   3  111.55    6.92   0
   4   4   3  116.90    8.19   0
   4   4   3  108.72    7.64   0
   4  -4   3  112.38    4.24   0
  -4   4  -3  115.31    4.21   0
   3  -4   4  490.08    6.06   0
   3  -4   4  488.70    8.71   0
  -3   4  -4  493.39    7.10   0
   2  -4   5  354.40    7.69   0
  -2   4  -5  364.20    6.73   0
   2  -4   5  348.61    5.44   0
  -2   4  -5  368.94    6.33   0
   1  -4   6   14.70    5.94   0
  -1   4  -6    4.95    3.89   0
   1  -4   6   10.69    5.68   0
   1   4   6   11.51    5.51   0
  -1   4  -6   14.69    4.29   0
   0  -4   7  193.36    5.35   0
   0  -4   7  203.72    4.88   0
   0   4  -7  210.83    6.02   0
   0   4  -7  215.55    6.61   0
   0   4   7  209.19    7.00   0
  -1  -4   8  187.24    4.81   0
  -1   4   8  219.54    7.09   0
   1   4  -8  202.96    4.51   0
  -1  -4   8  211.31    4.76   0
   1   4  -8  212.18    6.36   0
  -2   4   9   11.60    5.22   0
   2   4  -9    2.99    5.59   0
  -2  -4   9   13.33    3.84   0
   2   4  -9    6.78    5.27   0
   2   4  -9   10.56    3.60   0
   2  -4  -9    9.71    7.28   0
   2  -4  -9   10.49    7.01   0
   3   4 -10   58.14    3.81   0
  -3   4  10   49.85    5.80   0
  -3  -4  10   58.87    5.37   0
  -3   4  10   54.70    6.15   0
   3   4 -10   61.97    4.12   0
   3  -4 -10   59.26    7.42   0
   3   4 -10   52.60    5.42   0
   4   4 -11   33.50    5.48   0
   4   4 -11   47.95    5.17   0
  -4  -4  11   30.86    3.54   0
  -4   4  11   35.51    5.45   0
   4  -4 -11   37.60    5.90   0
   4   4 -11   40.79    5.73   0
  -4   4  11   35.92    5.59   0
   5   4 -12   18.66    5.07   0
   5   4 -12   22.62    5.01   0
  -5   4  12   16.05    5.09   0
   5  -4 -12   22.92    5.85   0
  -5  -4  12   20.60    5.08   0
  -5   4  12   19.11    5.12   0
   5   4 -12   19.10    3.82   0
  -6  -4  13   47.79    3.65   0
   6   4 -13   50.49    3.75   0
  -6   4  13   49.93    5.57   0
   6   4 -13   50.14    4.80   0
   6   4 -13   59.40    5.64   0
   6  -4 -13   58.67    6.08   0
  -6   4  13   45.12    3.94   0
   7   4 -14   10.13    4.79   0
  -7   4  14    8.11    4.80   0
   7  -4 -14    6.84    6.30   0
  -7  -4  14   12.46    4.85   0
  -7   4  14    7.87    5.10   0
   7   4 -14    4.52    4.84   0
   7   4 -14   10.08    5.24   0
   8   4 -15    5.23    4.55   0
  -8   4  15    3.06    4.78   0
  -8  -4  15   -1.77    3.24   0
  -8   4  15    1.83    5.06   0
   8   4 -15    4.79    3.46   0
   8  -4 -15    6.47    3.83   0
   8  -4 -15    0.34    6.41   0
   8   4 -15   -6.59    3.67   0
   9   4 -16    9.48    3.31   0
  -9   4  16    4.87    4.87   0
   9  -4 -16    1.18    4.93   0
  -9  -4  16    3.07    3.41   0
   9   4 -16    5.12    4.70   0
   9   4 -16   -3.72    3.41   0
   9  -4 -16    4.36    3.79   0
  15   5  -8    4.38    3.15   0
  15   5  -8   10.03    3.54   0
 -15   5   8    5.42    3.22   0
  15   5  -8   -5.23    5.19   0
  14  -5  -7    3.62    5.18   0
  14   5  -7    3.84    3.53   0
 -14   5   7    1.38    4.92   0
  14   5  -7   10.60    4.37   0
  14  -5  -7    8.85    4.95   0
  14   5  -7    4.84    5.00   0
  13  -5  -6   -2.47    5.31   0
  13   5  -6   -2.97    4.89   0
  13   5  -6   -0.75    3.20   0
  13   5  -6    3.27    3.70   0
  13  -5  -6    2.20    4.70   0
 -13   5   6   -1.18    3.27   0
  12  -5  -5   10.93    6.42   0
  12   5  -5   13.37    5.33   0
  12   5  -5    9.84    4.57   0
  12   5  -5   11.94    3.83   0
 -12   5   5   14.98    3.35   0
  12  -5  -5   32.36    5.07   0
  11  -5  -4    3.95    7.23   0
  11   5  -4   -1.57    4.74   0
  11   5  -4   13.41    4.99   0
  11  -5  -4    5.91    4.75   0
  11   5  -4    6.49    5.42   0
 -11   5   4   -5.39    5.02   0
  10  -5  -3   78.53    5.19   0
  10  -5  -3   84.17   12.29   0
 -10   5   3   77.32    4.00   0
  10   5  -3   71.53    5.77   0
  10   5  -3   74.79    3.74   0
  10  -5  -3   78.62   11.33   0
  10   5  -3   67.97    5.75   0
   9  -5  -2   87.77    5.15   0
  -9   5   2   89.18    3.96   0
   9   5  -2   87.88    3.70   0
   9   5  -2   92.38    5.72   0
   9   5  -2   77.29    6.12   0
   8  -5  -1    1.75    3.46   0
   8   5  -1    4.56    4.60   0
   8   5  -1    3.70    5.30   0
   8   5  -1   12.61    5.36   0
  -8   5   1    1.29    5.15   0
   7  -5   0  109.71    5.34   0
   7   5   0   97.77    4.99   0
  -7   5   0  100.81    5.36   0
   7   5   0   93.35    6.10   0
   7   5   0   97.26    6.26   0
   6  -5   1   36.05    9.75   0
   6   5   1   40.76    4.60   0
  -6   5  -1   38.66    3.77   0
   6  -5   1   39.27    3.69   0
   6   5   1   38.55    5.57   0
   6   5   1   36.61    5.90   0
   5  -5   2  143.17    8.29   0
  -5   5  -2  136.31    4.34   0
   5   5   2  142.53    6.36   0
   5  -5   2  146.92    4.43   0
   5   5   2  142.80    8.05   0
   4  -5   3  380.01    5.43   0
   4   5   3  374.15   10.21   0
   4  -5   3  382.30    9.64   0
   4   5   3  359.44    9.82   0
  -4   5  -3  364.64    5.28   0
   3  -5   4    6.72    5.50   0
   3  -5   4    6.70    3.66   0
  -3   5  -4    5.09    5.09   0
   2  -5   5  126.65    6.33   0
  -2   5  -5  131.23    4.26   0
   2  -5   5  121.80    4.46   0
  -1   5  -6  155.54    4.95   0
  -1   5  -6  159.87    5.51   0
   1  -5   6  160.21    6.38   0
   1  -5   6  160.32    5.86   0
   1   5   6  169.77    6.80   0
   0  -5   7   98.71    4.30   0
   0   5  -7  104.87    5.28   0
   0   5   7  109.19    6.37   0
   0  -5   7  109.90    5.60   0
   0   5  -7  105.59    4.52   0
  -1  -5   8   27.20    5.23   0
   1   5  -8   16.46    3.77   0
   1   5  -8   20.82    3.61   0
  -1   5   8   18.10    6.95   0
   2   5  -9  230.45    4.83   0
  -2  -5   9  247.76    6.12   0
   2   5  -9  261.02    6.20   0
  -2   5   9  240.83    6.94   0
   2   5  -9  240.17    5.70   0
   3   5 -10    5.85    3.73   0
  -3   5  10   -0.45    4.94   0
  -3  -5  10    4.11    4.73   0
   3  -5 -10    0.98    6.76   0
   3  -5 -10    1.61    7.66   0
   3   5 -10   10.29    5.10   0
   3   5 -10   16.05    4.94   0
  -4   5  11    8.67    5.21   0
  -4  -5  11   12.42    3.31   0
   4   5 -11   11.68    3.36   0
   4  -5 -11   13.24    7.05   0
   4   5 -11   14.50    4.82   0
   4   5 -11    2.41    4.95   0
   5   5 -12   40.67    5.05   0
   5   5 -12   31.45    5.08   0
  -5  -5  12   25.77    3.50   0
  -5   5  12   23.82    5.58   0
  -5   5  12   27.87    6.49   0
   5   5 -12   37.64    3.75   0
   5  -5 -12   38.53    6.79   0
   6   5 -13   10.03    3.38   0
  -6   5  13   10.29    4.88   0
  -6  -5  13   12.24    3.49   0
  -6   5  13    8.25    6.07   0
   6   5 -13   19.37    3.64   0
   6  -5 -13    7.98    6.72   0
   6   5 -13   10.20    3.32   0
   7   5 -14   16.81    3.66   0
  -7   5  14   13.62    4.95   0
  -7  -5  14   18.28    3.46   0
  -7   5  14   10.87    5.08   0
   7   5 -14   15.44    3.68   0
   7  -5 -14   13.80    5.90   0
   7   5 -14   15.19    3.45   0
  -8   5  15   12.69    5.34   0
   8   5 -15   13.12    3.62   0
   8   5 -15   14.16    3.56   0
  13   6  -6    2.08    3.47   0
  13   6  -6    6.24    3.67   0
  13  -6  -6   -1.35    4.86   0
  13   6  -6    0.78    3.01   0
 -13   6   6   -2.92    4.84   0
 -12   6   5    7.43    4.54   0
  12   6  -5   -4.07    3.55   0
  12  -6  -5    7.78    4.53   0
  12   6  -5    0.06    4.63   0
  12   6  -5    2.96    3.15   0
  11   6  -4    4.86    5.41   0
  11  -6  -4    0.53    4.88   0
  11   6  -4    5.47    4.49   0
  11   6  -4   -1.23    3.45   0
 -11   6   4   11.34    4.78   0
 -10   6   3    7.32    4.81   0
  10  -6  -3    4.78    4.78   0
  10   6  -3    3.72    4.56   0
  10   6  -3    4.57    4.87   0
  10   6  -3   -0.91    3.35   0
   9   6  -2    3.25    3.00   0
   9  -6  -2    0.14    3.11   0
  -9   6   2   -0.98    3.19   0
   9   6  -2    0.59    5.05   0
   9   6  -2   -0.57    5.06   0
   8   6  -1   -1.29    3.36   0
  -8   6   1   -0.70    3.13   0
   8   6  -1    2.10    4.50   0
   8  -6  -1    2.18    4.40   0
   8   6  -1   -1.91    5.16   0
   7   6   0   26.79    4.59   0
  -7   6   0   21.50    4.98   0
   7   6   0   24.65    5.21   0
   7  -6   0   30.84    4.60   0
   7   6   0   29.65    5.03   0
   6   6   1    0.04    5.03   0
   6   6   1    0.96    4.52   0
   6  -6   1   -5.35    4.51   0
  -6   6  -1    6.79    4.81   0
   6   6   1    0.76    4.50   0
   5   6   2    1.43    5.69   0
   5  -6   2    2.30    4.95   0
  -5   6  -2    5.15    3.17   0
   5   6   2    3.93    4.62   0
   5   6   2    6.03    6.54   0
   4   6   3    8.98    4.68   0
   4   6   3    6.37    6.49   0
   4  -6   3   -1.70    5.01   0
  -4   6  -3    5.63    3.52   0
   4   6   3    9.83    6.71   0
  -3   6  -4   13.84    3.51   0
   3   6   4   17.33    4.70   0
   3  -6   4   16.78    5.93   0
   3  -6   4   11.00    3.83   0
   2  -6   5   21.63    3.54   0
   2  -6   5   22.80    5.05   0
   2   6   5   26.68    5.15   0
  -2   6  -5   23.08    5.00   0
  -1   6  -6   17.87    3.37   0
   1  -6   6   15.62    5.04   0
   1  -6   6   20.90    5.40   0
  -1   6  -6   20.41    5.32   0
   1   6   6   17.73    5.35   0
   0   6   7    5.57    6.54   0
   0   6  -7   15.51    4.81   0
   0  -6   7   -3.43    4.88   0
   0   6  -7    4.67    5.10   0
   0  -6   7    1.71    3.53   0
  -1   6   8   39.21    7.04   0
  -1  -6   8   34.91    3.88   0
   1   6  -8   38.25    5.30   0
   1   6  -8   36.25    4.01   0
   1   6  -8   49.19    5.51   0
   2   6  -9   38.84    5.20   0
  -2   6   9   35.01    6.39   0
  -2  -6   9   41.32    5.02   0
   2   6  -9   33.85    5.07   0
   2   6  -9   30.89    3.47   0
  -3   6  10    0.94    6.88   0
  -3  -6  10   -1.84    4.94   0
   3   6 -10    1.85    4.81   0
   3   6 -10    6.40    3.34   0
   3   6 -10    4.01    3.41   0
  -4   6  11   16.40    7.52   0
   4   6 -11   15.77    3.62   0
  -4  -6  11   16.03    3.63   0
   4   6 -11   15.66    3.60   0
   4   6 -11   19.56    5.18   0
   5   6 -12   -0.03    4.97   0
  -5  -6  12   -3.85    3.55   0
   5   6 -12    2.61    3.70   0
   5  -6 -12    1.01    7.40   0
  -5   6  12   -0.78    5.95   0
   5   6 -12   -4.40    3.26   0
   5  -6 -12    0.75    7.33   0
   6  -6 -13    5.01    6.64   0
  -6  -6  13    4.45    4.96   0
   6   6 -13    7.63    5.02   0
   6  -6 -13    5.56    6.30   0
   6   6 -13    6.85    4.75   0
   6   6 -13    5.74    3.68   0
  11   7  -4    4.71    3.45   0
  11   7  -4   11.30    4.46   0
  10   7  -3    4.75    3.73   0
 -10   7   3    9.71    3.69   0
  10   7  -3    5.21    4.49   0
  10  -7  -3    2.87    4.89   0
  10   7  -3    8.93    5.19   0
   9   7  -2    2.85    3.06   0
  -9   7   2   -9.48    4.50   0
   9  -7  -2    3.97    4.66   0
   9   7  -2   -0.60    5.11   0
   9   7  -2    0.58    4.82   0
   8   7  -1   -1.20    4.59   0
  -8   7   1   -0.44    4.74   0
   8   7  -1    2.37    5.14   0
   8   7  -1    2.82    4.63   0
   8  -7  -1    5.81    4.79   0
   7  -7   0   18.08    4.92   0
   7   7   0   15.52    3.54   0
   7   7   0   14.13    5.28   0
  -7   7   0   20.08    4.84   0
   7   7   0   11.14    4.72   0
   6  -7   1   -2.70    4.82   0
   6   7   1    3.41    4.59   0
  -6   7  -1    1.47    3.34   0
   6   7   1    7.48    4.68   0
   6   7   1    1.76    4.88   0
   5   7   2   12.75    4.79   0
   5  -7   2   10.90    4.97   0
  -5   7  -2   18.54    3.44   0
   5   7   2   14.23    6.12   0
   5   7   2   15.14    5.62   0
   4   7   3   12.61    7.92   0
   4   7   3   11.49    5.83   0
   4   7   3   11.15    7.48   0
  -4   7  -3    9.67    4.63   0
   4  -7   3   14.28    4.94   0
   3   7   4    1.03    5.83   0
   3  -7   4   10.69    5.16   0
  -3   7  -4    3.04    3.11   0
  -2   7  -5   17.45    4.64   0
   2  -7   5   10.60    3.67   0
   2   7   5   14.00    6.52   0
   2   7   5   14.29    6.40   0
   1   7   6   11.18    9.17   0
   1   7   6   11.08    9.07   0
   1  -7   6    2.72    5.15   0
  -1   7  -6    9.76    3.17   0
   0   7  -7    2.61    5.03   0
   0   7  -7   11.80    4.63   0
   1   7  -8   28.31    5.26   0
   1   7  -8   32.47    3.72   0
   1   7  -8   38.80    5.54   0
   2   7  -9   -0.35    5.03   0
   2   7  -9   -1.94    3.68   0
   2   7  -9    8.65    5.10   0
   3   7 -10   -0.39    4.71   0
   3   7 -10    1.21    5.07   0
   3   7 -10    5.42    3.69   0
   4   7 -11   -0.93    3.67   0
   4   7 -11   -0.19    5.05   0
  -6   8  -1    1.62    3.13   0
   6  -8   1   -1.49    3.53   0
   6   8   1   -0.56    5.90   0
   6   8   1    0.64    4.93   0
   6   8   1    4.28    6.16   0
   5  -8   2    6.76    3.73   0
   5   8   2    8.52    4.98   0
  -5   8  -2   10.91    4.61   0
   5   8   2    4.39    6.79   0
   5   8   2    6.55    6.36   0
   4   8   3    1.51    6.58   0
   4  -8   3    4.90    3.62   0
  -4   8  -3    7.82    4.60   0
   3  -8   4    8.88    3.73   0
   3   8   4    9.45    8.43   0
  -3   8  -4   14.17    4.57   0
   3   8   4   11.01    8.27   0
   2  -8   5   10.51    3.61   0
  -2   8  -5   10.20    4.93   0
  -1   8  -6    2.12    3.28   0
  18   0 -10    4.32    4.77   0
  18   0 -10   10.50    5.15   0
 -18   0  10   10.99    3.48   0
  17   0  -9   13.42    4.91   0
 -17   0   9    4.04    4.86   0
  17   0  -9    7.88    3.25   0
  16   0  -8   -0.31    3.87   0
  16   0  -8   -1.31    4.35   0
 -16   0   8   -1.74    5.08   0
  15   0  -7   15.73    3.39   0
  15   0  -7   15.90    5.27   0
 -15   0   7    9.93    5.04   0
  14   0  -6   86.70    6.21   0
  14   0  -6   76.52    4.98   0
 -14   0   6   82.89    4.44   0
  13   0  -5   49.58    5.88   0
 -13   0   5   39.60    5.65   0
  13   0  -5   43.98    4.69   0
  12   0  -4  289.47    5.68   0
  12   0  -4  281.49    6.07   0
 -12   0   4  304.07    5.56   0
  11   0  -3   45.40    6.28   0
 -11   0   3   48.25    6.31   0
  10   0  -2   72.33    4.72   0
 -10   0   2   73.74    4.71   0
  -9   0   1  442.20    7.91   0
   9   0  -1  429.55    6.23   0
  -8   0   0  204.86    7.13   0
   8   0   0  195.80    6.82   0
  -7   0  -1 1547.79   11.00   0
   7   0   1 1586.10   10.97   0
  -6   0  -2  538.21    8.70   0
   6   0   2  537.75    8.38   0
  -5   0  -3  881.93    8.83   0
   5   0   3  916.17    9.86   0
   4   0   4  156.80    7.18   0
  -4   0  -4  156.18    7.49   0
  -3   0  -5  427.47    8.57   0
   3   0   5  429.90    8.40   0
   2   0   6  740.22    8.09   0
  -2   0  -6  733.24    9.67   0
   2   0   6  716.92    9.44   0
  -1   0  -7  587.57    8.77   0
   1   0   7  585.03    8.91   0
  -1   0  -7  632.20    8.89   0
   1   0   7  611.16    7.46   0
   0   0  -8  535.01    8.31   0
   0   0   8  548.19    8.12   0
   0   0  -8  541.53    6.96   0
   1   0  -9  596.24    6.85   0
  -1   0   9  579.93    6.68   0
   1   0  -9  587.09    7.49   0
   1   0  -9  580.87    8.36   0
  -2   0  10  369.08    7.28   0
   2   0 -10  359.17    7.13   0
   2   0 -10  379.46    7.52   0
   2   0 -10  396.69    7.77   0
   3   0 -11   19.40    4.39   0
   3   0 -11   17.00    5.54   0
   3   0 -11   17.93    6.41   0
  -3   0  11   22.36    5.87   0
  -4   0  12  310.32    6.47   0
   4   0 -12  314.36    6.61   0
   4   0 -12  336.53    7.21   0
   4   0 -12  307.12    6.76   0
   5   0 -13    8.21    5.24   0
   5   0 -13    6.12    3.88   0
   5   0 -13    6.81    4.14   0
  -5   0  13    6.68    3.53   0
  -6   0  14   -0.80    3.49   0
   6   0 -14    1.64    5.10   0
   6   0 -14    7.79    3.97   0
   6   0 -14    5.04    5.11   0
   7   0 -15  101.75    5.84   0
  -7   0  15  112.39    4.10   0
   7   0 -15  108.14    6.38   0
   7   0 -15  119.15    5.32   0
  -8   0  16   36.65    4.93   0
   8   0 -16   40.13    5.29   0
   8   0 -16   30.65    4.20   0
   8   0 -16   39.45    4.95   0
   9   0 -17   12.25    3.54   0
  -9   0  17    9.90    3.27   0
   9   0 -17   15.74    5.33   0
   9   0 -17   19.01    3.48   0
  10   0 -18   -7.06    5.16   0
  10   0 -18   10.85    4.72   0
 -10   0  18    1.27    4.79   0
  10   0 -18    6.46    4.92   0
  18  -1 -10    0.94    4.77   0
  18   1 -10   -3.64    4.34   0
  18  -1 -10    6.52    3.53   0
 -18  -1  10    3.64    3.53   0
 -18   1  10    1.84    4.96   0
  18   1 -10    3.34    3.63   0
  17   1  -9    1.50    3.64   0
  17  -1  -9    4.39    3.22   0
  17  -1  -9    3.29    5.00   0
 -17  -1   9    7.85    4.92   0
 -17   1   9   -0.00    3.38   0
  17   1  -9    5.10    4.26   0
  16  -1  -8   52.05    3.98   0
  16   1  -8   62.39    4.12   0
 -16  -1   8   59.17    3.86   0
 -16   1   8   58.28    3.94   0
  16   1  -8   56.20    3.36   0
  16  -1  -8   53.90    3.73   0
  15  -1  -7   41.12    5.07   0
  15   1  -7   53.07    4.70   0
  15  -1  -7   44.06    3.80   0
  15   1  -7   57.12    5.35   0
 -15  -1   7   40.85    3.85   0
 -15   1   7   51.70    5.09   0
  14   1  -6  130.09    4.36   0
  14  -1  -6  141.39    6.27   0
  14  -1  -6  138.41    4.11   0
  14   1  -6  129.59    5.52   0
 -14  -1   6  144.07    6.29   0
 -14   1   6  147.59    5.83   0
  13   1  -5  151.65    6.07   0
  13  -1  -5  176.11    4.68   0
  13  -1  -5  157.40    5.77   0
  13   1  -5  163.23    5.38   0
 -13  -1   5  161.90    6.15   0
 -13   1   5  162.12    5.94   0
 -12   1   4    6.90    3.88   0
  12   1  -4    8.31    4.37   0
  12   1  -4    7.63    3.51   0
  12  -1  -4   10.01    3.96   0
  12  -1  -4    7.79    5.00   0
 -12  -1   4   12.87    5.67   0
  11   1  -3  233.77    6.75   0
  11  -1  -3  230.64    5.03   0
  11   1  -3  224.10    4.70   0
 -11  -1   3  236.40    6.98   0
 -11   1   3  232.08    6.89   0
 -10   1   2  435.29    5.98   0
  10   1  -2  446.71    7.87   0
  10  -1  -2  445.14    7.29   0
 -10  -1   2  436.50    6.23   0
  -9   1   1  143.06    5.12   0
   9   1  -1  139.95    6.65   0
   9  -1  -1  145.35    5.00   0
  -9  -1   1  153.90    7.02   0
  -8  -1   0 1323.89    9.26   0
   8   1   0 1294.11    9.17   0
  -8   1   0 1356.49    8.59   0
   8  -1   0 1369.02    8.55   0
   7   1   1    3.46    6.12   0
  -7   1  -1   12.30    6.39   0
   7  -1   1   -1.55    4.33   0
  -7  -1  -1    4.04    4.67   0
  -6  -1  -2  155.49    7.03   0
   6   1   2  149.83    6.48   0
  -6   1  -2  145.29    5.32   0
   6  -1   2  153.56    5.19   0
  -5  -1  -3 1861.36   12.89   0
   5  -1   3 1825.81   10.98   0
  -5   1  -3 1829.63   11.85   0
   5   1   3 1830.99   13.42   0
  -4   1  -4   33.70    4.90   0
   4   1   4   34.58    6.12   0
   4  -1   4   35.89    4.79   0
  -4  -1  -4   34.33    6.58   0
   3  -1   5  139.33    5.51   0
  -3   1  -5  145.22    5.14   0
   3   1   5  130.37    6.73   0
   3  -1   5  130.18    5.20   0
  -3  -1  -5  139.80    7.00   0
   2   1   6  461.58    9.38   0
  -2  -1  -6  471.49    8.15   0
   2  -1   6  479.84    8.23   0
  -2   1  -6  493.08    8.12   0
   2   1   6  496.58    8.05   0
   2  -1   6  479.65    6.90   0
   1  -1   7  103.89    5.06   0
  -1   1  -7  100.00    5.21   0
   1   1   7   99.97    4.75   0
  -1   1  -7  105.17    6.46   0
  -1  -1  -7  102.23    7.05   0
   1  -1   7   99.00    5.20   0
   0   1  -8  468.20    7.57   0
   0  -1  -8  445.62    7.43   0
   0  -1   8  475.35    7.71   0
   0   1  -8  483.07    7.87   0
   0  -1   8  478.89    7.69   0
   0   1   8  477.47    8.01   0
   0  -1  -8  474.38    6.74   0
   0  -1  -8  503.35    9.45   0
   1   1  -9  710.94    7.37   0
   1   1  -9  760.13    8.76   0
   1  -1  -9  706.55    9.70   0
  -1  -1   9  724.30    7.29   0
   1  -1  -9  750.00   10.30   0
  -1   1   9  703.93    7.32   0
   1  -1  -9  725.27    8.56   0
   1   1  -9  721.32    7.36   0
   2   1 -10    3.93    4.41   0
   2  -1 -10   11.74    6.53   0
  -2   1  10    9.74    3.81   0
   2   1 -10   10.22    6.38   0
   2  -1 -10    6.82    5.99   0
   2  -1 -10    5.46    6.75   0
   2   1 -10    9.47    3.94   0
  -2  -1  10   12.60    6.09   0
   3  -1 -11  325.06    6.05   0
  -3   1  11  332.09    6.69   0
   3   1 -11  360.01    7.55   0
  -3  -1  11  328.15    6.88   0
   3  -1 -11  334.89    7.74   0
   3  -1 -11  333.61    5.72   0
   3   1 -11  333.09    5.63   0
   3   1 -11  334.33    5.61   0
   4  -1 -12    4.21    3.91   0
   4   1 -12    1.41    5.61   0
   4   1 -12    1.20    4.24   0
  -4  -1  12   -3.10    3.95   0
   4  -1 -12    3.59    6.44   0
   4  -1 -12    5.98    4.05   0
   4   1 -12   -4.73    5.59   0
  -4   1  12    2.09    3.97   0
   5  -1 -13  178.72    6.22   0
  -5   1  13  164.27    4.57   0
  -5  -1  13  153.68    4.62   0
   5   1 -13  165.78    4.36   0
   5   1 -13  180.82    4.60   0
   5  -1 -13  159.19    4.70   0
   5  -1 -13  163.86    6.83   0
   5   1 -13  160.07    6.09   0
  -6   1  14    9.28    4.83   0
  -6  -1  14   13.84    3.49   0
   6   1 -14   10.00    3.48   0
   6   1 -14    5.61    3.94   0
   6  -1 -14   11.81    4.01   0
   6  -1 -14    7.40    5.35   0
   6   1 -14   13.23    3.72   0
   6  -1 -14   12.30    5.07   0
   7  -1 -15    5.06    3.91   0
   7  -1 -15    2.24    3.78   0
   7   1 -15    7.35    3.38   0
   7   1 -15   -0.59    3.57   0
   7   1 -15    2.42    3.52   0
  -7  -1  15   -0.09    4.84   0
  -7   1  15    2.16    4.76   0
   7  -1 -15   -0.71    4.66   0
  -8  -1  16    8.18    3.42   0
  -8   1  16   17.00    4.60   0
   8  -1 -16    7.19    3.45   0
   8   1 -16    1.00    4.61   0
   8  -1 -16    4.68    3.67   0
   8   1 -16   10.74    3.62   0
   8  -1 -16    6.91    4.07   0
   8   1 -16   14.76    4.90   0
  -9  -1  17   16.23    3.41   0
   9   1 -17   13.65    3.53   0
  -9   1  17   11.81    3.52   0
   9  -1 -17   14.76    5.00   0
   9   1 -17   14.66    4.99   0
   9  -1 -17   16.60    3.95   0
   9  -1 -17   20.19    3.54   0
   9   1 -17   15.58    3.31   0
  10  -1 -18    3.79    4.90   0
 -10   1  18    3.61    4.91   0
 -10  -1  18    4.05    3.30   0
  10   1 -18   12.16    4.67   0
  10   1 -18    2.63    5.14   0
  10  -1 -18    5.21    5.03   0
  10  -1 -18    3.40    3.80   0
  10   1 -18    7.54    4.81   0
  17   2  -9    3.95    5.02   0
  17   2  -9    9.69    4.65   0
  17  -2  -9   -0.26    3.22   0
  17  -2  -9  -11.17    4.92   0
 -17  -2   9    2.18    3.31   0
 -17   2   9    9.38    4.76   0
  16   2  -8   13.37    5.04   0
  16   2  -8    5.40    4.55   0
  16  -2  -8    8.84    5.01   0
 -16  -2   8   -1.63    3.63   0
 -16   2   8    3.16    3.33   0
  16  -2  -8   -2.85    4.57   0
  15   2  -7   30.06    3.48   0
  15  -2  -7   39.97    4.86   0
  15   2  -7   31.48    3.39   0
  15  -2  -7   35.70    4.90   0
 -15  -2   7   34.34    3.45   0
 -15   2   7   38.36    3.37   0
  14   2  -6   60.78    5.40   0
  14  -2  -6   48.70    3.61   0
  14   2  -6   50.97    4.88   0
  14  -2  -6   58.92    5.41   0
 -14  -2   6   59.63    5.45   0
 -14   2   6   53.19    3.85   0
  13   2  -5    9.13    3.83   0
  13  -2  -5   10.08    4.64   0
  13   2  -5    7.49    3.46   0
  13  -2  -5    4.32    5.45   0
 -13   2   5   13.19    3.60   0
 -13  -2   5    2.26    5.30   0
  12   2  -4  193.25    6.07   0
  12   2  -4  184.74    4.26   0
  12  -2  -4  176.53    4.40   0
  12  -2  -4  191.30    4.58   0
 -12  -2   4  205.90    6.39   0
 -12   2   4  178.30    4.50   0
 -11   2   3   -3.99    3.98   0
  11   2  -3    3.21    5.89   0
  11   2  -3    8.96    5.29   0
  11  -2  -3    3.94    3.42   0
  11  -2  -3    2.03    4.03   0
 -11  -2   3   -0.35    4.25   0
  10   2  -2   89.75    4.57   0
 -10   2   2   90.84    4.50   0
  10  -2  -2   91.16    4.54   0
 -10  -2   2   91.26    4.59   0
   9   2  -1  158.94    6.58   0
  -9   2   1  150.72    6.43   0
   9  -2  -1  159.95    4.71   0
  -9  -2   1  157.57    6.85   0
   8   2   0   61.59    6.39   0
  -8   2   0   56.93    4.54   0
   8  -2   0   64.19    4.36   0
  -8  -2   0   58.96    5.02   0
   7   2   1 2434.73   13.98   0
  -7   2  -1 2348.65   10.69   0
  -7  -2  -1 2492.23   14.35   0
   7  -2   1 2410.00   10.71   0
   6   2   2  339.78    8.04   0
  -6   2  -2  352.48    7.02   0
   6  -2   2  359.84    6.92   0
  -6  -2  -2  349.21    8.63   0
   5  -2   3   68.95    4.41   0
   5   2   3   73.78    6.41   0
  -5   2  -3   78.61    4.61   0
  -5  -2  -3   73.47    7.48   0
  -4  -2  -4  275.53   10.76   0
  -4   2  -4  278.58    6.90   0
   4  -2   4  264.66    5.48   0
   4  -2   4  279.14    7.35   0
   4   2   4  267.94    8.64   0
   3   2   5  377.51   12.66   0
  -3   2  -5  369.47    5.85   0
  -3  -2  -5  377.64   12.32   0
   3  -2   5  380.05    5.88   0
   3  -2   5  378.62    8.08   0
   2  -2   6 1114.86   10.33   0
   2   2   6 1096.48    9.72   0
   2  -2   6 1119.64    8.20   0
  -2   2  -6 1137.21    9.26   0
  -2  -2  -6 1121.12   19.11   0
  -2  -2  -6 1177.56   18.33   0
  -2   2  -6 1113.89    8.96   0
   1  -2   7  270.24    7.38   0
   1  -2   7  289.80    5.43   0
  -1  -2  -7  279.83   10.07   0
  -1   2  -7  276.65    6.55   0
  -1  -2  -7  262.77    9.97   0
  -1   2  -7  272.85    5.70   0
   1   2   7  270.86    6.91   0
   0  -2  -8   11.32    6.51   0
   0   2   8   11.32    4.28   0
   0   2  -8   11.84    6.03   0
   0  -2   8   12.44    4.44   0
   0  -2  -8   12.93    9.27   0
   0   2  -8   18.03    4.13   0
   0  -2   8   12.64    4.49   0
   1   2  -9  124.48    4.70   0
  -1   2   9  116.75    4.87   0
  -1  -2   9  124.11    6.33   0
   1  -2  -9  120.02    6.66   0
   1  -2  -9  122.95    7.62   0
   1   2  -9  108.78    4.93   0
   2  -2 -10  366.82    7.94   0
  -2   2  10  381.45    6.89   0
  -2  -2  10  373.68    7.23   0
   2   2 -10  393.95    7.15   0
   2   2 -10  386.06    5.95   0
   2  -2 -10  364.66    7.11   0
   2  -2 -10  384.13    6.04   0
   2   2 -10  371.37    5.83   0
   3  -2 -11   50.32    6.03   0
  -3   2  11   48.67    5.65   0
   3   2 -11   39.21    4.21   0
   3   2 -11   40.98    6.10   0
  -3  -2  11   45.94    5.78   0
   3   2 -11   38.79    5.56   0
   3  -2 -11   47.23    5.79   0
   3  -2 -11   41.97    4.84   0
   4  -2 -12   45.38    6.47   0
  -4  -2  12   54.94    5.47   0
   4  -2 -12   41.54    5.41   0
   4   2 -12   48.41    4.31   0
   4   2 -12   47.53    3.94   0
   4   2 -12   35.47    3.73   0
   4  -2 -12   37.76    5.92   0
  -4   2  12   46.55    5.47   0
  -5   2  13   20.11    3.68   0
   5   2 -13   22.50    3.95   0
   5  -2 -13   19.21    5.23   0
   5  -2 -13   21.01    4.30   0
  -5  -2  13   16.43    3.70   0
   5   2 -13   20.96    5.77   0
   5  -2 -13   25.27    5.68   0
   5   2 -13   30.20    5.29   0
   6   2 -14    5.17    3.56   0
   6   2 -14    9.17    4.93   0
   6  -2 -14    1.86    3.56   0
   6  -2 -14   -3.95    5.96   0
  -6  -2  14    1.65    5.13   0
   6   2 -14    4.66    3.92   0
  -6   2  14   -1.39    5.01   0
   6  -2 -14   -3.55    3.49   0
   7  -2 -15   16.64    5.97   0
   7   2 -15   27.04    4.77   0
  -7   2  15   18.31    3.48   0
   7  -2 -15   12.52    5.12   0
   7   2 -15   20.14    3.67   0
  -7  -2  15   12.32    3.60   0
   7  -2 -15   15.19    5.06   0
   7   2 -15   18.89    3.54   0
   8   2 -16    6.32    4.73   0
  -8  -2  16    9.37    3.54   0
  -8   2  16    1.77    3.39   0
   8  -2 -16    3.10    3.40   0
   8   2 -16   -1.78    3.35   0
   8   2 -16    5.82    3.73   0
   8  -2 -16    7.47    3.79   0
   8  -2 -16    6.93    3.92   0
   9   2 -17    4.39    4.77   0
  -9   2  17    8.20    3.30   0
  -9  -2  17    7.38    3.50   0
   9  -2 -17    7.03    3.47   0
   9  -2 -17    5.25    5.25   0
   9  -2 -17    0.85    4.75   0
   9   2 -17    5.75    5.37   0
   9   2 -17    2.25    4.94   0
  17   3  -9    8.59    5.02   0
  17   3  -9   -1.13    3.13   0
  17  -3  -9   -0.39    3.41   0
  17  -3  -9    9.05    3.35   0
 -17  -3   9   -2.55    3.58   0
 -17   3   9    5.68    3.35   0
  16  -3  -8   -3.56    4.57   0
  16   3  -8   -3.17    3.20   0
  16  -3  -8   -0.87    3.61   0
 -16  -3   8    9.38    4.97   0
 -16   3   8   -2.66    3.40   0
  16   3  -8    7.04    5.02   0
  15   3  -7   -1.98    3.61   0
  15  -3  -7    4.68    4.56   0
  15   3  -7   19.42    4.58   0
  15  -3  -7    2.85    4.82   0
 -15  -3   7    2.23    3.63   0
 -15   3   7    4.68    3.45   0
 -14   3   6   -5.07    4.70   0
  14   3  -6    8.81    3.95   0
  14  -3  -6    4.05    4.87   0
  14   3  -6    5.41    4.69   0
  14  -3  -6   -1.30    4.45   0
 -14  -3   6    1.65    5.03   0
  13   3  -5   21.13    3.90   0
  13  -3  -5   23.30    5.01   0
  13  -3  -5   19.93    3.68   0
 -13  -3   5   27.52    4.08   0
  13   3  -5   25.72    3.40   0
 -13   3   5   20.53    3.59   0
  12   3  -4    9.20    5.20   0
  12  -3  -4    5.24    5.13   0
  12   3  -4   -2.12    4.66   0
 -12  -3   4    7.98    4.10   0
  12  -3  -4   -0.75    3.63   0
 -12   3   4    3.67    3.40   0
  11   3  -3    7.20    3.97   0
 -11   3   3   17.17    5.35   0
  11  -3  -3    8.97    3.61   0
  11   3  -3    9.66    4.53   0
 -11  -3   3    0.53    4.32   0
  11  -3  -3    4.86    5.16   0
  10   3  -2   -0.31    4.02   0
 -10   3   2    9.82    5.80   0
  10   3  -2   -0.67    3.39   0
 -10  -3   2    5.27    4.34   0
  10  -3  -2    3.28    3.69   0
   9   3  -1    9.99    6.22   0
  -9   3   1   11.28    4.08   0
  -9  -3   1   19.62    6.35   0
   9  -3  -1    5.13    3.83   0
   8   3   0    3.95    4.38   0
  -8   3   0    7.62    4.16   0
  -8  -3   0   -1.54    6.76   0
   8  -3   0   -1.83    4.00   0
   7   3   1  178.10    7.05   0
   7  -3   1  178.50    6.09   0
  -7   3  -1  177.38    6.45   0
  -7  -3  -1  174.76    7.90   0
   6   3   2    3.27    6.04   0
   6  -3   2    1.41    6.34   0
  -6  -3  -2    0.67    7.02   0
  -6   3  -2    0.25    5.52   0
   6  -3   2    2.27    5.39   0
   5  -3   3   10.75    5.55   0
   5  -3   3    5.57    6.28   0
   5   3   3    5.19    7.51   0
  -5  -3  -3    3.25    7.45   0
  -5   3  -3    0.24    5.62   0
  -4   3  -4   23.90    4.10   0
   4  -3   4   33.13    5.57   0
   4   3   4   31.12    9.03   0
   4   3   4   28.04    9.79   0
   4  -3   4   33.69    4.94   0
   3  -3   5   11.68    4.88   0
   3  -3   5   14.16    5.63   0
  -3   3  -5    9.49    5.44   0
   2  -3   6    1.38    4.35   0
  -2   3  -6    2.35    3.93   0
   2  -3   6    2.22    3.98   0
  -2   3  -6    2.82    5.85   0
   1  -3   7   71.99    5.90   0
   1  -3   7   73.02    5.81   0
  -1   3  -7   73.32    5.76   0
   1   3   7   71.60    6.19   0
  -1   3  -7   72.15    5.91   0
   0  -3   8   11.18    5.87   0
   0  -3  -8    4.81    9.75   0
   0  -3  -8    5.63    8.66   0
   0   3  -8    5.72    4.04   0
   0   3  -8    5.38    6.19   0
   0  -3   8    5.83    5.75   0
   0   3   8    7.80    3.99   0
  -1   3   9    8.77    5.87   0
  -1  -3   9   14.63    4.30   0
  -1  -3   9   13.75    4.06   0
   1  -3  -9   14.99    7.98   0
   1   3  -9   15.43    4.00   0
   1  -3  -9   11.07    7.24   0
   1   3  -9   14.48    5.69   0
   2  -3 -10   43.97    6.38   0
  -2   3  10   46.07    4.21   0
   2   3 -10   44.88    3.93   0
   2  -3 -10   45.37    8.48   0
  -2  -3  10   45.11    4.21   0
   2   3 -10   41.63    4.14   0
   2   3 -10   43.15    5.73   0
   3  -3 -11   12.08    6.79   0
   3  -3 -11    9.28    5.64   0
  -3   3  11   13.52    5.29   0
   3   3 -11    9.46    3.71   0
  -3  -3  11    7.15    5.50   0
   3   3 -11    7.94    5.32   0
   3   3 -11   20.72    5.76   0
  -4  -3  12   -0.40    3.78   0
   4  -3 -12   10.52    5.59   0
   4   3 -12    6.58    3.63   0
  -4   3  12    2.35    4.95   0
   4   3 -12   13.96    5.68   0
   4  -3 -12    1.05    3.90   0
   4  -3 -12    3.05    6.44   0
   4   3 -12    6.59    5.07   0
   5  -3 -13   49.26    6.58   0
   5  -3 -13   62.64    5.83   0
  -5   3  13   50.93    5.30   0
  -5  -3  13   49.66    3.94   0
   5   3 -13   50.94    3.90   0
   5   3 -13   64.54    4.15   0
   5  -3 -13   49.60    5.45   0
   5   3 -13   43.93    3.82   0
   6  -3 -14    1.41    6.15   0
  -6   3  14    6.15    4.68   0
   6  -3 -14    3.55    5.06   0
  -6  -3  14    3.88    3.45   0
   6   3 -14    5.23    3.54   0
   6   3 -14    8.75    5.17   0
   6  -3 -14    3.24    3.35   0
   6   3 -14    9.39    4.82   0
   7  -3 -15    7.49    6.14   0
  -7  -3  15   -1.09    3.50   0
  -7   3  15    2.99    3.50   0
   7  -3 -15    7.85    3.42   0
   7  -3 -15    5.42    5.32   0
   7   3 -15    7.76    3.53   0
   7   3 -15   19.10    5.40   0
   7   3 -15    6.82    4.90   0
   8  -3 -16    8.38    3.71   0
   8  -3 -16    6.07    4.39   0
  -8   3  16    6.94    3.42   0
  -8  -3  16   10.88    4.97   0
   8  -3 -16    0.45    4.97   0
   8   3 -16    0.48    3.49   0
   8   3 -16    5.25    4.71   0
   8   3 -16    2.15    3.47   0
   9  -3 -17    7.09    5.66   0
  -9   3  17    5.25    3.22   0
  -9  -3  17   -0.05    4.83   0
   9  -3 -17    9.30    3.38   0
   9   3 -17    2.56    3.65   0
   9   3 -17    2.90    3.38   0
   9  -3 -17    7.06    3.52   0
   9   3 -17    7.27    4.79   0
  16  -4  -8    1.01    3.80   0
  16   4  -8   13.33    3.66   0
  16   4  -8   -1.46    3.14   0
 -16  -4   8    5.70    5.15   0
  16  -4  -8    4.21    4.91   0
 -16   4   8    5.31    3.31   0
  15   4  -7   11.03    3.77   0
  15  -4  -7   10.78    5.13   0
  15   4  -7    7.23    3.12   0
 -15  -4   7   15.29    5.32   0
  15  -4  -7    1.07    3.62   0
 -15   4   7    6.37    4.86   0
  14   4  -6   -1.12    5.40   0
  14  -4  -6    6.85    5.04   0
 -14  -4   6   -6.68    5.73   0
  14   4  -6    6.02    3.23   0
  14  -4  -6   -1.29    4.70   0
 -14   4   6    2.59    4.79   0
  13   4  -5    5.71    3.11   0
 -13   4   5    3.64    5.09   0
  13  -4  -5    6.17    4.87   0
 -13  -4   5    5.52    4.03   0
  13  -4  -5    7.07    3.77   0
  13   4  -5   -2.36    5.34   0
 -12   4   4   13.34    5.24   0
  12   4  -4   16.03    4.57   0
  12  -4  -4   20.04    4.92   0
 -12  -4   4   14.14    4.22   0
  12  -4  -4   14.92    5.30   0
  12   4  -4   18.85    5.53   0
  11   4  -3    7.22    3.15   0
 -11   4   3    6.48    3.60   0
  11  -4  -3    2.82    4.81   0
 -11  -4   3    1.93    4.14   0
  11  -4  -3    7.25    3.53   0
  11   4  -3    7.83    5.20   0
  10  -4  -2   28.75    6.35   0
  10   4  -2   27.10    4.55   0
 -10  -4   2   30.79    5.96   0
 -10   4   2   19.45    3.78   0
  10  -4  -2   25.36    4.99   0
  10   4  -2   27.05    5.31   0
   9  -4  -1   46.77    5.33   0
  -9   4   1   41.62    3.86   0
   9   4  -1   44.56    4.91   0
  -9  -4   1   46.30    6.10   0
   9   4  -1   53.98    5.73   0
   8  -4   0   55.82    5.43   0
   8  -4   0   53.45    7.78   0
  -8   4   0   52.96    4.21   0
  -8  -4   0   45.15    6.44   0
   8   4   0   46.67    4.40   0
  -7   4  -1   25.25    3.82   0
   7  -4   1   29.95    6.72   0
   7  -4   1   23.16    3.80   0
   7   4   1   30.55    5.82   0
   6   4   2  193.32    7.14   0
   6   4   2  180.77    8.49   0
   6  -4   2  181.39    5.86   0
  -6   4  -2  177.57    4.65   0
   6  -4   2  188.04    7.86   0
   5  -4   3  133.21    7.02   0
   5   4   3  128.50    8.05   0
   5   4   3  123.68    6.71   0
   5  -4   3  128.40    4.34   0
  -5   4  -3  123.75    5.85   0
   4  -4   4   92.31    6.60   0
   4  -4   4   92.47    5.84   0
  -4   4  -4   88.66    5.72   0
   3  -4   5   26.35    6.26   0
  -3   4  -5   19.52    5.42   0
   3  -4   5   22.98    5.53   0
   2  -4   6   15.66    5.77   0
  -2   4  -6   11.19    3.85   0
   2  -4   6   12.38    3.88   0
  -2   4  -6   15.38    4.13   0
   1  -4   7   59.20    6.14   0
   1  -4   7   60.96    5.73   0
  -1   4  -7   61.56    5.45   0
   1   4   7   62.23    6.20   0
  -1   4  -7   63.47    6.32   0
   0  -4   8    3.81    4.04   0
   0  -4   8    5.82    5.31   0
   0   4  -8    6.63    5.07   0
   0   4  -8    3.71    5.70   0
   0   4   8    2.20    5.30   0
  -1  -4   9  265.12    6.49   0
  -1   4   9  273.77    7.36   0
   1   4  -9  275.29    5.97   0
   1   4  -9  270.13    5.16   0
  -2   4  10    0.63    5.39   0
  -2  -4  10   -2.12    5.57   0
   2   4 -10   -5.71    5.75   0
   2  -4 -10   -0.52    7.98   0
   2  -4 -10    1.60    6.68   0
   2   4 -10   -1.84    3.80   0
   2   4 -10   -0.22    5.37   0
  -3   4  11   14.10    5.37   0
  -3  -4  11    5.48    4.88   0
   3   4 -11   28.73    5.60   0
   3  -4 -11   16.32    6.84   0
   3  -4 -11   16.18    6.62   0
   3   4 -11   11.25    3.63   0
   3   4 -11   14.73    5.24   0
   4   4 -12   23.17    5.28   0
   4   4 -12   27.57    5.13   0
  -4   4  12   24.77    5.27   0
  -4  -4  12   30.31    3.96   0
   4  -4 -12   25.95    5.69   0
   4  -4 -12   32.01    5.85   0
   4   4 -12   25.26    5.16   0
   5   4 -13   -5.09    3.49   0
  -5   4  13    2.37    4.96   0
   5  -4 -13    0.73    6.07   0
  -5  -4  13   -0.84    4.84   0
   5   4 -13    2.89    3.68   0
   5  -4 -13   -2.46    5.31   0
   5   4 -13   -9.28    4.65   0
  -6   4  14   19.91    5.16   0
  -6  -4  14   23.29    3.57   0
   6   4 -14   22.92    4.86   0
   6   4 -14   19.82    3.86   0
   6  -4 -14   24.81    5.28   0
   6   4 -14   15.91    3.62   0
   6  -4 -14   30.48    6.10   0
   7  -4 -15   -1.09    6.89   0
  -7   4  15    5.91    4.77   0
   7   4 -15   -4.42    4.83   0
   7  -4 -15    8.22    5.15   0
   7   4 -15    6.21    3.63   0
  -7  -4  15    9.65    4.72   0
   7   4 -15   14.83    3.15   0
   8  -4 -16    5.43    5.24   0
   8   4 -16    9.10    3.40   0
   8  -4 -16    0.50    7.45   0
  -8   4  16    5.06    5.18   0
  -8  -4  16    8.09    3.39   0
   8   4 -16    2.67    5.10   0
   8   4 -16   11.03    4.88   0
  15  -5  -7   -2.65    6.16   0
  15   5  -7    5.24    3.11   0
 -15   5   7    0.92    4.88   0
  15  -5  -7    5.53    3.54   0
  15   5  -7   -6.00    4.98   0
  15   5  -7    6.04    5.05   0
  14  -5  -6   16.69    6.36   0
  14   5  -6   14.60    3.31   0
  14   5  -6   11.84    3.55   0
  14   5  -6   11.00    5.06   0
  14  -5  -6   20.26    4.86   0
 -14   5   6   13.49    3.56   0
  13  -5  -5   15.49    5.19   0
  13   5  -5   22.34    4.32   0
  13  -5  -5   23.93    4.68   0
 -13   5   5   19.44    3.50   0
  13   5  -5   19.96    5.38   0
  13   5  -5   17.45    3.87   0
 -12   5   4    2.56    3.40   0
  12   5  -4    7.78    5.10   0
  12  -5  -4    6.65    6.26   0
  12   5  -4    8.64    4.51   0
  12  -5  -4    4.91    3.31   0
  12   5  -4    6.33    3.64   0
 -11   5   3   72.39    5.16   0
  11  -5  -3   65.75    7.07   0
  11   5  -3   53.40    4.28   0
  11   5  -3   64.65    3.81   0
  11   5  -3   65.80    4.06   0
  11  -5  -3   68.82    4.94   0
  10  -5  -2    4.51    3.20   0
 -10   5   2    5.40    3.74   0
  10  -5  -2    4.55    7.33   0
  10   5  -2    7.22    4.75   0
  10   5  -2    1.64    3.94   0
  10  -5  -2    7.48    8.82   0
  10   5  -2    1.01    5.30   0
   9  -5  -1    1.65    9.33   0
   9   5  -1    9.35    5.59   0
   9  -5  -1   -1.78    3.52   0
  -9   5   1    7.93    3.46   0
   9  -5  -1    2.25    7.81   0
   9   5  -1    6.65    4.51   0
   9   5  -1    1.56    3.76   0
   8  -5   0   60.78    9.40   0
   8  -5   0   67.71    5.16   0
   8   5   0   49.56    6.02   0
   8  -5   0   62.73    8.42   0
  -8   5   0   79.27    5.18   0
   8   5   0   61.09    5.56   0
   8   5   0   54.53    3.46   0
   7  -5   1   12.15    8.13   0
   7   5   1   12.37    4.69   0
   7  -5   1   13.80    4.75   0
  -7   5  -1    7.89    3.52   0
   7   5   1   11.40    5.47   0
   7   5   1   11.73    5.74   0
   6   5   2   48.12    6.76   0
   6  -5   2   49.28    7.38   0
  -6   5  -2   45.68    5.13   0
   6  -5   2   49.36    5.03   0
   6   5   2   46.96    5.99   0
   5   5   3   14.89    6.97   0
   5  -5   3   15.91    5.97   0
   5   5   3   12.42    6.35   0
  -5   5  -3   18.02    3.55   0
   5  -5   3   12.87    3.79   0
   4  -5   4   90.48    4.07   0
   4  -5   4   94.27    7.66   0
  -4   5  -4   88.21    5.30   0
   3  -5   5    8.38    5.77   0
   3  -5   5    4.71    3.55   0
  -3   5  -5    2.68    4.77   0
   2  -5   6   82.36    5.40   0
   2  -5   6   96.91    6.12   0
  -2   5  -6   92.42    6.16   0
  -2   5  -6   92.10    3.79   0
   2   5   6   98.61    6.10   0
   1  -5   7    7.54    3.86   0
  -1   5  -7   17.73    4.62   0
   1  -5   7   11.27    3.62   0
  -1   5  -7    8.57    3.90   0
   1   5   7   10.46    5.46   0
   0   5   8   21.35    5.65   0
   0  -5   8   32.64    5.32   0
   0   5  -8   11.23    3.43   0
   0  -5   8   14.86    5.40   0
   0   5  -8   13.48    3.76   0
  -1   5   9  174.74    6.41   0
  -1  -5   9  185.32    5.98   0
   1   5  -9  174.97    4.32   0
   1   5  -9  170.03    4.84   0
  -2  -5  10   10.58    4.84   0
   2   5 -10    7.41    5.02   0
  -2   5  10    4.58    6.28   0
   2   5 -10    5.86    3.61   0
   2   5 -10    0.10    4.83   0
   3   5 -11   97.16    5.14   0
   3  -5 -11   80.47    9.71   0
  -3  -5  11   83.43    5.72   0
   3   5 -11   86.06    3.85   0
   3  -5 -11   84.87    9.67   0
   3   5 -11   78.18    3.70   0
  -3   5  11   75.08    5.97   0
   4  -5 -12    0.29    6.21   0
  -4   5  12    2.96    4.99   0
  -4  -5  12    2.99    5.10   0
   4   5 -12    0.65    5.20   0
   4   5 -12    8.98    5.02   0
   4  -5 -12    1.77    6.62   0
   4   5 -12    4.46    3.39   0
   5  -5 -13    6.16    6.30   0
   5   5 -13   12.65    3.55   0
  -5   5  13    1.60    4.99   0
  -5  -5  13    2.18    3.65   0
   5   5 -13   10.92    5.05   0
   5  -5 -13    7.19    5.66   0
   5   5 -13    7.00    4.94   0
   6  -5 -14    9.46    5.14   0
   6   5 -14   21.09    5.04   0
   6   5 -14   14.67    3.62   0
  -6   5  14    9.29    5.05   0
  -6  -5  14   17.55    3.48   0
   6   5 -14   12.78    5.29   0
   6  -5 -14   16.42    7.14   0
   7   5 -15  -10.32    3.52   0
  -7   5  15   -2.99    5.18   0
  -7  -5  15    2.97    3.48   0
   7  -5 -15   -2.36    6.08   0
   7   5 -15    8.65    5.10   0
   7   5 -15    3.43    4.99   0
   7  -5 -15   -0.36    4.76   0
  13  -6  -5    5.26    3.29   0
  13   6  -5    3.08    3.49   0
  13   6  -5    8.62    4.13   0
 -13   6   5   13.89    4.60   0
  13   6  -5   10.27    5.22   0
 -12   6   4    7.62    4.97   0
  12  -6  -4    0.10    4.72   0
  12   6  -4   11.12    4.43   0
  12   6  -4    3.65    5.09   0
  12   6  -4   19.91    4.89   0
  11   6  -3   -0.60    5.20   0
 -11   6   3    2.21    4.84   0
  11  -6  -3    1.78    3.21   0
  11   6  -3    5.19    3.06   0
  11   6  -3    5.76    4.94   0
 -10   6   2   27.81    3.55   0
  10   6  -2   21.71    4.75   0
  10  -6  -2   29.42    4.74   0
  10   6  -2   26.14    5.77   0
  10   6  -2   26.15    5.21   0
   9   6  -1   42.47    3.39   0
   9  -6  -1   45.69    3.65   0
   9   6  -1   44.84    5.12   0
  -9   6   1   42.52    5.12   0
   9   6  -1   37.25    5.36   0
   8   6   0    2.09    4.92   0
  -8   6   0   16.51    4.92   0
   8   6   0    7.86    4.56   0
   8  -6   0    1.38    4.63   0
   8   6   0    8.60    5.09   0
   7   6   1   92.45    5.05   0
  -7   6  -1   98.14    5.20   0
   7  -6   1   93.75    5.00   0
   7   6   1   87.11    5.65   0
   7   6   1   96.25    5.95   0
   6   6   2   42.58    5.23   0
   6   6   2   44.93    4.82   0
  -6   6  -2   45.98    5.14   0
   6  -6   2   49.24    5.25   0
   6   6   2   41.13    6.78   0
   5   6   3   13.06    6.67   0
   5  -6   3   12.14    5.19   0
   5  -6   3    9.39    7.21   0
  -5   6  -3   23.89    4.79   0
   5   6   3   14.23    4.65   0
   5   6   3   12.19    6.96   0
   4  -6   4  103.14    6.22   0
   4  -6   4  117.95    5.31   0
  -4   6  -4  117.67    5.21   0
  -3   6  -5   41.00    3.76   0
   3  -6   5   38.33    5.28   0
   3  -6   5   47.42    5.38   0
  -2   6  -6   17.12    3.43   0
   2  -6   6   20.90    5.09   0
   2   6   6   20.41    5.27   0
   2  -6   6   23.21    5.36   0
  -1   6  -7  123.74    5.82   0
   1  -6   7  129.97    5.68   0
   1  -6   7  125.54    5.82   0
  -1   6  -7  129.22    4.26   0
   1   6   7  129.59    7.57   0
   0   6  -8   17.56    3.19   0
   0  -6   8   19.55    5.00   0
   0  -6   8   12.88    3.93   0
   0   6  -8   19.07    5.31   0
   0   6   8   19.24    6.86   0
  -1   6   9   26.42    5.70   0
  -1  -6   9   34.30    5.16   0
   1   6  -9   27.69    3.62   0
   1   6  -9   33.39    5.07   0
   1   6  -9   28.90    5.34   0
  -2   6  10   59.89    6.78   0
  -2  -6  10   52.56    4.94   0
   2   6 -10   52.16    3.87   0
   2   6 -10   53.50    3.66   0
   2   6 -10   59.29    5.40   0
  -3   6  11    3.83    5.13   0
  -3  -6  11   -4.23    5.20   0
   3   6 -11   -8.46    4.75   0
   3   6 -11   -3.69    3.26   0
   3   6 -11    4.79    5.21   0
  -4   6  12   29.03    5.45   0
  -4  -6  12   28.46    3.59   0
   4   6 -12   24.99    3.55   0
   4   6 -12   33.89    5.26   0
   4   6 -12   28.02    3.71   0
   5   6 -13   12.72    3.57   0
  -5   6  13   11.79    5.06   0
  -5  -6  13    6.50    5.38   0
   5   6 -13   16.63    3.53   0
   5   6 -13   13.10    3.56   0
 -11   7   3   12.92    4.75   0
  11   7  -3    4.69    3.31   0
  11   7  -3    7.59    4.90   0
  11  -7  -3    4.53    4.86   0
  11   7  -3   -1.11    5.06   0
  10   7  -2    7.63    5.24   0
 -10   7   2    1.75    3.25   0
  10   7  -2    3.54    4.46   0
  10  -7  -2    5.84    4.69   0
  10   7  -2    2.24    4.70   0
  -9   7   1    5.88    4.85   0
   9   7  -1    5.69    4.48   0
   9  -7  -1    6.69    4.49   0
   9   7  -1    5.10    4.86   0
   9   7  -1    4.24    5.12   0
   8  -7   0   28.38    3.63   0
   8   7   0   34.14    4.82   0
  -8   7   0   28.35    3.48   0
   8   7   0   35.01    5.20   0
   8   7   0   28.83    5.50   0
   7   7   1   25.41    5.19   0
   7  -7   1   18.53    3.54   0
   7   7   1   19.18    5.06   0
  -7   7  -1   30.24    5.01   0
   7   7   1   19.94    4.74   0
   6   7   2   18.82    4.79   0
  -6   7  -2   22.20    3.53   0
   6   7   2   20.24    5.32   0
   6  -7   2   22.26    3.84   0
   6   7   2   20.78    4.94   0
   5   7   3   21.89    8.88   0
   5   7   3   22.65    4.85   0
   5   7   3   20.31    8.50   0
   5  -7   3   28.92    4.87   0
  -5   7  -3   16.81    4.46   0
   4  -7   4   -0.43    3.16   0
   4   7   4    5.09    4.59   0
  -4   7  -4   -0.57    2.96   0
   3   7   5   34.45    5.19   0
   3  -7   5   38.94    5.21   0
  -3   7  -5   32.78    3.42   0
   3   7   5   29.09    6.45   0
   2  -7   6   42.55    5.13   0
   2   7   6   43.54    6.42   0
  -2   7  -6   39.17    3.51   0
   2   7   6   46.66    7.14   0
  -1   7  -7   -0.98    3.33   0
   1   7   7    1.70    7.49   0
   1   7   7   -0.21    7.09   0
   1  -7   7    1.23    3.47   0
   0   7  -8   30.87    3.71   0
   0  -7   8   22.71    3.71   0
   0   7  -8   30.67    5.22   0
   1   7  -9   28.43    5.24   0
   1   7  -9   23.39    4.97   0
  -1  -7   9   17.16    4.96   0
   1   7  -9   27.51    5.26   0
   2   7 -10    5.78    3.23   0
  -2  -7  10    4.05    3.37   0
   2   7 -10    4.06    5.18   0
   2   7 -10    1.41    5.01   0
   3   7 -11   46.38    5.27   0
   3   7 -11   45.84    4.91   0
   3   7 -11   55.06    5.29   0
   5  -8   3    2.57    4.93   0
   5   8   3   -2.89    6.18   0
  -5   8  -3    2.85    3.43   0
   4   8   4    5.69    6.21   0
  -4   8  -4    2.97    3.27   0
   4  -8   4    8.25    5.09   0
   4   8   4    3.11    6.27   0
   3  -8   5   -2.09    5.07   0
   3   8   5    2.82    7.41   0
   3   8   5    0.72    8.29   0
  -3   8  -5   -3.83    4.64   0
  18  -1  -9    1.30    4.65   0
  18  -1  -9    8.79    3.61   0
 -18  -1   9    4.78    5.09   0
 -18   1   9  -12.91    4.98   0
  18   1  -9    6.05    3.61   0
  18   1  -9   -3.18    2.98   0
  17   1  -8   -4.14    3.54   0
  17   1  -8    2.59    3.24   0
  17  -1  -8    5.51    3.22   0
  17  -1  -8    5.29    4.91   0
 -17  -1   8    3.34    4.91   0
 -17   1   8    4.40    3.42   0
  16  -1  -7   25.87    3.49   0
  16  -1  -7   28.91    5.42   0
 -16  -1   7   26.89    3.85   0
  16   1  -7   22.41    3.68   0
  16   1  -7   25.97    3.12   0
 -16   1   7   24.86    5.14   0
  15   1  -6    5.67    4.50   0
  15   1  -6    2.79    3.67   0
  15  -1  -6    1.34    5.15   0
  15  -1  -6    2.07    3.61   0
 -15  -1   6    6.93    5.18   0
 -15   1   6    1.68    3.58   0
  14   1  -5   33.09    6.09   0
  14  -1  -5   32.93    3.82   0
  14   1  -5   28.87    5.05   0
 -14  -1   5   41.53    5.40   0
 -14   1   5   31.94    4.19   0
  14  -1  -5   29.27    4.89   0
  13  -1  -4   34.22    4.37   0
  13   1  -4   34.53    3.66   0
  13  -1  -4   41.68    4.98   0
 -13   1   4   32.89    4.06   0
  13   1  -4   30.82    4.05   0
 -13  -1   4   37.43    5.52   0
  12  -1  -3   34.61    5.92   0
  12   1  -3   33.76    3.45   0
  12   1  -3   28.10    6.01   0
 -12  -1   3   42.87    4.29   0
 -12   1   3   36.39    6.07   0
  11   1  -2    1.78    6.01   0
  11  -1  -2    3.47    4.14   0
 -11  -1   2    0.55    6.12   0
 -11   1   2    3.88    4.36   0
 -10   1   1    9.14    6.15   0
  10   1  -1   15.02    6.12   0
 -10  -1   1    3.38    6.62   0
  10  -1  -1   13.84    4.19   0
  -9  -1   0   -1.39    4.28   0
  -9   1   0    2.22    4.17   0
   9   1   0    5.87    6.02   0
   9  -1   0   -0.13    4.03   0
   8  -1   1  238.02    6.40   0
   8   1   1  238.66    6.61   0
  -8   1  -1  246.98    5.25   0
  -8  -1  -1  247.07    7.20   0
  -7  -1  -2  500.02    8.45   0
  -7   1  -2  484.84    7.71   0
   7   1   2  465.68    6.47   0
   7  -1   2  465.98    6.07   0
  -6  -1  -3   57.40    6.94   0
   6  -1   3   51.16    6.05   0
  -6   1  -3   54.86    4.64   0
   6   1   3   54.46    6.06   0
  -5  -1  -4   43.29    4.95   0
   5  -1   4   42.49    6.22   0
  -5   1  -4   41.41    4.40   0
   5   1   4   40.65    6.15   0
   4   1   5  820.03   10.50   0
   4  -1   5  836.22    7.91   0
  -4  -1  -5  849.54   10.77   0
  -4   1  -5  827.87    7.88   0
   4  -1   5  842.98    8.00   0
   3   1   6   94.20    6.80   0
   3  -1   6   85.80    4.78   0
   3  -1   6   93.89    6.71   0
  -3  -1  -6   98.87    6.83   0
  -3   1  -6   90.19    4.85   0
  -2  -1  -7  435.55    8.65   0
  -2   1  -7  437.54    7.62   0
   2  -1   7  442.15    7.56   0
   2   1   7  420.35    7.59   0
   2   1   7  451.92    7.79   0
   2  -1   7  432.51    7.87   0
   1  -1   8  251.31    5.35   0
  -1   1  -8  252.62    5.44   0
  -1  -1  -8  268.48    8.12   0
   1  -1   8  266.98    5.52   0
  -1   1  -8  254.44    5.42   0
  -1  -1  -8  260.19    7.52   0
   1   1   8  256.99    5.57   0
   0  -1   9   13.05    4.36   0
   0  -1  -9   12.50    6.21   0
   0  -1  -9    2.36    7.02   0
   0  -1   9    5.55    6.12   0
   0   1   9    6.43    6.19   0
   0   1  -9    5.27    4.26   0
   0   1  -9    9.26    4.52   0
  -1   1  10  200.22    5.34   0
  -1  -1  10  209.81    5.09   0
   1   1 -10  219.42    5.37   0
   1   1 -10  208.72    5.57   0
   1  -1 -10  215.74    7.76   0
   1  -1 -10  210.93    7.00   0
   1  -1 -10  207.18    5.58   0
   1   1 -10  207.61    6.73   0
   2   1 -11  141.28    6.50   0
   2  -1 -11  135.87    4.80   0
  -2   1  11  134.03    6.15   0
   2   1 -11  144.53    6.56   0
   2   1 -11  135.94    4.60   0
   2  -1 -11  145.57    5.29   0
   2  -1 -11  137.29    6.38   0
  -2  -1  11  144.78    6.46   0
  -3  -1  12   44.94    5.67   0
   3  -1 -12   35.44    4.19   0
   3   1 -12   43.54    6.36   0
   3  -1 -12   41.67    4.79   0
   3   1 -12   45.23    5.74   0
  -3   1  12   35.52    5.65   0
   3  -1 -12   49.82    6.31   0
   3   1 -12   40.57    6.17   0
  -4   1  13   56.06    3.98   0
  -4  -1  13   57.88    4.23   0
   4   1 -13   71.84    6.03   0
   4  -1 -13   61.79    4.16   0
   4  -1 -13   61.16    6.33   0
   4   1 -13   68.25    5.82   0
   4  -1 -13   62.61    5.93   0
   4   1 -13   67.32    3.96   0
   5   1 -14   19.07    3.78   0
  -5  -1  14   19.96    3.64   0
   5   1 -14   19.71    5.57   0
   5  -1 -14   30.82    5.69   0
  -5   1  14   28.16    5.03   0
   5  -1 -14   22.61    3.88   0
   5  -1 -14   16.22    5.09   0
   5   1 -14   29.31    5.42   0
   6   1 -15    8.95    3.66   0
  -6   1  15    6.86    3.90   0
   6  -1 -15   11.63    5.62   0
   6   1 -15   11.57    3.55   0
   6   1 -15   19.38    5.52   0
  -6  -1  15    9.28    4.87   0
   6  -1 -15    9.01    3.73   0
   6  -1 -15   13.60    4.95   0
   7   1 -16    4.80    4.78   0
  -7  -1  16   19.19    3.51   0
   7  -1 -16   12.26    3.59   0
   7   1 -16   12.18    5.56   0
   7  -1 -16   10.86    4.01   0
  -7   1  16   12.04    3.16   0
   7  -1 -16   11.03    3.79   0
   7   1 -16   11.71    3.52   0
  -8   1  17    1.52    3.48   0
   8   1 -17    6.87    4.49   0
  -8  -1  17    3.84    4.87   0
   8   1 -17    0.07    3.67   0
   8  -1 -17    3.59    5.35   0
   8  -1 -17   -5.61    4.76   0
   8  -1 -17    2.67    3.52   0
   8   1 -17    5.97    3.41   0
   9   1 -18    3.55    4.73   0
  -9  -1  18   11.03    3.32   0
  -9   1  18   15.19    3.42   0
   9  -1 -18    6.89    3.53   0
   9   1 -18    9.17    3.56   0
   9  -1 -18   10.94    4.10   0
   9  -1 -18   16.90    3.55   0
   9   1 -18   21.00    4.41   0
  18   2  -9    3.09    4.97   0
  18  -2  -9    5.53    4.61   0
  18   2  -9   -1.14    4.53   0
  18  -2  -9    3.78    4.95   0
 -18  -2   9    4.21    5.04   0
 -18   2   9   -0.41    3.43   0
  17   2  -8    7.29    3.56   0
  17  -2  -8    8.01    3.40   0
  17  -2  -8   14.92    3.52   0
 -17  -2   8    8.35    4.99   0
 -17   2   8   19.10    4.66   0
  17   2  -8    3.62    3.24   0
  16   2  -7    7.24    4.95   0
  16  -2  -7    2.83    3.08   0
  16   2  -7    6.67    3.30   0
  16  -2  -7   -2.70    5.05   0
 -16  -2   7   12.52    5.16   0
 -16   2   7   11.44    3.48   0
  15   2  -6    1.09    5.03   0
  15  -2  -6    7.68    4.51   0
  15   2  -6   -2.74    4.54   0
  15  -2  -6    1.31    3.47   0
 -15  -2   6    5.02    3.62   0
 -15   2   6   -2.68    3.50   0
  14   2  -5   64.84    4.10   0
  14  -2  -5   71.13    3.69   0
  14   2  -5   71.85    4.96   0
  14  -2  -5   64.66    3.89   0
 -14  -2   5   73.41    3.99   0
 -14   2   5   64.72    5.44   0
  13   2  -4   57.22    4.10   0
  13   2  -4   57.27    4.82   0
  13  -2  -4   57.33    5.65   0
 -13  -2   4   64.04    5.35   0
  13  -2  -4   56.97    5.00   0
 -13   2   4   57.21    3.94   0
  12   2  -3   12.94    4.17   0
  12   2  -3   10.69    3.46   0
  12  -2  -3   13.94    3.41   0
  12  -2  -3   12.19    3.72   0
 -12  -2   3   19.68    5.97   0
 -12   2   3   10.00    3.75   0
 -11   2   2  255.07    6.74   0
  11   2  -2  262.33    6.48   0
  11  -2  -2  252.84    4.92   0
 -11  -2   2  272.53    5.34   0
  10   2  -1   34.00    4.27   0
  10  -2  -1   29.36    5.72   0
 -10  -2   1   33.47    6.05   0
 -10   2   1   33.26    5.92   0
   9   2   0   53.90    5.78   0
  -9   2   0   55.07    4.35   0
   9  -2   0   42.33    5.72   0
  -9  -2   0   49.46    6.25   0
  -8   2  -1 2147.02   10.91   0
   8   2   1 2159.39   12.59   0
   8  -2   1 2101.64    9.87   0
  -8  -2  -1 2182.28   13.00   0
   7   2   2    4.81    5.86   0
  -7   2  -2    6.08    3.95   0
  -7  -2  -2    7.88    6.83   0
   7  -2   2    1.35    5.41   0
   6   2   3 1200.70   11.52   0
  -6   2  -3 1191.21    8.16   0
   6  -2   3 1237.73    9.16   0
  -6  -2  -3 1201.72   11.05   0
  -5  -2  -4  732.16   10.95   0
   5  -2   4  711.89    6.82   0
   5   2   4  707.19   10.30   0
  -5   2  -4  732.27    7.77   0
   5  -2   4  749.88    9.10   0
  -4   2  -5   78.37    5.74   0
  -4  -2  -5   80.84    7.52   0
   4  -2   5   79.97    4.70   0
   4   2   5   77.92    6.38   0
   4  -2   5   83.61    4.32   0
   3  -2   6  665.52    7.79   0
  -3   2  -6  654.91    7.67   0
  -3  -2  -6  663.83   13.11   0
   3   2   6  648.01   13.19   0
   3  -2   6  658.66    7.47   0
   2  -2   7  794.47    8.92   0
  -2  -2  -7  815.69   13.63   0
  -2   2  -7  799.66    7.45   0
  -2  -2  -7  799.56   13.76   0
   2  -2   7  804.12    8.41   0
  -2   2  -7  784.48    8.74   0
   2   2   7  784.64    8.39   0
   1  -2   8  270.62    6.65   0
  -1  -2  -8  265.07    8.52   0
   1  -2   8  234.71    5.22   0
  -1  -2  -8  262.86   11.11   0
  -1   2  -8  265.23    6.63   0
  -1   2  -8  264.14    6.93   0
   1   2   8  252.11    5.30   0
   0  -2   9  497.92    6.45   0
   0  -2  -9  505.66    9.55   0
   0   2   9  507.62    6.37   0
   0  -2  -9  519.37   11.64   0
   0  -2   9  508.81    6.27   0
   0   2  -9  522.00    6.19   0
   0   2  -9  516.21    7.76   0
  -1   2  10   15.11    5.58   0
   1   2 -10   19.52    5.69   0
  -1  -2  10   12.79    5.87   0
   1   2 -10   13.94    4.26   0
   1  -2 -10   14.71    5.92   0
   1  -2 -10   13.33    6.84   0
   1   2 -10   11.76    4.22   0
  -2   2  11   93.38    5.85   0
   2   2 -11   85.25    5.90   0
   2  -2 -11   96.14    6.17   0
   2   2 -11   94.34    4.33   0
   2   2 -11  100.59    4.55   0
  -2  -2  11   87.70    4.38   0
   2  -2 -11   94.50    7.18   0
   2  -2 -11   87.93    6.25   0
  -3   2  12   20.48    3.82   0
   3   2 -12   14.96    3.64   0
   3   2 -12   11.36    5.60   0
   3  -2 -12   27.51    5.70   0
  -3  -2  12   12.45    3.90   0
   3  -2 -12   21.58    6.81   0
   3  -2 -12   13.80    4.11   0
   3   2 -12   17.30    3.73   0
  -4   2  13  227.46    6.03   0
   4   2 -13  235.52    6.23   0
   4   2 -13  237.39    6.26   0
   4   2 -13  217.47    4.52   0
   4  -2 -13  230.98    6.34   0
   4  -2 -13  225.21    7.26   0
  -4  -2  13  225.00    4.79   0
   4  -2 -13  213.16    5.19   0
  -5   2  14   15.64    4.95   0
   5  -2 -14   12.10    3.86   0
   5   2 -14   12.92    3.91   0
   5   2 -14    9.36    5.20   0
   5  -2 -14   18.97    3.64   0
   5  -2 -14   15.47    5.95   0
  -5  -2  14   15.58    3.88   0
   5   2 -14   14.11    3.88   0
  -6   2  15   53.08    5.47   0
  -6  -2  15   37.03    3.66   0
   6  -2 -15   45.21    5.20   0
   6  -2 -15   43.85    4.49   0
   6   2 -15   53.27    5.23   0
   6  -2 -15   48.19    5.14   0
   6   2 -15   44.30    4.78   0
   6   2 -15   41.45    5.02   0
  -7   2  16    3.21    4.86   0
  -7  -2  16   -9.09    5.01   0
   7  -2 -16    5.63    3.62   0
   7  -2 -16    7.84    4.62   0
   7   2 -16    2.30    5.03   0
   7   2 -16   10.50    5.21   0
   7   2 -16    3.30    3.46   0
   7  -2 -16    7.34    5.50   0
  -8   2  17   11.73    3.58   0
  -8  -2  17    8.99    4.98   0
   8  -2 -17    8.79    3.47   0
   8  -2 -17   16.81    3.93   0
   8  -2 -17   14.14    5.21   0
   8   2 -17   16.28    5.13   0
   8   2 -17   19.27    3.55   0
   8   2 -17   10.80    3.56   0
   9  -2 -18    6.78    5.48   0
   9  -2 -18    4.53    4.90   0
  -9   2  18    2.88    5.22   0
  -9  -2  18    8.73    4.85   0
   9  -2 -18    8.79    5.24   0
   9   2 -18    4.39    3.76   0
   9   2 -18    5.62    3.36   0
   9   2 -18    4.13    4.89   0
  17   3  -8   15.41    4.95   0
  17  -3  -8   10.73    4.60   0
  17   3  -8    9.36    4.57   0
  17  -3  -8   16.04    4.99   0
 -17  -3   8   13.33    3.83   0
 -17   3   8   10.34    4.85   0
  16   3  -7    6.71    5.16   0
  16  -3  -7   17.99    4.70   0
  16   3  -7   14.45    4.47   0
  16  -3  -7   16.34    3.51   0
 -16  -3   7   15.84    5.21   0
 -16   3   7   17.58    4.72   0
  15   3  -6   17.65    5.01   0
  15  -3  -6   13.19    4.67   0
  15  -3  -6    9.27    3.48   0
 -15  -3   6   22.17    5.03   0
  15   3  -6   13.70    3.38   0
 -15   3   6    1.05    4.77   0
  14  -3  -5    6.54    4.69   0
  14   3  -5    3.51    4.36   0
  14  -3  -5   -0.26    3.38   0
 -14  -3   5   -1.19    3.90   0
 -14   3   5   -0.50    3.36   0
  14   3  -5    9.71    5.44   0
  13  -3  -4   14.78    4.79   0
  13   3  -4   17.84    3.51   0
  13   3  -4   14.99    3.90   0
 -13  -3   4   17.13    5.52   0
  13  -3  -4   18.52    3.45   0
 -13   3   4   20.91    4.81   0
 -12   3   3   87.21    3.94   0
  12   3  -3   93.83    4.36   0
  12  -3  -3   87.36    5.37   0
  12   3  -3   81.09    3.61   0
 -12  -3   3   94.20    6.01   0
  12  -3  -3   96.39    3.99   0
  11   3  -2    6.71    3.97   0
 -11   3   2    2.31    5.21   0
 -11  -3   2    3.55    4.11   0
  11   3  -2    3.42    3.18   0
  11  -3  -2    8.43    3.70   0
 -10   3   1  146.17    6.00   0
 -10  -3   1  154.38    6.83   0
  10  -3  -1  151.74    5.83   0
  10   3  -1  146.79    4.73   0
   9  -3   0  195.83    4.56   0
   9   3   0  197.16    7.08   0
  -9   3   0  190.72    4.79   0
  -9  -3   0  203.37    7.66   0
   8   3   1   42.19    6.22   0
  -8   3  -1   45.01    4.42   0
  -8  -3  -1   56.12    7.03   0
   8  -3   1   41.64    4.05   0
   7  -3   2  616.79    6.35   0
   7   3   2  614.73    8.93   0
  -7   3  -2  631.66    7.67   0
  -7  -3  -2  620.30   10.08   0
   6  -3   3  303.14    7.61   0
  -6  -3  -3  301.47    9.11   0
  -6   3  -3  288.89    5.27   0
   6   3   3  285.36    7.97   0
   6  -3   3  288.66    6.48   0
  -5  -3  -4  110.20    9.88   0
   5  -3   4  109.83    5.70   0
   5   3   4  109.43    8.30   0
  -5   3  -4  113.32    5.69   0
   5  -3   4  113.49    5.26   0
   4  -3   5  261.02    5.07   0
  -4   3  -5  267.26    5.04   0
   4  -3   5  263.43    7.74   0
   3  -3   6  173.57    7.03   0
  -3   3  -6  178.37    6.10   0
   3  -3   6  168.02    6.16   0
   2  -3   7  529.81    8.06   0
  -2   3  -7  531.44    6.02   0
   2  -3   7  531.91    6.01   0
   2   3   7  529.14    6.67   0
  -2   3  -7  536.30    6.69   0
   1  -3   8  795.99    8.39   0
   1  -3   8  811.32    6.86   0
  -1   3  -8  803.78    7.85   0
  -1   3  -8  813.53    7.37   0
   1   3   8  798.35    7.77   0
   0  -3  -9   21.09    9.31   0
   0   3  -9   14.66    4.11   0
   0  -3  -9   21.28    7.12   0
   0   3  -9   25.13    5.64   0
   0  -3   9   15.36    4.15   0
   0   3   9   17.04    6.18   0
   0  -3   9   24.54    5.82   0
  -1  -3  10  101.97    6.02   0
   1   3 -10  107.76    6.02   0
  -1   3  10  102.21    5.91   0
   1  -3 -10  107.07    7.83   0
   1  -3 -10  115.45    9.19   0
   1   3 -10  102.10    6.32   0
   2   3 -11  161.69    4.58   0
   2  -3 -11  185.88    9.83   0
   2  -3 -11  159.43    7.26   0
  -2  -3  11  179.18    5.84   0
   2   3 -11  180.20    4.83   0
  -2   3  11  169.73    4.83   0
   2   3 -11  161.18    4.44   0
   3  -3 -12    0.78    6.84   0
  -3  -3  12    3.01    3.60   0
   3   3 -12    8.83    5.65   0
   3  -3 -12    0.53    5.47   0
  -3   3  12   -3.10    5.25   0
   3   3 -12    6.43    5.18   0
   3   3 -12   -3.69    5.04   0
   4   3 -13   74.89    5.29   0
   4  -3 -13   87.49    7.18   0
  -4   3  13   93.10    5.64   0
   4  -3 -13   87.73    5.90   0
  -4  -3  13   84.37    5.37   0
   4   3 -13   81.70    5.73   0
   4   3 -13   89.55    4.10   0
   5   3 -14   26.98    4.93   0
  -5   3  14   14.80    3.63   0
  -5  -3  14   15.08    4.98   0
   5   3 -14   14.06    3.45   0
   5  -3 -14   16.68    5.08   0
   5  -3 -14   22.59    5.42   0
   5   3 -14   15.48    5.28   0
   5  -3 -14   21.09    6.38   0
   6  -3 -15   12.90    6.38   0
  -6   3  15   14.38    3.64   0
  -6  -3  15   15.88    5.07   0
   6  -3 -15    8.63    5.05   0
   6  -3 -15    9.93    3.83   0
   6   3 -15   15.71    5.02   0
   6   3 -15    9.89    3.87   0
   6   3 -15    9.63    4.83   0
   7  -3 -16   29.28    4.70   0
  -7   3  16   33.01    5.32   0
  -7  -3  16   39.07    4.98   0
   7  -3 -16   26.27    3.99   0
   7   3 -16   27.08    3.49   0
   7   3 -16   32.80    3.76   0
   7  -3 -16   44.13    5.03   0
   7   3 -16   36.49    4.82   0
   8  -3 -17    6.27    6.14   0
  -8   3  17    3.91    5.24   0
  -8  -3  17   -2.37    3.54   0
   8  -3 -17    9.34    5.13   0
   8  -3 -17    9.64    5.05   0
   8   3 -17   -3.78    4.79   0
   8   3 -17    8.78    3.56   0
   8   3 -17    8.79    4.85   0
 -16   4   7    3.43    4.68   0
  16   4  -7    7.98    3.61   0
  16  -4  -7    4.15    3.45   0
  16   4  -7    2.33    4.47   0
 -16  -4   7    6.54    5.30   0
  16  -4  -7   -0.05    3.41   0
  15   4  -6    8.40    3.58   0
  15  -4  -6    5.40    4.65   0
 -15  -4   6  -10.54    5.61   0
 -15   4   6    1.78    3.41   0
  15  -4  -6    3.02    3.44   0
  15   4  -6   -0.35    4.31   0
 -14   4   5   21.03    5.08   0
  14  -4  -5   18.72    5.04   0
  14   4  -5   23.54    4.67   0
 -14  -4   5   15.24    3.80   0
  14  -4  -5   30.64    5.14   0
  14   4  -5   13.29    3.77   0
 -13   4   4   41.66    3.68   0
  13   4  -4   37.03    5.13   0
  13   4  -4   41.82    3.21   0
 -13  -4   4   45.21    6.02   0
  13  -4  -4   43.18    4.95   0
  13  -4  -4   41.78    5.12   0
 -12   4   3    2.12    4.90   0
  12  -4  -3    6.82    4.75   0
  12   4  -3   17.11    4.47   0
 -12  -4   3    4.30    3.84   0
  12  -4  -3    7.58    3.62   0
  12   4  -3    3.85    3.46   0
  11   4  -2   97.77    5.76   0
 -11   4   2   95.88    4.09   0
  11  -4  -2   97.50    5.76   0
  11   4  -2   98.23    3.77   0
  11  -4  -2  105.56    4.06   0
 -11  -4   2   96.18    4.62   0
  10   4  -1   68.87    4.23   0
 -10   4   1   75.52    3.96   0
  10   4  -1   73.49    3.82   0
 -10  -4   1   67.05    6.19   0
  10  -4  -1   83.36    5.13   0
   9  -4   0   10.38    3.52   0
  -9   4   0   22.40    3.64   0
  -9  -4   0   27.36    6.09   0
   9   4   0   21.36    5.87   0
  -8  -4  -1  310.23    8.01   0
   8   4   1  318.46    7.38   0
   8  -4   1  324.03    6.03   0
  -8   4  -1  309.03    6.48   0
   8  -4   1  336.92    8.11   0
   7   4   2  153.30    7.25   0
   7  -4   2  162.29    4.50   0
  -7   4  -2  157.41    5.91   0
   7  -4   2  167.61    7.52   0
   6  -4   3  380.11    8.65   0
   6   4   3  360.21    9.46   0
   6  -4   3  350.04    5.23   0
  -6   4  -3  369.32    6.50   0
   6   4   3  340.69    8.67   0
   5  -4   4  294.81    7.81   0
   5   4   4  282.18   11.96   0
   5   4   4  289.31   12.08   0
   5  -4   4  293.35    4.96   0
  -5   4  -4  276.04    4.91   0
   4  -4   5   52.51    5.39   0
   4  -4   5   42.73    4.50   0
  -4   4  -5   35.46    3.85   0
  -3   4  -6  164.65    4.40   0
   3  -4   6  149.78    6.59   0
   3  -4   6  151.11    4.52   0
  -2   4  -7  261.16    4.84   0
   2  -4   7  265.22    4.93   0
  -2   4  -7  265.54    6.70   0
   2  -4   7  255.57    5.44   0
   2   4   7  260.67    6.83   0
   1  -4   8    8.57    3.93   0
  -1   4  -8    8.93    3.68   0
   1  -4   8    3.74    3.77   0
  -1   4  -8    5.40    3.88   0
   1   4   8    8.97    5.36   0
   0  -4   9  415.38    5.84   0
   0   4  -9  428.26    6.24   0
   0  -4   9  433.91    5.38   0
   0   4  -9  455.66    7.08   0
   0   4   9  405.35    6.47   0
  -1   4  10   10.51    3.72   0
  -1  -4  10    7.24    3.89   0
   1   4 -10    8.44    3.53   0
   1   4 -10   11.52    3.96   0
  -2  -4  11    5.25    4.94   0
   2   4 -11    3.67    5.68   0
   2  -4 -11    1.64    7.59   0
   2  -4 -11    3.45    7.32   0
   2   4 -11    6.61    5.17   0
   2   4 -11    1.85    3.44   0
  -2   4  11   -1.44    5.05   0
  -3  -4  12   78.05    5.67   0
   3  -4 -12   68.48    6.28   0
   3  -4 -12   72.99    6.65   0
   3   4 -12   79.79    5.50   0
  -3   4  12   70.94    5.52   0
   3   4 -12   73.88    4.16   0
   3   4 -12   72.98    3.84   0
   4   4 -13   37.77    3.71   0
   4  -4 -13   43.03    7.75   0
  -4  -4  13   31.36    3.90   0
   4   4 -13   31.91    3.84   0
  -4   4  13   40.65    5.09   0
   4  -4 -13   40.47    5.81   0
   4   4 -13   37.80    3.97   0
   5   4 -14    8.94    4.96   0
   5  -4 -14    6.71    5.33   0
  -5   4  14    8.66    5.21   0
  -5  -4  14    8.24    3.50   0
   5  -4 -14    7.76    6.21   0
   5   4 -14   -0.76    5.31   0
   5   4 -14    9.65    4.70   0
   6  -4 -15   28.10    5.07   0
   6   4 -15   36.36    3.57   0
  -6   4  15   41.14    4.92   0
   6  -4 -15   43.68    6.80   0
  -6  -4  15   45.13    4.83   0
   6   4 -15   30.55    5.14   0
   6   4 -15   33.74    3.52   0
   7  -4 -16   -2.06    5.17   0
   7   4 -16    1.94    3.34   0
  -7   4  16    6.94    3.47   0
   7  -4 -16    0.90    7.33   0
  -7  -4  16   10.84    3.57   0
   7   4 -16  -11.91    4.99   0
   7   4 -16   -3.87    3.20   0
  15   5  -6    0.44    5.20   0
  15   5  -6    1.14    4.59   0
  15  -5  -6    6.83    6.15   0
  15  -5  -6   -0.14    3.35   0
 -15   5   6    9.46    3.63   0
  14   5  -5    2.44    4.95   0
  14  -5  -5    5.70    5.03   0
  14   5  -5    7.04    3.12   0
  14  -5  -5    9.20    4.83   0
 -14   5   5    6.15    4.78   0
  13   5  -4    4.88    3.22   0
 -13   5   4   11.87    4.67   0
  13  -5  -4    9.57    4.76   0
  13  -5  -4    3.85    5.13   0
  13   5  -4    3.51    3.25   0
  12   5  -3   21.99    5.19   0
 -12   5   3   28.87    5.11   0
  12  -5  -3   28.59    6.28   0
  12   5  -3   20.63    3.32   0
  12  -5  -3   22.62    3.51   0
  12   5  -3   21.51    3.95   0
 -11   5   2    4.58    3.64   0
  11   5  -2    8.27    5.64   0
  11  -5  -2    5.70    7.43   0
  11   5  -2    3.90    3.46   0
  11  -5  -2    6.33    8.23   0
  11  -5  -2    9.68    3.44   0
  11   5  -2    3.91    3.72   0
 -10   5   1   -2.75    5.15   0
  10  -5  -1    0.19    6.13   0
  10   5  -1    2.30    4.66   0
  10  -5  -1    3.67    4.97   0
  10  -5  -1   -2.65    7.63   0
  10   5  -1    2.19    5.59   0
  10   5  -1    2.45    3.66   0
   9   5   0   19.41    5.56   0
   9  -5   0   18.98    5.00   0
  -9   5   0   23.94    4.92   0
   9   5   0   17.03    5.36   0
   9   5   0   20.64    3.21   0
   9  -5   0   22.75    6.93   0
   9  -5   0   24.00    7.44   0
   8   5   1    5.94    5.51   0
   8  -5   1    0.17    6.99   0
   8  -5   1   -0.85    3.55   0
   8   5   1    2.06    5.52   0
  -8   5  -1    3.68    3.53   0
   7   5   2   62.02    7.17   0
   7  -5   2   63.20    6.31   0
  -7   5  -2   67.45    3.94   0
   7  -5   2   61.82    3.86   0
   7   5   2   65.52    6.84   0
   6  -5   3   40.11    6.23   0
   6   5   3   39.30    6.81   0
  -6   5  -3   41.81    4.85   0
   6  -5   3   40.62    3.61   0
   6   5   3   36.73    6.38   0
   5  -5   4   30.47    6.14   0
  -5   5  -4   35.74    4.89   0
   5  -5   4   32.15    4.89   0
   4  -5   5    2.41    5.93   0
   4  -5   5    2.80    3.51   0
  -4   5  -5    1.73    4.73   0
  -3   5  -6  196.44    4.24   0
   3  -5   6  191.65    6.77   0
   3  -5   6  192.43    5.53   0
   2   5   7    3.24    5.15   0
  -2   5  -7   -1.13    4.70   0
   2  -5   7    3.55    3.32   0
   2  -5   7    2.67    5.58   0
  -2   5  -7    2.31    3.65   0
   1  -5   8   91.84    5.32   0
  -1   5  -8   89.56    4.11   0
   1   5   8   97.73    6.14   0
   1  -5   8   95.21    5.46   0
  -1   5  -8   87.50    3.87   0
   0   5  -9   27.70    5.32   0
   0  -5   9   24.87    5.56   0
   0   5  -9   23.81    3.48   0
   0   5   9   31.51    5.55   0
   0  -5   9   13.02    5.34   0
  -1   5  10   16.72    5.13   0
  -1  -5  10   21.54    4.98   0
   1   5 -10    7.35    4.80   0
   1   5 -10   13.40    3.64   0
  -2   5  11   43.39    5.48   0
  -2  -5  11   49.75    3.68   0
   2   5 -11   52.62    5.28   0
   2   5 -11   50.61    5.14   0
   2   5 -11   53.37    5.74   0
  -3   5  12   13.29    5.03   0
  -3  -5  12   15.68    5.31   0
   3   5 -12   14.80    3.85   0
   3   5 -12    9.94    3.63   0
   3   5 -12   13.89    3.38   0
  -4   5  13   18.42    5.17   0
  -4  -5  13    6.01    5.19   0
   4  -5 -13   16.61    8.20   0
   4   5 -13   14.58    3.72   0
   4  -5 -13   16.08    6.57   0
   4   5 -13   11.44    4.86   0
   4   5 -13   27.70    4.86   0
   5   5 -14    5.92    3.41   0
  -5   5  14    5.49    5.08   0
  -5  -5  14   -2.98    3.66   0
   5  -5 -14    4.83    6.46   0
   5   5 -14   -0.05    3.57   0
   5   5 -14    4.69    3.48   0
   5  -5 -14    3.70    7.07   0
   6   5 -15    2.28    4.92   0
  -6   5  15    2.47    5.02   0
  -6  -5  15   11.64    3.52   0
   6  -5 -15    3.06    5.13   0
   6   5 -15    2.60    3.54   0
   6  -5 -15    1.98    7.41   0
   6   5 -15    4.28    4.76   0
  13   6  -4   -2.92    5.15   0
 -13   6   4    4.22    3.48   0
  13  -6  -4   12.31    4.94   0
  13   6  -4    3.80    4.45   0
  13   6  -4    9.72    5.39   0
 -12   6   3   -1.45    3.53   0
  12  -6  -3    2.09    4.74   0
  12   6  -3    2.65    3.32   0
  12   6  -3   -0.19    3.64   0
  12   6  -3    4.06    5.00   0
  11   6  -2   -1.63    5.28   0
 -11   6   2   -1.65    3.23   0
  11  -6  -2    3.92    3.13   0
  11   6  -2   -1.52    4.40   0
  11   6  -2    1.67    5.13   0
 -10   6   1   -3.44    4.72   0
  10   6  -1    1.13    3.19   0
  10  -6  -1    4.84    4.68   0
  10   6  -1    5.79    5.07   0
  10   6  -1   -2.62    5.29   0
   9   6   0    1.81    4.95   0
  -9   6   0    5.44    3.11   0
   9   6   0    9.35    3.22   0
   9   6   0    4.61    5.05   0
   9  -6   0    4.59    4.73   0
   8   6   1   -1.13    5.11   0
   8   6   1    2.36    4.75   0
   8   6   1    0.70    3.35   0
  -8   6  -1   -1.08    3.54   0
   8  -6   1   -6.91    5.07   0
   7   6   2    3.31    5.19   0
   7   6   2    5.23    3.21   0
  -7   6  -2    2.56    4.79   0
   7   6   2    3.65    5.95   0
   7  -6   2    4.44    5.09   0
   6  -6   3    2.73    5.03   0
   6   6   3    2.45    6.75   0
   6   6   3    5.50    7.25   0
   6  -6   3    1.90    7.21   0
   6   6   3   -3.03    4.59   0
  -6   6  -3    5.25    4.97   0
   5  -6   4    1.48    3.41   0
   5  -6   4    2.29    5.20   0
  -5   6  -4    3.86    3.48   0
   4  -6   5   55.23    5.49   0
   4  -6   5   48.63    3.84   0
  -4   6  -5   55.57    4.96   0
   3  -6   6    2.86    3.84   0
   3  -6   6    6.25    5.00   0
   3   6   6    4.99    4.72   0
  -3   6  -6    7.81    4.79   0
   2  -6   7    3.40    4.88   0
   2   6   7    2.62    5.21   0
   2  -6   7   -9.82    5.08   0
  -2   6  -7    2.95    4.54   0
   1  -6   8   33.28    5.12   0
   1   6   8   27.82    6.84   0
   1  -6   8    4.36    5.16   0
  -1   6  -8   27.86    5.28   0
  -1   6  -8   32.08    4.73   0
   0   6   9   19.82    5.33   0
   0   6  -9   22.14    4.69   0
   0  -6   9   23.05    5.09   0
   0   6  -9   19.54    3.73   0
   0  -6   9   15.66    3.62   0
  -1  -6  10   10.14    3.32   0
   1   6 -10    8.30    3.43   0
   1   6 -10   12.83    4.85   0
   1   6 -10   10.58    5.00   0
  -1   6  10   12.13    6.31   0
  -2   6  11    1.22    6.33   0
  -2  -6  11    9.59    4.90   0
   2   6 -11    4.82    3.49   0
   2   6 -11    4.02    3.13   0
   2   6 -11    4.97    5.13   0
  -3   6  12   -3.35    6.33   0
  -3  -6  12    1.38    3.58   0
   3   6 -12    3.40    3.63   0
   3   6 -12   -2.21    4.51   0
   3   6 -12    9.21    4.90   0
  -4   6  13    5.15    6.06   0
  -4  -6  13   -1.98    3.68   0
   4   6 -13    7.18    3.53   0
   4   6 -13    8.40    4.98   0
   4   6 -13    5.62    4.82   0
  11   7  -2   -1.92    5.14   0
 -11   7   2    2.57    3.33   0
  11   7  -2   -6.97    5.18   0
  11   7  -2    4.49    4.50   0
  11  -7  -2    4.17    3.43   0
  10   7  -1    9.32    4.85   0
 -10   7   1    5.59    4.45   0
  10   7  -1    0.53    4.44   0
  10  -7  -1    2.19    4.71   0
  10   7  -1    3.56    4.84   0
   9   7   0    0.48    4.92   0
   9   7   0    2.00    4.37   0
   9   7   0   -1.84    4.72   0
   9  -7   0    8.27    3.45   0
  -9   7   0    8.23    4.59   0
   8   7   1   10.45    5.21   0
   8   7   1   13.56    4.65   0
  -8   7  -1   16.01    3.50   0
   8   7   1   11.70    5.82   0
   8  -7   1   14.02    4.92   0
   7   7   2    1.89    4.79   0
   7  -7   2    2.13    4.83   0
   7   7   2    6.10    4.61   0
   7   7   2    1.44    6.32   0
  -7   7  -2    5.74    4.73   0
   6   7   3    2.71    4.55   0
   6  -7   3   -8.62    4.54   0
  -6   7  -3    7.48    4.72   0
   5   7   4    4.88    4.38   0
  -5   7  -4    8.87    3.36   0
   5  -7   4   11.60    3.49   0
   4  -7   5   18.20    3.63   0
   4   7   5   22.56    5.02   0
  -4   7  -5   14.53    3.35   0
   3   7   6    7.11    5.72   0
   3  -7   6    3.50    4.97   0
  -3   7  -6    5.15    4.67   0
   3  -7   6    3.97    5.18   0
   3   7   6   10.35    6.31   0
   2   7   7   13.99    6.03   0
   2  -7   7    9.99    4.89   0
   2  -7   7   12.12    3.41   0
   2   7   7   12.55    6.68   0
  -2   7  -7    9.09    3.13   0
  -1   7  -8    1.64    3.47   0
   1   7   8   -0.47    6.43   0
   1  -7   8   -1.03    3.49   0
   1   7   8   -0.60    5.72   0
   1  -7   8    3.38    3.70   0
   0   7  -9   15.76    4.66   0
   0   7   9    3.15    7.36   0
   0  -7   9    1.35    5.17   0
   0   7  -9    4.93    3.83   0
   0   7   9    3.35    6.72   0
   0   7  -9    4.18    3.61   0
   1   7 -10    3.77    3.38   0
  -1  -7  10    8.57    3.71   0
   1   7 -10    4.89    3.49   0
   1   7 -10    7.37    3.97   0
   2   7 -11    8.08    3.38   0
  -2  -7  11   11.20    5.01   0
   2   7 -11   -0.67    3.46   0
   2   7 -11    2.05    3.43   0
  18   0  -8   -3.33    5.20   0
 -18   0   8    3.52    3.52   0
  18   0  -8    3.71    3.22   0
  17   0  -7   13.96    5.04   0
  17   0  -7   14.30    4.85   0
 -17   0   7   25.85    3.58   0
  16   0  -6    7.37    4.38   0
  16   0  -6    6.07    3.76   0
 -16   0   6    0.43    5.17   0
  15   0  -5   59.15    5.60   0
  15   0  -5   58.50    3.51   0
 -15   0   5   55.15    4.07   0
  14   0  -4   18.52    3.82   0
  14   0  -4   21.13    4.74   0
 -14   0   4    8.61    5.56   0
  13   0  -3    2.21    4.07   0
 -13   0   3   14.75    5.55   0
  12   0  -2  328.52    6.69   0
 -12   0   2  336.30    6.88   0
  11   0  -1   14.20    4.22   0
 -11   0   1   18.39    6.22   0
 -10   0   0  906.09    7.50   0
  10   0   0  887.52    7.24   0
  -9   0  -1    8.72    4.31   0
   9   0   1    6.78    5.94   0
  -8   0  -2    8.21    4.51   0
   8   0   2    5.11    5.74   0
  -7   0  -3 1151.83    9.87   0
   7   0   3 1145.74    8.56   0
  -6   0  -4  428.03    6.42   0
   6   0   4  419.43    6.19   0
   5   0   5  200.59    6.30   0
  -5   0  -5  187.95    5.25   0
  -4   0  -6 2322.71   12.37   0
   4   0   6 2319.89   13.13   0
  -3   0  -7  135.03    6.34   0
   3   0   7  130.29    6.29   0
   3   0   7  132.48    4.93   0
   2   0   8  196.76    5.57   0
  -2   0  -8  200.36    5.57   0
   2   0   8  208.21    6.57   0
   1   0   9 1114.17    9.98   0
  -1   0  -9 1111.09   10.05   0
   1   0   9 1145.87    9.57   0
   0   0  10  110.48    6.36   0
   0   0 -10  109.16    4.74   0
   0   0 -10  119.88    5.09   0
   0   0 -10  122.46    4.79   0
  -1   0  11  412.47    5.89   0
   1   0 -11  381.89    5.73   0
   1   0 -11  417.67    7.52   0
   1   0 -11  406.69    5.92   0
  -2   0  12  770.66    7.94   0
   2   0 -12  811.43    8.69   0
   2   0 -12  754.67    8.23   0
   2   0 -12  791.28    8.19   0
  -3   0  13    2.17    5.17   0
   3   0 -13    6.13    4.36   0
   3   0 -13   -6.05    3.78   0
   3   0 -13    2.00    5.50   0
  -4   0  14  270.49    6.08   0
   4   0 -14  275.25    5.17   0
   4   0 -14  255.41    4.88   0
   4   0 -14  259.55    4.91   0
   5   0 -15    9.62    4.86   0
  -5   0  15    8.51    3.51   0
   5   0 -15   11.66    5.54   0
   5   0 -15    3.34    3.90   0
   6   0 -16   43.08    3.83   0
   6   0 -16   65.61    3.68   0
  -6   0  16   50.89    3.53   0
   6   0 -16   55.03    5.51   0
   7   0 -17   24.87    4.89   0
  -7   0  17   15.52    5.08   0
   7   0 -17   25.04    3.44   0
   7   0 -17   31.33    5.52   0
   8   0 -18   13.99    4.89   0
  -8   0  18    9.46    4.77   0
   8   0 -18    3.11    3.32   0
   8   0 -18   12.02    3.78   0
  18   1  -8   13.70    5.27   0
  18   1  -8    6.66    3.32   0
  18  -1  -8    5.24    3.31   0
  18  -1  -8    8.40    5.23   0
 -18  -1   8    1.31    3.67   0
 -18   1   8    5.99    5.08   0
  17   1  -7   23.97    3.70   0
  17   1  -7   27.84    3.40   0
  17  -1  -7   29.00    3.54   0
  17  -1  -7   29.97    5.11   0
 -17  -1   7   30.00    3.78   0
 -17   1   7   31.51    3.67   0
  16   1  -6   -4.97    5.03   0
  16  -1  -6    7.46    4.86   0
  16   1  -6   -1.01    4.30   0
  16  -1  -6   -0.86    5.06   0
 -16  -1   6    7.60    5.07   0
 -16   1   6    1.61    4.99   0
  15   1  -5   53.94    5.42   0
  15  -1  -5   49.97    3.70   0
  15   1  -5   43.89    4.72   0
  15  -1  -5   44.20    3.87   0
 -15  -1   5   45.21    5.24   0
 -15   1   5   48.42    3.82   0
  14   1  -4   33.54    5.50   0
  14  -1  -4   35.65    3.79   0
  14   1  -4   38.39    3.76   0
  14  -1  -4   36.85    4.81   0
 -14  -1   4   43.58    5.52   0
 -14   1   4   30.47    3.98   0
  13   1  -3   34.98    3.99   0
  13  -1  -3   50.99    5.83   0
  13   1  -3   39.16    4.69   0
  13  -1  -3   36.53    3.68   0
 -13  -1   3   35.87    4.05   0
 -13   1   3   38.46    5.70   0
  12   1  -2   54.40    5.97   0
  12  -1  -2   50.01    6.15   0
 -12  -1   2   58.74    6.30   0
 -12   1   2   58.20    5.96   0
 -11   1   1  276.86    5.39   0
 -11  -1   1  272.65    6.83   0
  11   1  -1  273.64    6.73   0
  11  -1  -1  258.91    5.09   0
 -10   1   0   29.79    6.22   0
  10   1   0   27.00    4.60   0
  10  -1   0   26.01    5.80   0
 -10  -1   0   28.66    6.05   0
  -9   1  -1  185.28    6.62   0
   9   1   1  180.34    4.81   0
   9  -1   1  180.12    6.20   0
  -9  -1  -1  193.99    6.64   0
  -8  -1  -2  125.21    6.86   0
  -8   1  -2  118.35    4.85   0
   8   1   2  123.22    4.78   0
   8  -1   2  127.45    4.52   0
  -7  -1  -3   27.74    4.65   0
  -7   1  -3   29.22    4.47   0
   7   1   3   27.90    4.47   0
   7  -1   3   33.10    5.66   0
   6  -1   4  350.46    5.66   0
  -6  -1  -4  360.41    8.16   0
  -6   1  -4  355.28    5.82   0
   6   1   4  342.80    6.33   0
   5   1   5 1293.31   10.79   0
   5  -1   5 1377.49    9.05   0
  -5  -1  -5 1401.63   12.09   0
  -5   1  -5 1343.36   10.11   0
  -4   1  -6   49.33    4.35   0
   4  -1   6   48.80    4.59   0
  -4  -1  -6   49.39    6.30   0
   4   1   6   51.74    6.05   0
   4  -1   6   51.72    4.28   0
   3  -1   7 1659.48   10.82   0
  -3   1  -7 1679.82   11.06   0
   3   1   7 1614.99   13.05   0
   3  -1   7 1685.14   11.05   0
   3   1   7 1649.86    9.61   0
  -3  -1  -7 1643.07   13.14   0
   2  -1   8  524.06    7.78   0
  -2  -1  -8  512.59    8.73   0
   2   1   8  516.75    6.33   0
   2   1   8  496.62    7.66   0
  -2   1  -8  532.67    7.60   0
   2  -1   8  516.41    6.47   0
   1  -1   9  261.28    6.91   0
   1  -1   9  260.38    7.20   0
  -1  -1  -9  273.38    8.11   0
  -1  -1  -9  245.30    6.18   0
  -1   1  -9  259.26    6.81   0
  -1   1  -9  273.30    5.60   0
   1   1   9  274.14    6.94   0
   0   1  10  220.13    5.31   0
   0  -1  10  244.25    5.22   0
   0  -1 -10  238.80    7.00   0
   0  -1 -10  245.85    7.74   0
   0   1 -10  242.22    5.41   0
   0   1 -10  235.48    5.40   0
  -1   1  11  452.34    5.97   0
  -1  -1  11  468.26    7.32   0
   1   1 -11  453.69    7.21   0
   1   1 -11  473.34    7.55   0
   1  -1 -11  442.48    7.73   0
   1  -1 -11  471.71    7.15   0
   1  -1 -11  481.07    7.53   0
   1   1 -11  476.25    7.34   0
  -2  -1  12  367.97    5.43   0
   2   1 -12  352.01    5.61   0
   2   1 -12  384.41    7.30   0
  -2   1  12  357.55    6.79   0
   2  -1 -12  372.82    6.29   0
   2  -1 -12  339.64    7.05   0
   2  -1 -12  369.90    5.64   0
   2   1 -12  347.32    5.44   0
   3  -1 -13  406.98    6.77   0
  -3   1  13  421.31    5.68   0
   3   1 -13  451.68    7.10   0
   3   1 -13  437.29    6.68   0
   3  -1 -13  429.50    6.45   0
  -3  -1  13  431.69    6.84   0
   3   1 -13  431.53    5.61   0
   3  -1 -13  428.65    7.13   0
  -4   1  14    3.58    3.54   0
  -4  -1  14    1.54    3.54   0
   4  -1 -14    9.10    5.11   0
   4   1 -14    7.89    5.37   0
   4   1 -14    2.48    3.51   0
   4  -1 -14   -1.84    5.85   0
   4  -1 -14   -1.86    3.57   0
   4   1 -14    6.41    3.70   0
  -5   1  15   28.28    3.88   0
  -5  -1  15   32.26    3.79   0
   5  -1 -15   31.09    4.94   0
   5   1 -15   33.38    4.43   0
   5  -1 -15   35.15    5.82   0
   5   1 -15   27.75    4.97   0
   5   1 -15   30.45    3.70   0
   5  -1 -15   30.85    5.85   0
  -6   1  16   32.92    3.81   0
  -6  -1  16   32.21    5.13   0
   6  -1 -16   44.14    4.85   0
   6   1 -16   40.95    3.80   0
   6  -1 -16   36.24    4.13   0
   6  -1 -16   40.38    4.03   0
   6   1 -16   37.67    5.07   0
   6   1 -16   32.37    3.79   0
  -7   1  17    5.85    3.43   0
   7  -1 -17   -2.08    4.88   0
  -7  -1  17   -0.91    3.45   0
   7   1 -17   -4.18    3.68   0
   7  -1 -17   -4.93    5.47   0
   7   1 -17    6.25    3.48   0
   7  -1 -17    4.43    5.04   0
   7   1 -17    5.02    4.76   0
   8  -1 -18   11.98    4.81   0
  -8  -1  18    4.32    5.03   0
   8   1 -18   14.74    5.09   0
  -8   1  18   16.37    3.38   0
   8   1 -18   13.23    3.42   0
   8  -1 -18   20.41    5.86   0
   8  -1 -18   16.35    4.95   0
   8   1 -18   11.88    3.38   0
  18   2  -8    4.44    3.54   0
  18  -2  -8    6.29    5.00   0
  18   2  -8    8.81    3.23   0
  18  -2  -8    9.24    3.51   0
 -18  -2   8    5.39    5.03   0
 -18   2   8    1.62    3.46   0
  17   2  -7    0.67    4.90   0
  17  -2  -7    6.86    4.51   0
  17   2  -7   -0.21    3.12   0
  17  -2  -7    3.56    3.57   0
 -17  -2   7   -4.55    3.33   0
 -17   2   7    1.49    4.88   0
  16   2  -6   -4.19    4.98   0
  16  -2  -6   -1.89    4.73   0
  16  -2  -6   -3.88    5.15   0
 -16  -2   6   -6.12    3.51   0
  16   2  -6    2.31    3.31   0
 -16   2   6    2.45    5.14   0
  15   2  -5    2.59    3.67   0
  15   2  -5   -1.21    4.44   0
  15  -2  -5   -2.03    5.13   0
  15  -2  -5    3.78    4.45   0
 -15  -2   5    3.93    5.07   0
 -15   2   5    1.94    4.99   0
  14   2  -4   18.38    3.99   0
  14  -2  -4   18.23    4.51   0
  14   2  -4   17.75    4.87   0
  14  -2  -4   25.17    5.33   0
 -14  -2   4   27.70    3.97   0
 -14   2   4   25.75    3.81   0
  13   2  -3    0.12    5.18   0
  13  -2  -3    3.39    3.45   0
  13   2  -3   11.96    3.30   0
  13  -2  -3   12.27    5.37   0
 -13  -2   3    4.78    3.75   0
 -13   2   3    8.43    5.54   0
 -12   2   2   64.00    4.01   0
  12   2  -2   61.72    4.34   0
  12  -2  -2   71.41    5.55   0
 -12  -2   2   72.40    4.54   0
 -11   2   1   -3.16    5.65   0
  11   2  -1    3.72    5.68   0
  11  -2  -1    3.54    5.97   0
 -11  -2   1   -1.09    5.98   0
 -10   2   0   66.47    6.10   0
  10   2   0   60.52    6.17   0
  10  -2   0   58.20    5.73   0
 -10  -2   0   59.81    6.20   0
   9   2   1   31.74    5.94   0
  -9   2  -1   31.14    4.20   0
   9  -2   1   25.26    4.00   0
  -9  -2  -1   30.02    6.54   0
   8  -2   2    5.53    5.45   0
  -8   2  -2    1.87    5.89   0
   8   2   2    9.94    6.11   0
  -8  -2  -2    6.34    6.69   0
   7  -2   3   43.15    4.28   0
   7   2   3   41.13    6.11   0
  -7  -2  -3   37.79    5.24   0
  -7   2  -3   36.52    4.24   0
   6  -2   4   60.41    5.79   0
  -6   2  -4   63.94    4.39   0
   6   2   4   65.75    6.07   0
  -6  -2  -4   65.69    7.15   0
  -5  -2  -5  166.29    7.97   0
   5   2   5  154.97    6.98   0
   5  -2   5  167.66    5.99   0
  -5   2  -5  167.21    6.07   0
   5  -2   5  163.20    6.49   0
  -4   2  -6  128.56    5.90   0
   4   2   6  126.27    8.06   0
  -4  -2  -6  129.66    9.15   0
   4  -2   6  128.20    4.49   0
   4  -2   6  136.04    4.81   0
   3   2   7    3.89    7.88   0
   3  -2   7    3.61    3.97   0
  -3   2  -7    8.13    4.10   0
  -3  -2  -7    1.18    6.55   0
   3   2   7    3.70    3.68   0
   3  -2   7    3.08    4.40   0
   2   2   8   45.49    5.54   0
  -2   2  -8   38.24    5.88   0
  -2  -2  -8   49.02    9.40   0
   2  -2   8   47.57    6.59   0
   2  -2   8   47.65    5.75   0
  -2   2  -8   53.18    4.70   0
  -2  -2  -8   47.81    6.73   0
   1  -2   9   89.23    4.87   0
  -1  -2  -9   90.46    6.93   0
  -1  -2  -9   94.83    8.20   0
  -1   2  -9   95.38    6.03   0
   1  -2   9   99.61    4.50   0
  -1   2  -9   96.39    6.58   0
   1   2   9   85.99    4.18   0
   0   2  10    8.00    5.49   0
   0  -2  10    0.72    5.92   0
   0  -2 -10   -1.48    6.86   0
   0  -2  10    5.72    4.06   0
   0   2 -10   -1.89    4.04   0
   0   2 -10    4.87    6.03   0
   0  -2 -10    5.10    5.53   0
  -1  -2  11   65.47    5.86   0
   1   2 -11   64.58    4.11   0
  -1   2  11   63.45    5.67   0
   1   2 -11   55.92    5.74   0
   1  -2 -11   51.80    5.79   0
   1   2 -11   67.33    5.96   0
   1  -2 -11   57.70    6.88   0
  -2   2  12   11.70    5.30   0
  -2  -2  12   15.58    3.71   0
   2   2 -12   15.74    5.27   0
   2   2 -12   21.80    3.85   0
   2  -2 -12    8.30    3.79   0
   2  -2 -12   11.11    4.78   0
   2   2 -12   12.55    3.80   0
  -3   2  13   25.89    5.31   0
   3  -2 -13   22.83    5.20   0
   3   2 -13   26.55    3.79   0
   3  -2 -13   28.25    3.98   0
  -3  -2  13   31.79    3.67   0
   3   2 -13   34.91    5.54   0
   3  -2 -13   29.24    6.20   0
   3   2 -13   33.45    5.14   0
  -4   2  14   78.85    4.16   0
  -4  -2  14   82.13    4.29   0
   4  -2 -14   76.47    5.66   0
   4   2 -14   88.46    5.14   0
   4  -2 -14   93.43    5.64   0
   4   2 -14   91.06    5.52   0
   4  -2 -14   86.25    6.54   0
   4   2 -14   85.69    5.80   0
  -5   2  15   11.65    3.12   0
  -5  -2  15    8.20    5.01   0
   5  -2 -15    9.28    3.45   0
   5  -2 -15   15.81    6.09   0
   5  -2 -15   11.40    3.67   0
   5   2 -15   11.05    3.60   0
   5   2 -15    4.92    3.31   0
   5   2 -15    8.62    3.71   0
   6   2 -16   12.29    5.18   0
  -6  -2  16   -2.52    3.48   0
   6   2 -16    1.67    3.29   0
   6  -2 -16    0.69    4.89   0
   6   2 -16    3.75    3.59   0
  -6   2  16    2.32    4.89   0
   6  -2 -16    1.10    3.87   0
   6  -2 -16    0.10    5.64   0
  -7   2  17    2.62    4.69   0
  -7  -2  17    4.76    4.75   0
   7  -2 -17    8.39    5.12   0
   7  -2 -17    4.97    4.77   0
   7   2 -17   11.23    4.47   0
   7   2 -17    6.31    3.41   0
   7   2 -17    7.61    4.75   0
   7  -2 -17    1.98    5.47   0
   8  -2 -18    7.21    3.31   0
  -8   2  18    2.86    5.00   0
  -8  -2  18    6.17    4.78   0
   8  -2 -18   -1.02    4.91   0
   8   2 -18   -0.98    3.32   0
   8  -2 -18    6.53    3.88   0
   8   2 -18   -1.89    3.59   0
   8   2 -18    6.04    4.78   0
  17   3  -7    1.15    5.06   0
  17  -3  -7    4.22    3.13   0
  17   3  -7   -1.90    3.21   0
 -17  -3   7    7.18    3.72   0
  17  -3  -7    2.13    4.77   0
 -17   3   7   -7.14    4.45   0
  16   3  -6   -0.75    5.01   0
 -16   3   6    3.59    4.65   0
  16  -3  -6    6.92    4.91   0
  16   3  -6    1.11    3.13   0
  16  -3  -6    3.15    3.45   0
 -16  -3   6    3.03    3.70   0
 -15   3   5    3.33    3.23   0
  15   3  -5   -1.45    3.65   0
  15  -3  -5    6.31    3.30   0
  15   3  -5    7.05    4.67   0
  15  -3  -5    6.91    3.56   0
 -15  -3   5    4.83    5.17   0
  14   3  -4    5.54    5.51   0
  14  -3  -4    2.69    3.31   0
  14   3  -4    4.85    3.14   0
 -14  -3   4   10.34    4.06   0
  14  -3  -4    6.80    4.60   0
 -14   3   4    6.19    4.92   0
  13   3  -3   12.80    5.18   0
  13  -3  -3    1.39    3.35   0
  13   3  -3    5.97    3.15   0
 -13   3   3  -10.82    4.98   0
 -13  -3   3   11.77    5.62   0
  13  -3  -3   19.60    5.18   0
 -12   3   2   20.92    5.08   0
  12   3  -2    7.90    3.88   0
  12   3  -2   11.58    3.23   0
 -12  -3   2   13.22    4.01   0
  12  -3  -2   10.16    3.46   0
  11   3  -1    0.23    5.58   0
 -11   3   1    5.00    3.60   0
 -11  -3   1    1.10    5.93   0
  11  -3  -1   10.17    4.97   0
  10   3   0  173.46    6.28   0
 -10   3   0  161.24    4.44   0
 -10  -3   0  180.12    6.91   0
  10  -3   0  161.83    4.40   0
   9   3   1   20.34    6.04   0
  -9   3  -1   11.57    5.61   0
  -9  -3  -1   10.78    6.79   0
   9  -3   1   18.22    5.30   0
   8  -3   2    3.02    3.82   0
   8   3   2    3.10    5.63   0
  -8   3  -2    0.97    5.52   0
  -8  -3  -2    3.70    4.79   0
   7   3   3   15.43    5.71   0
   7  -3   3   15.22    3.92   0
  -7   3  -3   23.85    5.77   0
  -7  -3  -3   19.35    6.77   0
   7  -3   3   22.19    5.91   0
   6  -3   4   18.94    5.61   0
   6  -3   4   24.83    6.14   0
   6   3   4   17.50    6.88   0
  -6  -3  -4   15.71    8.85   0
  -6   3  -4   17.79    3.84   0
   5   3   5   39.00    8.12   0
  -5  -3  -5   40.11   10.63   0
   5  -3   5   40.64    3.96   0
  -5   3  -5   40.41    3.99   0
   5  -3   5   40.41    6.29   0
  -4   3  -6  229.30    4.79   0
   4  -3   6  215.73    4.82   0
   4  -3   6  232.58    6.92   0
   3  -3   7   23.10    4.30   0
  -3   3  -7   16.33    5.48   0
   3  -3   7   18.48    5.59   0
   2  -3   8    3.56    3.98   0
  -2   3  -8    6.21    5.68   0
   2  -3   8    4.47    4.08   0
  -2   3  -8    3.55    5.65   0
   2   3   8    1.70    5.44   0
   1  -3   9   10.63    4.08   0
  -1   3  -9   12.32    5.59   0
   1  -3   9   12.22    4.20   0
  -1   3  -9    9.63    5.52   0
   1   3   9    3.24    5.45   0
   0   3  10   11.71    3.84   0
   0  -3 -10    7.16    8.20   0
   0  -3  10    8.90    4.11   0
   0  -3 -10    5.72    6.65   0
   0   3 -10    4.37    3.81   0
   0  -3  10    9.45    4.11   0
   0   3 -10    6.74    4.20   0
   1  -3 -11   40.77    7.30   0
  -1  -3  11   36.26    3.97   0
  -1   3  11   35.95    5.40   0
   1  -3 -11   35.45    6.18   0
   1   3 -11   40.11    4.14   0
   1   3 -11   38.99    5.39   0
   1   3 -11   33.74    3.90   0
   2   3 -12    5.59    5.15   0
   2  -3 -12    9.88    8.43   0
  -2   3  12    6.97    5.20   0
  -2  -3  12    7.42    3.58   0
   2   3 -12    9.33    5.49   0
   2  -3 -12    6.08    6.91   0
   2   3 -12    2.55    4.98   0
   3  -3 -13   30.28    6.82   0
   3  -3 -13   29.79    5.17   0
   3   3 -13   25.44    3.52   0
  -3   3  13   21.24    3.89   0
  -3  -3  13   24.01    4.88   0
   3   3 -13   26.37    5.58   0
   3   3 -13   28.25    3.63   0
   4  -3 -14    3.70    6.34   0
   4   3 -14   -2.17    3.49   0
  -4   3  14    2.60    3.24   0
   4   3 -14    3.74    3.45   0
  -4  -3  14    6.62    3.50   0
   4  -3 -14    2.59    5.00   0
   4   3 -14    3.42    3.69   0
  -5   3  15   -0.31    3.54   0
   5   3 -15    9.69    4.70   0
  -5  -3  15   -7.03    3.55   0
   5  -3 -15    2.63    4.90   0
   5   3 -15   -4.18    5.28   0
   5  -3 -15    3.20    6.13   0
   5   3 -15    1.45    4.99   0
   6  -3 -16   -2.56    4.62   0
  -6   3  16    3.07    3.60   0
   6   3 -16   -3.12    4.93   0
   6  -3 -16   14.91    5.16   0
   6   3 -16    9.96    5.13   0
  -6  -3  16   -0.73    3.58   0
   6  -3 -16    9.87    5.31   0
   6   3 -16    0.85    3.41   0
   7  -3 -17    8.42    6.18   0
  -7   3  17    9.99    4.56   0
  -7  -3  17    1.43    3.50   0
   7   3 -17   -1.85    3.50   0
   7   3 -17   -6.41    3.55   0
   7  -3 -17    0.72    4.84   0
   7   3 -17    3.50    5.09   0
   7  -3 -17    5.97    4.78   0
  17   4  -7    7.24    4.98   0
 -17   4   7   -0.46    4.77   0
  16   4  -6    7.22    5.01   0
  16  -4  -6    9.01    4.76   0
  16   4  -6    7.93    4.51   0
 -16  -4   6   -1.48    3.51   0
 -16   4   6   -0.31    4.93   0
  16  -4  -6   -0.12    3.45   0
  15   4  -5    5.34    4.95   0
  15  -4  -5    3.72    4.46   0
  15   4  -5    3.18    3.20   0
 -15  -4   5   -3.33    3.63   0
  15  -4  -5    1.19    4.80   0
 -15   4   5    5.07    3.51   0
  14   4  -4    3.88    3.67   0
  14  -4  -4    5.54    4.77   0
  14   4  -4    3.32    3.10   0
 -14  -4   4    2.84    3.77   0
  14  -4  -4    4.64    3.32   0
 -14   4   4    4.00    3.49   0
 -13   4   3   41.54    4.98   0
  13   4  -3   42.50    5.40   0
  13  -4  -3   37.27    5.11   0
  13   4  -3   35.19    4.64   0
 -13  -4   3   46.96    5.72   0
  13  -4  -3   44.00    3.24   0
  12   4  -2    4.48    3.64   0
 -12   4   2   -4.85    3.42   0
  12  -4  -2   -3.38    4.69   0
  12   4  -2    2.26    3.20   0
 -12  -4   2   -0.45    3.96   0
  12  -4  -2    9.41    3.35   0
  11   4  -1   38.17    5.24   0
 -11   4   1   31.47    5.19   0
  11   4  -1   29.88    3.46   0
 -11  -4   1   37.90    6.01   0
  11  -4  -1   22.96    3.55   0
  10  -4   0   86.88    5.06   0
  10   4   0   75.06    5.63   0
 -10   4   0   87.25    5.21   0
 -10  -4   0   77.21    5.03   0
   9  -4   1   -0.72    3.43   0
   9   4   1   -0.86    5.47   0
  -9   4  -1    4.85    5.03   0
  -9  -4  -1    1.39    6.47   0
   9  -4   1    0.39    7.08   0
   8   4   2   56.97    6.15   0
   8  -4   2   62.29    4.07   0
  -8  -4  -2   63.04    7.11   0
  -8   4  -2   55.07    4.21   0
   8  -4   2   67.28    6.41   0
   7   4   3   42.21    7.18   0
   7  -4   3   38.72    3.64   0
  -7   4  -3   43.93    5.61   0
   7  -4   3   40.80    6.59   0
   6   4   4  241.06    9.20   0
   6   4   4  247.83    9.11   0
   6  -4   4  256.23    4.73   0
  -6   4  -4  259.82    4.73   0
   6  -4   4  264.40    7.53   0
   5  -4   5   86.17    4.09   0
  -5   4  -5   85.72    5.41   0
   5  -4   5   80.59    6.61   0
  -4   4  -6  103.97    5.44   0
   4  -4   6   95.25    6.35   0
   4  -4   6   98.31    4.16   0
   3  -4   7   30.06    5.79   0
  -3   4  -7   28.52    3.63   0
   3  -4   7   28.11    3.69   0
  -2   4  -8  131.44    5.25   0
   2  -4   8  126.85    4.15   0
   2  -4   8  126.24    6.09   0
  -2   4  -8  134.18    6.01   0
   2   4   8  126.37    4.50   0
   1  -4   9    3.94    5.46   0
  -1   4  -9    5.70    3.63   0
   1  -4   9    3.78    3.56   0
  -1   4  -9    8.53    5.52   0
   1   4   9    2.73    4.90   0
   0   4  10   75.94    5.72   0
   0  -4  10   73.77    4.22   0
   0   4 -10   63.44    3.93   0
   0   4 -10   67.17    5.55   0
   0  -4  10   67.67    5.60   0
  -1   4  11    3.80    5.14   0
  -1  -4  11   -1.47    5.29   0
   1   4 -11    9.31    3.67   0
   1   4 -11    8.26    5.26   0
   1   4 -11   15.77    5.23   0
   2  -4 -12   12.15    6.73   0
  -2   4  12   14.69    3.74   0
  -2  -4  12   18.45    5.44   0
   2   4 -12   12.79    3.75   0
   2  -4 -12   12.27    7.34   0
   2   4 -12   11.92    3.60   0
   2   4 -12   17.21    5.13   0
  -3   4  13   41.93    5.33   0
  -3  -4  13   52.35    5.46   0
   3  -4 -13   42.97    6.43   0
   3   4 -13   57.49    5.07   0
   3  -4 -13   50.83    7.01   0
   3   4 -13   50.28    3.53   0
   3   4 -13   53.96    5.11   0
   4   4 -14    8.65    4.81   0
   4  -4 -14    1.78    6.12   0
  -4   4  14    8.72    4.85   0
  -4  -4  14    2.20    4.71   0
   4  -4 -14    3.98    7.38   0
   4   4 -14    3.62    3.62   0
   4   4 -14    9.47    4.81   0
   5   4 -15    3.11    3.38   0
  -5   4  15    2.86    3.71   0
   5  -4 -15    5.25    5.20   0
  -5  -4  15   -3.55    4.94   0
   5  -4 -15    8.73    6.52   0
   5   4 -15   -7.25    3.60   0
   5   4 -15   -1.07    3.26   0
   6   4 -16   16.27    4.89   0
  -6   4  16    7.64    3.44   0
   6  -4 -16   13.38    7.40   0
  -6  -4  16    6.83    3.31   0
   6  -4 -16    9.86    5.16   0
   6   4 -16   23.82    5.30   0
   6   4 -16   13.75    5.04   0
   7   4 -17   -1.36    3.43   0
  -7   4  17    1.53    4.94   0
   7   4 -17    5.04    4.64   0
  15   5  -5    5.86    5.18   0
  15  -5  -5   -1.57    5.05   0
  15   5  -5   -0.89    4.36   0
  15  -5  -5   -1.31    4.61   0
 -15   5   5    5.76    5.05   0
 -14   5   4   15.42    3.60   0
  14  -5  -4   19.04    4.87   0
  14  -5  -4   16.45    6.14   0
  14   5  -4   22.89    4.56   0
  14   5  -4   28.66    4.92   0
  13   5  -3    8.29    4.82   0
 -13   5   3    5.56    3.51   0
  13  -5  -3    4.89    5.96   0
  13   5  -3   12.81    4.53   0
  13  -5  -3   10.58    3.32   0
  12   5  -2    6.64    3.61   0
  12  -5  -2   13.55    4.93   0
 -12   5   2   10.48    3.48   0
  12  -5  -2    9.18    4.91   0
  12   5  -2   -1.49    4.78   0
  11   5  -1   43.37    5.44   0
  11   5  -1   29.39    6.06   0
  11  -5  -1   34.03    4.89   0
 -11   5   1   46.43    5.44   0
  11  -5  -1   42.04    6.52   0
  11   5  -1   43.26    3.59   0
  11  -5  -1   43.28    7.40   0
  10  -5   0    5.30    3.20   0
  10   5   0    3.44    5.19   0
 -10   5   0    8.10    3.51   0
  10   5   0    0.79    5.72   0
  10   5   0    4.21    4.67   0
  10  -5   0    4.21    5.92   0
  10  -5   0    3.99    7.23   0
   9   5   1   81.95    5.71   0
   9   5   1   69.16    6.13   0
   9  -5   1   79.54    3.87   0
  -9   5  -1   76.32    3.86   0
   9  -5   1   82.14    6.86   0
   8   5   2   36.58    5.50   0
   8   5   2   46.96    5.35   0
   8  -5   2   44.35    6.21   0
   8  -5   2   38.59    4.98   0
  -8   5  -2   37.56    3.65   0
   7  -5   3    0.75    5.75   0
   7   5   3   -1.36    6.25   0
   7   5   3    0.55    4.81   0
  -7   5  -3    9.86    3.35   0
   7  -5   3   -0.57    4.62   0
   6  -5   4   84.29    6.39   0
   6  -5   4   91.10    5.05   0
   6   5   4   84.54   10.61   0
   6   5   4   83.94    9.84   0
  -6   5  -4   84.64    3.79   0
   5  -5   5  230.83    4.60   0
   5  -5   5  242.20    7.32   0
  -5   5  -5  241.07    5.55   0
   4  -5   6  114.20    6.13   0
   4  -5   6  101.54    4.01   0
  -4   5  -6  109.71    3.92   0
  -3   5  -7  264.84    4.37   0
   3  -5   7  288.36    7.38   0
   3  -5   7  294.87    5.76   0
   3   5   7  285.63    6.70   0
  -2   5  -8   38.09    3.53   0
   2  -5   8   43.96    5.52   0
   2  -5   8   41.39    3.73   0
   2   5   8   49.13    5.35   0
   1  -5   9   68.58    4.41   0
   1  -5   9   85.53    4.01   0
  -1   5  -9   91.69    3.79   0
  -1   5  -9   86.89    5.63   0
   1   5   9   87.08    5.82   0
   0   5  10  229.49    6.61   0
   0  -5  10  228.31    5.01   0
   0   5 -10  235.49    4.39   0
   0  -5  10  216.34    4.48   0
   0   5 -10  219.44    5.99   0
  -1  -5  11   -0.04    4.97   0
   1   5 -11    2.92    3.42   0
   1   5 -11    1.93    3.28   0
   1   5 -11    5.35    3.56   0
  -1   5  11    4.51    4.97   0
  -2   5  12  120.03    5.83   0
  -2  -5  12  103.66    4.19   0
   2   5 -12  120.17    5.43   0
   2   5 -12   99.07    4.00   0
   2   5 -12  106.68    4.17   0
  -3   5  13   44.07    5.51   0
  -3  -5  13   43.27    5.19   0
   3   5 -13   50.04    3.73   0
   3   5 -13   37.50    5.02   0
   3   5 -13   37.22    5.02   0
   4  -5 -14    8.51    7.31   0
  -4  -5  14    0.72    3.48   0
   4   5 -14   13.25    3.65   0
   4   5 -14    8.33    4.93   0
  -4   5  14    1.26    4.95   0
   4   5 -14    9.46    3.72   0
   4  -5 -14    6.36    7.70   0
  -5   5  15   28.46    3.96   0
  -5  -5  15   39.97    3.71   0
   5   5 -15   42.45    3.82   0
   5  -5 -15   39.83    6.84   0
   5   5 -15   43.20    3.76   0
   5  -5 -15   49.30    7.82   0
   5   5 -15   47.25    5.07   0
  13  -6  -3    8.58    4.80   0
 -13   6   3    3.94    3.58   0
  13   6  -3    6.49    4.50   0
  13   6  -3    4.60    3.65   0
  13   6  -3    5.08    4.01   0
  12   6  -2   34.89    5.00   0
 -12   6   2   48.81    3.58   0
  12  -6  -2   33.82    3.66   0
  12   6  -2   42.92    4.86   0
  12   6  -2   36.54    5.58   0
  11   6  -1    0.85    5.22   0
  11   6  -1    4.94    5.30   0
 -11   6   1    6.24    4.81   0
  11  -6  -1    5.24    3.42   0
  11   6  -1    0.53    3.35   0
  10   6   0   23.97    5.31   0
 -10   6   0   24.60    4.82   0
  10   6   0   27.53    3.19   0
  10  -6   0   23.29    4.44   0
  10   6   0   19.62    5.36   0
   9   6   1   15.14    5.06   0
   9   6   1   12.50    4.97   0
  -9   6  -1    9.31    3.42   0
   9   6   1    6.83    3.20   0
   9  -6   1   12.39    4.65   0
   8   6   2   25.35    5.42   0
   8   6   2   21.79    5.08   0
   8   6   2   22.06    3.30   0
  -8   6  -2   24.87    3.32   0
   8  -6   2   30.21    5.14   0
   7  -6   3   38.61    5.06   0
   7  -6   3   42.29    6.86   0
   7   6   3   45.69    6.66   0
   7   6   3   45.75    6.53   0
  -7   6  -3   55.23    4.91   0
   6  -6   4   27.45    4.82   0
   6  -6   4   32.21    6.75   0
  -6   6  -4   20.76    4.76   0
   5  -6   5   45.91    6.94   0
   5  -6   5   43.27    3.72   0
  -5   6  -5   35.54    3.84   0
   4  -6   6   57.69    5.72   0
   4  -6   6   54.50    5.39   0
  -4   6  -6   51.62    3.83   0
   3  -6   7    2.71    3.68   0
   3  -6   7    9.52    4.88   0
   3   6   7    4.69    5.06   0
  -3   6  -7    9.12    3.42   0
  -2   6  -8   49.65    3.65   0
   2  -6   8   61.73    5.41   0
   2  -6   8   53.27    3.88   0
   2   6   8   51.14    6.59   0
   1   6   9   14.45    5.26   0
  -1   6  -9   21.69    3.34   0
   1  -6   9   21.85    4.73   0
   1  -6   9   18.63    3.90   0
  -1   6  -9   10.64    5.08   0
   0   6  10    4.04    5.12   0
   0   6 -10   -1.44    4.49   0
   0  -6  10    2.15    4.67   0
   0   6 -10   10.24    4.80   0
  -1   6  11   61.42    5.96   0
  -1  -6  11   73.32    5.18   0
   1   6 -11   57.71    3.92   0
   1   6 -11   66.69    5.24   0
   1   6 -11   59.89    3.69   0
  -2  -6  12    9.45    3.67   0
   2   6 -12    6.45    4.76   0
   2   6 -12    3.83    3.51   0
  -2   6  12    5.30    5.00   0
   2   6 -12    8.68    4.92   0
  -3   6  13    2.79    5.04   0
  -3  -6  13    3.24    3.67   0
   3   6 -13    5.84    3.57   0
   3   6 -13   -4.87    4.84   0
   3   6 -13    3.87    3.65   0
  11   7  -1   10.37    5.16   0
  11   7  -1   11.60    5.05   0
 -11   7   1   17.91    4.93   0
  11   7  -1   13.14    4.54   0
  11  -7  -1   11.27    3.35   0
  10   7   0    4.19    4.95   0
 -10   7   0    6.23    4.54   0
  10   7   0    4.58    4.56   0
  10  -7   0    5.52    3.61   0
  10   7   0    4.57    4.86   0
   9   7   1   37.98    5.22   0
   9   7   1   30.19    3.41   0
  -9   7  -1   38.76    5.07   0
   9   7   1   35.08    4.83   0
   9  -7   1   45.38    4.97   0
   8   7   2    3.92    5.00   0
   8   7   2    4.22    5.70   0
   8   7   2    7.64    4.55   0
  -8   7  -2   -0.94    3.49   0
   8  -7   2    7.66    3.48   0
   7  -7   3    2.52    3.27   0
   7   7   3    2.58    4.58   0
  -7   7  -3   -2.99    3.19   0
   6   7   4   16.50    4.75   0
   6  -7   4   15.60    3.75   0
  -6   7  -4   15.59    3.34   0
   5   7   5   54.94    4.91   0
  -5   7  -5   43.52    3.65   0
   5  -7   5   40.90    3.86   0
   4  -7   6   -3.92    5.18   0
   4  -7   6   -2.86    5.22   0
   4   7   6    0.13    4.55   0
  -4   7  -6   15.40    4.51   0
   4   7   6    2.93    4.84   0
  -3   7  -7   51.18    3.72   0
   3  -7   7   40.40    5.35   0
   3  -7   7   38.85    5.07   0
   3   7   7   46.79    5.60   0
   2   7   8    7.87    6.36   0
   2  -7   8    4.31    4.82   0
   2  -7   8   -1.48    3.68   0
  -2   7  -8    9.52    3.30   0
  -1   7  -9    9.98    4.73   0
   1   7   9   12.15    6.55   0
   1  -7   9    7.28    4.76   0
   1  -7   9    7.08    3.56   0
   0   7 -10   11.34    3.36   0
   0   7  10   14.06    6.69   0
   0  -7  10   16.79    5.44   0
   0   7 -10   17.07    3.43   0
   0   7 -10   11.63    4.05   0
   1   7 -11    8.88    4.96   0
   1   7 -11    5.07    3.41   0
  -1   7  11    2.24    6.46   0
  -1  -7  11    6.27    3.64   0
   1   7 -11    0.99    3.56   0
  19  -1  -8   10.93    3.20   0
  19   1  -8    3.84    3.58   0
  19   1  -8    3.92    3.33   0
  19  -1  -8    6.34    4.97   0
 -19  -1   8    5.43    3.47   0
 -19   1   8    3.51    3.40   0
  18   1  -7    7.63    4.88   0
  18   1  -7    2.48    4.25   0
  18  -1  -7    6.84    5.02   0
 -18  -1   7    4.50    5.15   0
 -18   1   7    3.60    3.54   0
  18  -1  -7    4.44    3.32   0
  17   1  -6    4.85    3.58   0
  17  -1  -6    9.08    3.00   0
  17   1  -6    1.52    4.48   0
  17  -1  -6    3.80    5.06   0
 -17  -1   6    1.98    5.19   0
 -17   1   6   10.84    3.56   0
  16   1  -5    3.12    3.73   0
  16   1  -5    5.37    4.58   0
  16  -1  -5   -0.26    3.61   0
 -16  -1   5   -3.82    4.88   0
  16  -1  -5    2.05    4.91   0
 -16   1   5   -2.01    5.09   0
  15   1  -4   30.31    5.46   0
 -15   1   4   27.72    5.18   0
  15   1  -4   36.76    4.81   0
  15  -1  -4   29.91    5.01   0
  15  -1  -4   34.83    3.74   0
 -15  -1   4   36.10    5.63   0
  14   1  -3    8.06    3.61   0
  14   1  -3    9.70    3.23   0
  14  -1  -3    9.95    3.68   0
  14  -1  -3    6.86    4.60   0
 -14  -1   3    7.48    5.26   0
 -14   1   3    4.85    5.26   0
  13   1  -2   36.20    4.03   0
  13  -1  -2   29.61    3.97   0
 -13   1   2   25.51    4.11   0
 -13  -1   2   25.13    3.96   0
 -12   1   1    1.99    3.93   0
  12   1  -1    7.68    5.92   0
  12  -1  -1    6.22    5.67   0
 -12  -1   1    3.07    4.46   0
 -11   1   0   18.25    6.13   0
  11   1   0   18.09    5.63   0
  11  -1   0   19.16    5.73   0
 -11  -1   0   21.12    4.37   0
 -10   1  -1  231.40    5.37   0
  10   1   1  218.48    4.80   0
  10  -1   1  233.75    6.40   0
 -10  -1  -1  229.81    5.65   0
  -9  -1  -2   80.17    6.59   0
  -9   1  -2   75.14    6.29   0
   9   1   2   74.02    4.29   0
   9  -1   2   77.40    5.75   0
  -8  -1  -3    5.06    4.08   0
  -8   1  -3    3.73    4.25   0
   8   1   3    0.48    5.42   0
   8  -1   3    2.06    3.96   0
   7  -1   4  306.98    5.51   0
  -7   1  -4  310.14    5.72   0
  -7  -1  -4  322.79    7.70   0
   7   1   4  305.25    7.02   0
   6   1   5   13.11    5.64   0
   6  -1   5   19.01    5.42   0
  -6  -1  -5   22.74    6.50   0
  -6   1  -5   21.72    5.79   0
   5  -1   6  274.27    6.84   0
   5   1   6  251.77    7.03   0
  -5  -1  -6  252.41    7.26   0
   5  -1   6  260.60    6.54   0
  -5   1  -6  259.90    5.26   0
  -4   1  -7    5.22    5.55   0
   4   1   7    0.45    5.66   0
   4  -1   7    9.00    3.83   0
  -4  -1  -7   -0.13    4.21   0
   4  -1   7   -1.17    4.39   0
   3   1   8  120.54    6.77   0
  -3  -1  -8  114.76    6.65   0
  -3   1  -8  124.30    6.08   0
   3  -1   8  130.27    6.25   0
   3   1   8  115.19    6.50   0
   3  -1   8  134.30    6.33   0
   2  -1   9   62.95    4.31   0
  -2  -1  -9   58.05    6.21   0
   2   1   9   57.10    6.51   0
  -2   1  -9   62.83    6.04   0
   2   1   9   54.97    6.32   0
   2  -1   9   70.11    6.30   0
   1  -1  10   65.08    4.33   0
  -1  -1 -10   74.53    6.42   0
   1  -1  10   68.38    4.65   0
  -1  -1 -10   70.94    4.56   0
  -1   1 -10   73.41    6.11   0
  -1   1 -10   69.75    6.37   0
   1   1  10   70.16    4.67   0
   0   1  11  115.25    4.56   0
   0  -1  11  109.05    4.49   0
   0  -1 -11  129.21    7.11   0
   0   1 -11  120.27    5.73   0
   0   1 -11  121.64    6.40   0
   0  -1 -11  111.27    4.73   0
  -1  -1  12    5.24    5.52   0
   1   1 -12    3.86    5.46   0
   1  -1 -12    8.33    4.10   0
   1  -1 -12   11.70    5.37   0
   1   1 -12    1.96    4.14   0
  -1   1  12   10.13    5.53   0
   1  -1 -12    1.59    6.24   0
   1   1 -12    3.75    5.52   0
  -2   1  13   12.92    3.75   0
  -2  -1  13    6.67    4.03   0
   2   1 -13    9.99    5.24   0
   2   1 -13    4.89    4.06   0
   2  -1 -13    3.77    5.13   0
   2  -1 -13    9.24    4.03   0
   2  -1 -13    8.54    5.95   0
   2   1 -13    9.32    5.58   0
  -3   1  14   23.21    5.10   0
  -3  -1  14   22.15    3.72   0
   3   1 -14   28.40    3.78   0
   3   1 -14   24.24    4.16   0
   3   1 -14   35.94    5.68   0
   3  -1 -14   25.51    3.64   0
   3  -1 -14   24.22    5.71   0
   3  -1 -14   24.49    3.72   0
  -4   1  15   -3.76    4.98   0
  -4  -1  15    1.64    3.52   0
   4   1 -15    1.22    5.22   0
   4   1 -15   -4.17    4.04   0
   4  -1 -15   -2.73    3.63   0
   4   1 -15   10.00    5.21   0
   4  -1 -15    4.29    5.56   0
   4  -1 -15    8.73    3.41   0
  -5   1  16   -1.33    3.36   0
  -5  -1  16   -3.34    3.48   0
   5   1 -16   -0.95    3.49   0
   5   1 -16   -0.24    5.06   0
   5  -1 -16    9.11    5.47   0
   5  -1 -16    1.15    3.16   0
   5   1 -16    6.43    3.57   0
   5  -1 -16    4.31    3.59   0
   6  -1 -17    5.48    4.66   0
  -6   1  17    5.86    4.83   0
  -6  -1  17    7.28    4.97   0
   6   1 -17   -5.91    4.90   0
   6   1 -17    3.54    3.78   0
   6  -1 -17   -5.84    5.03   0
   6  -1 -17   -4.96    5.22   0
   6   1 -17   10.46    4.93   0
   7  -1 -18   -0.86    3.42   0
   7  -1 -18    2.33    3.44   0
   7   1 -18   10.34    4.77   0
  -7   1  18   11.12    4.63   0
  -7  -1  18    0.03    3.40   0
   7   1 -18    1.51    3.28   0
   7   1 -18    9.83    5.13   0
   7  -1 -18    6.46    5.04   0
   8  -1 -19    2.52    3.25   0
  -8   1  19    5.90    3.42   0
  -8  -1  19    3.81    4.68   0
   8   1 -19    1.22    3.38   0
   8  -1 -19   -2.37    3.58   0
   8   1 -19    3.62    5.30   0
   8  -1 -19    0.21    3.76   0
   8   1 -19   -3.82    4.86   0
  18   2  -7   -3.14    3.34   0
  18  -2  -7   -0.05    4.47   0
  18   2  -7    4.96    3.18   0
  18  -2  -7   -6.62    3.52   0
 -18  -2   7   -0.35    3.32   0
 -18   2   7   -4.10    3.48   0
  17   2  -6    3.99    4.88   0
  17  -2  -6    2.23    4.69   0
  17  -2  -6    2.24    3.47   0
  17   2  -6    7.80    4.44   0
 -17  -2   6    7.18    3.38   0
 -17   2   6    6.04    4.84   0
  16   2  -5   49.51    3.78   0
  16  -2  -5   43.22    4.83   0
  16   2  -5   40.97    4.77   0
  16  -2  -5   36.23    3.89   0
 -16  -2   5   62.60    5.25   0
 -16   2   5   51.12    5.20   0
  15   2  -4   -0.46    3.50   0
  15  -2  -4    2.88    4.38   0
  15   2  -4   -6.76    4.47   0
  15  -2  -4   -2.75    3.46   0
 -15  -2   4    4.95    3.68   0
 -15   2   4   -3.42    3.44   0
  14   2  -3   22.27    5.46   0
  14   2  -3   20.87    4.71   0
  14  -2  -3   22.18    4.52   0
  14  -2  -3   27.60    5.22   0
 -14  -2   3   22.49    5.14   0
 -14   2   3   26.08    5.10   0
 -13   2   2    8.81    3.86   0
  13   2  -2   12.66    3.56   0
  13  -2  -2   11.50    5.17   0
 -13  -2   2   12.38    4.00   0
 -12   2   1   69.46    5.45   0
  12   2  -1   62.11    5.59   0
  12  -2  -1   60.72    3.83   0
 -12  -2   1   59.51    4.36   0
 -11   2   0  285.71    4.98   0
  11   2   0  296.92    6.79   0
  11  -2   0  311.08    6.08   0
 -11  -2   0  298.42    5.63   0
 -10   2  -1   27.48    4.42   0
  10   2   1   27.30    4.01   0
  10  -2   1   37.19    5.56   0
 -10  -2  -1   31.83    4.58   0
  -9   2  -2  132.59    4.71   0
   9   2   2  124.00    6.18   0
  -9  -2  -2  122.41    5.19   0
   9  -2   2  125.55    5.82   0
   8  -2   3   86.83    5.72   0
  -8   2  -3   92.53    4.43   0
   8   2   3   85.41    6.14   0
  -8  -2  -3   92.81    7.08   0
   7  -2   4   41.56    4.12   0
  -7   2  -4   43.22    5.73   0
   7   2   4   40.36    5.78   0
  -7  -2  -4   35.80    6.83   0
  -6  -2  -5  801.00   10.57   0
   6  -2   5  807.47    8.64   0
   6  -2   5  791.16    6.93   0
  -6   2  -5  785.29    6.99   0
   6   2   5  763.06    9.79   0
  -5  -2  -6   82.91    7.35   0
  -5   2  -6   84.33    5.79   0
   5   2   6   77.79    6.62   0
   5  -2   6   77.38    4.18   0
   5  -2   6   74.40    4.46   0
   4  -2   7  112.55    4.38   0
  -4   2  -7  102.61    4.47   0
  -4  -2  -7  104.67    7.33   0
   4   2   7  103.69    7.99   0
   4  -2   7  104.04    6.00   0
  -3   2  -8  126.45    5.99   0
   3  -2   8  124.21    5.95   0
  -3  -2  -8  129.81    7.26   0
   3   2   8  129.64    5.63   0
   3  -2   8  124.75    6.77   0
   2  -2   9   23.12    4.45   0
   2  -2   9   19.03    4.15   0
  -2  -2  -9   24.79    6.04   0
  -2   2  -9   26.19    5.79   0
  -2  -2  -9   22.69    7.02   0
  -2   2  -9   13.98    6.24   0
   2   2   9   25.41    3.92   0
   1  -2  10   86.54    4.33   0
   1  -2  10   86.13    6.23   0
  -1  -2 -10   81.29    6.10   0
  -1  -2 -10   84.91    7.14   0
  -1   2 -10   85.78    4.34   0
  -1   2 -10   88.47    4.55   0
   1   2  10   84.48    4.39   0
   0   2  11  280.89    6.63   0
   0  -2  11  276.38    5.09   0
   0  -2  11  279.77    5.15   0
   0  -2 -11  291.09    8.89   0
   0   2 -11  271.46    5.05   0
   0  -2 -11  277.17    7.89   0
   0   2 -11  280.41    6.58   0
  -1   2  12    1.36    3.62   0
  -1  -2  12    2.76    5.16   0
   1  -2 -12    5.46    5.31   0
   1   2 -12    1.84    4.11   0
   1   2 -12    4.22    5.47   0
   1  -2 -12    3.67    4.40   0
   1   2 -12    2.16    3.57   0
  -2   2  13   84.74    5.61   0
   2   2 -13   80.92    5.25   0
  -2  -2  13   85.43    4.20   0
   2   2 -13   97.06    5.55   0
   2  -2 -13   87.89    5.58   0
   2  -2 -13   98.32    6.91   0
   2   2 -13  101.74    5.80   0
   3   2 -14  181.13    4.73   0
  -3   2  14  177.22    4.55   0
  -3  -2  14  184.25    4.73   0
   3   2 -14  170.42    4.51   0
   3   2 -14  195.82    5.98   0
   3  -2 -14  190.12    6.54   0
   3  -2 -14  200.04    7.37   0
   3  -2 -14  190.07    6.01   0
   4  -2 -15   39.44    5.66   0
  -4   2  15   42.37    5.39   0
  -4  -2  15   32.41    3.60   0
   4   2 -15   23.85    4.95   0
   4   2 -15   40.18    5.25   0
   4  -2 -15   30.40    6.05   0
   4   2 -15   37.35    3.76   0
   4  -2 -15   30.85    5.12   0
   5  -2 -16   45.81    3.87   0
  -5   2  16   58.22    3.83   0
  -5  -2  16   61.25    5.21   0
   5   2 -16   53.82    3.59   0
   5   2 -16   56.35    3.87   0
   5   2 -16   49.18    5.28   0
   5  -2 -16   55.93    3.99   0
   5  -2 -16   61.96    6.00   0
   6  -2 -17   31.96    4.61   0
  -6   2  17   35.97    4.96   0
  -6  -2  17   28.06    3.53   0
   6   2 -17   26.49    4.87   0
   6   2 -17   24.21    3.78   0
   6   2 -17   26.56    3.56   0
   6  -2 -17   27.78    3.76   0
   6  -2 -17   29.01    5.56   0
   7  -2 -18    2.48    4.85   0
  -7   2  18    6.15    3.57   0
  -7  -2  18    5.82    3.21   0
   7  -2 -18    4.56    5.20   0
   7   2 -18    4.61    3.36   0
   7   2 -18    1.44    3.43   0
   7   2 -18   -7.76    3.38   0
   7  -2 -18    1.92    5.52   0
  18   3  -7   -2.61    4.86   0
  18  -3  -7    3.86    3.23   0
  18   3  -7    2.15    3.17   0
 -18  -3   7    7.25    5.06   0
  18  -3  -7   -2.02    4.59   0
 -18   3   7    9.88    4.74   0
  17   3  -6    0.26    4.87   0
  17  -3  -6    1.60    4.62   0
  17   3  -6    1.38    3.17   0
 -17  -3   6    4.87    3.56   0
  17  -3  -6   -4.32    4.79   0
 -17   3   6    9.23    4.87   0
  16   3  -5   -3.22    3.63   0
 -16   3   5   14.79    4.75   0
  16  -3  -5   -1.07    3.09   0
  16   3  -5   -2.61    4.53   0
 -16  -3   5   -3.44    3.76   0
  16  -3  -5    4.72    3.39   0
  15   3  -4   35.35    3.94   0
  15  -3  -4   29.67    4.73   0
  15   3  -4   23.01    3.49   0
 -15  -3   4   29.31    4.03   0
  15  -3  -4   27.11    4.80   0
 -15   3   4   29.92    3.59   0
 -14   3   3   10.12    3.48   0
  14   3  -3   13.87    3.89   0
  14  -3  -3    3.53    4.68   0
  14   3  -3    7.82    3.15   0
 -14  -3   3    0.80    5.42   0
  14  -3  -3   11.14    4.77   0
  13   3  -2   64.68    5.51   0
  13   3  -2   58.87    3.88   0
 -13  -3   2   61.46    4.30   0
  13  -3  -2   57.88    5.22   0
 -13   3   2   71.37    5.42   0
 -12   3   1   46.35    4.00   0
  12   3  -1   44.85    5.55   0
 -12  -3   1   49.57    6.00   0
  12  -3  -1   52.04    5.10   0
  11   3   0   82.62    4.28   0
 -11   3   0   87.09    5.31   0
 -11  -3   0   82.81    6.49   0
  11  -3   0   85.11    5.08   0
  10   3   1  114.27    4.47   0
 -10  -3  -1  109.71    6.54   0
 -10   3  -1  111.35    5.61   0
  10  -3   1  111.66    3.99   0
   9  -3   2  212.14    5.86   0
   9   3   2  218.96    6.70   0
  -9   3  -2  211.63    4.67   0
  -9  -3  -2  227.84    7.56   0
   8  -3   3   17.59    3.92   0
   8   3   3   21.85    4.15   0
  -8   3  -3   26.07    5.61   0
  -8  -3  -3   28.04    6.84   0
   7  -3   4  632.94    8.35   0
   7  -3   4  632.20    7.26   0
   7   3   4  617.93    9.83   0
  -7   3  -4  600.80    7.26   0
  -7  -3  -4  612.35   10.38   0
   6  -3   5   45.42    3.99   0
  -6  -3  -5   51.21    8.97   0
  -6   3  -5   45.32    5.58   0
   6  -3   5   46.35    4.33   0
   6   3   5   47.15    5.69   0
   5   3   6  305.02   12.42   0
  -5   3  -6  296.89    5.05   0
  -5  -3  -6  297.69   13.55   0
   5  -3   6  308.37    6.35   0
   5  -3   6  312.52    7.13   0
   4  -3   7  416.57    6.11   0
  -4   3  -7  421.92    6.85   0
   4  -3   7  438.81    6.87   0
   3  -3   8    7.71    4.09   0
   3   3   8   13.94    5.20   0
  -3   3  -8   12.43    3.75   0
   3  -3   8   15.47    3.93   0
   2  -3   9  163.60    6.30   0
   2  -3   9  162.93    6.46   0
  -2   3  -9  158.80    6.17   0
   2   3   9  167.94    4.61   0
  -2   3  -9  162.11    6.19   0
   1  -3  10  187.52    4.77   0
  -1  -3 -10  202.48   12.76   0
  -1   3 -10  187.92    4.58   0
  -1  -3 -10  195.39   10.56   0
   1  -3  10  192.22    6.27   0
  -1   3 -10  175.91    4.79   0
   1   3  10  190.87    6.18   0
   0   3  11   20.34    3.78   0
   0  -3 -11   18.94    8.65   0
   0  -3  11   18.00    4.08   0
   0  -3 -11   17.46    6.07   0
   0  -3  11   23.52    3.90   0
   0   3 -11   23.62    3.83   0
   0   3 -11   20.20    5.54   0
   1  -3 -12  229.80    9.90   0
  -1   3  12  218.99    6.08   0
  -1  -3  12  206.12    4.71   0
   1   3 -12  214.35    4.73   0
   1   3 -12  242.49    6.12   0
   1   3 -12  218.34    5.85   0
   1  -3 -12  208.54    8.15   0
   2  -3 -13   74.25    7.32   0
  -2   3  13   67.41    5.10   0
  -2  -3  13   63.56    5.49   0
   2  -3 -13   66.86    5.72   0
   2   3 -13   55.96    5.84   0
   2   3 -13   63.97    4.00   0
   2   3 -13   65.57    3.75   0
   3  -3 -14   40.21    6.80   0
   3   3 -14   42.53    5.08   0
  -3   3  14   39.88    5.06   0
  -3  -3  14   44.25    4.92   0
   3   3 -14   46.88    5.40   0
   3  -3 -14   38.65    5.25   0
   3   3 -14   34.16    5.12   0
   4  -3 -15   90.19    6.92   0
   4   3 -15   78.83    3.93   0
  -4   3  15   75.84    5.31   0
  -4  -3  15   93.86    5.29   0
   4   3 -15   87.97    4.23   0
   4  -3 -15   80.87    5.64   0
   4   3 -15   86.54    5.10   0
   5  -3 -16   20.62    6.01   0
  -5   3  16   20.03    4.80   0
   5   3 -16   21.93    4.95   0
  -5  -3  16   13.41    3.54   0
   5   3 -16   12.82    3.74   0
   5  -3 -16   18.51    5.31   0
   5   3 -16   16.77    5.29   0
   6  -3 -17    6.07    6.49   0
   6  -3 -17    4.94    3.68   0
  -6   3  17    8.87    3.31   0
   6   3 -17    9.63    4.84   0
  -6  -3  17   -0.77    3.53   0
   6   3 -17    8.35    5.08   0
   6   3 -17   11.85    5.14   0
   7  -3 -18    8.22    6.37   0
   7  -3 -18   13.07    5.22   0
   7   3 -18   -0.41    3.37   0
  -7   3  18   -2.50    4.74   0
  -7  -3  18    0.76    3.48   0
   7   3 -18    8.43    5.09   0
   7   3 -18    2.46    4.82   0
  17   4  -6    3.05    4.81   0
  17  -4  -6    6.99    4.94   0
  17   4  -6    1.35    3.10   0
 -17  -4   6   13.37    5.43   0
  17  -4  -6    5.39    3.26   0
 -17   4   6   -0.40    4.64   0
 -16   4   5    6.65    3.22   0
  16   4  -5    6.38    3.38   0
  16  -4  -5   -3.55    4.84   0
  16   4  -5   11.98    3.30   0
 -16  -4   5    3.86    3.80   0
  16  -4  -5    4.45    3.39   0
  15   4  -4    6.73    4.84   0
  15  -4  -4   -3.54    5.00   0
  15   4  -4    1.55    3.14   0
 -15  -4   4   -2.87    3.69   0
  15  -4  -4    0.55    4.70   0
 -15   4   4   -3.35    4.81   0
 -14   4   3   35.21    3.52   0
  14   4  -3   36.86    5.11   0
  14  -4  -3   31.64    5.24   0
  14   4  -3   33.23    4.71   0
 -14  -4   3   33.02    5.79   0
  14  -4  -3   41.38    4.71   0
 -13   4   2   18.53    3.32   0
  13  -4  -2   16.31    4.77   0
  13   4  -2   22.66    4.48   0
 -13  -4   2   19.42    5.64   0
  13   4  -2   10.93    5.01   0
  13  -4  -2   23.24    4.96   0
  12   4  -1  106.73    5.66   0
 -12   4   1   98.14    5.14   0
  12   4  -1   97.77    3.78   0
 -12  -4   1  106.84    6.40   0
  12  -4  -1  101.94    5.07   0
  11   4   0   80.32    5.37   0
 -11   4   0   74.18    3.83   0
 -11  -4   0   84.63    6.21   0
  11  -4   0   73.50    3.73   0
  10  -4   1    2.09    3.41   0
  10   4   1    1.70    5.07   0
 -10   4  -1    5.23    4.96   0
 -10  -4  -1    0.42    6.23   0
   9  -4   2   39.40    3.58   0
   9   4   2   35.79    5.75   0
  -9   4  -2   37.69    5.19   0
  -9  -4  -2   35.29    6.73   0
[truncated: 223,015 more chars]
