# Supplementary material for: Synthesis, crystal structure and computational studies of a new Schiff base compound: (E)-4-bromo-2-eth­oxy-6-{[(2-meth­oxy­phen­yl)imino]meth­yl}phenol
Source: Acta Crystallogr E Crystallogr Commun. 2018 Feb 7;74(Pt 3):319–22. doi: 10.1107/S2056989018002062 (PMC5947794; doi:10.1107/S2056989018002062)
Supplement: Supplementary file 2 [file e-74-00319-Isup2.hkl]

data_I                                                                          
_shelx_title ' ARZU24'                                                          
_shelx_refln_list_code          4                                               
_shelx_F_calc_maximum      208.78                                               
_exptl_crystal_F_000       712.00                                               
_reflns_d_resolution_high  0.7698                                               
                                                                                
loop_                                                                           
 _space_group_symop_operation_xyz                                               
 'x, y, z'                                                                      
 '-x+1/2, y+1/2, -z+1/2'                                                        
 '-x, -y, -z'                                                                   
 'x-1/2, -y-1/2, z-1/2'                                                         
                                                                                
_cell_length_a    15.3405                                                       
_cell_length_b     6.5204                                                       
_cell_length_c    15.3612                                                       
_cell_angle_alpha  90.000                                                       
_cell_angle_beta   98.716                                                       
_cell_angle_gamma  90.000                                                       
                                                                                
_shelx_F_squared_multiplier     1.000                                           
                                                                                
loop_                                                                           
 _refln_index_h                                                                 
 _refln_index_k                                                                 
 _refln_index_l                                                                 
 _refln_F_squared_calc                                                          
 _refln_F_squared_meas                                                          
 _refln_F_squared_sigma                                                         
 _refln_observed_status                                                         
   2   0   0       2332.99       2842.14        42.33 o                         
   4   0   0      35396.82      37035.30       397.47 o                         
   6   0   0       7570.14       7554.27        39.85 o                         
   8   0   0        903.87        920.22        22.65 o                         
  10   0   0       4204.04       4120.46        42.67 o                         
  12   0   0       1014.77       1103.41        23.67 o                         
  14   0   0        314.93        293.29        12.43 o                         
  16   0   0         47.93         56.10        11.18 o                         
  18   0   0          1.95         -1.68        19.26 o                         
   1   1   0        377.11        377.64        23.57 o                         
   2   1   0       2165.10       2161.74        29.16 o                         
   3   1   0       1759.66       2122.86        24.91 o                         
   4   1   0      43591.04      44793.39       380.54 o                         
   5   1   0       1755.24       1844.33        18.41 o                         
   6   1   0       4233.65       4381.06        41.93 o                         
   7   1   0        212.82        211.59        12.45 o                         
   8   1   0       6164.33       6151.02        71.32 o                         
   9   1   0          4.44          5.96        10.24 o                         
  10   1   0        117.16        127.51        12.74 o                         
  11   1   0         67.64         89.91        12.24 o                         
  12   1   0         58.43         43.86        12.93 o                         
  13   1   0         34.66         24.02        10.04 o                         
  14   1   0        198.51        211.46        16.66 o                         
  15   1   0         71.48         92.12        10.39 o                         
  16   1   0          5.83          1.91        11.89 o                         
  17   1   0         20.40         29.89         8.54 o                         
  18   1   0          6.71          9.57         8.25 o                         
  19   1   0          9.04         20.29         9.72 o                         
   0   2   0      13852.00      14068.78       108.02 o                         
   1   2   0       6065.45       6062.61        52.62 o                         
   2   2   0          4.14          9.95        14.29 o                         
   3   2   0          3.55         16.52        13.78 o                         
   4   2   0       1331.50       1350.42        16.43 o                         
   5   2   0       1841.85       1678.95        18.34 o                         
   6   2   0        221.38        171.49        12.35 o                         
   7   2   0       5256.59       5415.16        81.79 o                         
   8   2   0        294.70        278.34        11.30 o                         
   9   2   0        267.59        236.56        12.33 o                         
  10   2   0        279.48        281.85        13.88 o                         
  11   2   0       1316.66       1365.11        17.82 o                         
  12   2   0        127.13        146.12         9.80 o                         
  13   2   0        116.87        127.62        10.15 o                         
  14   2   0          0.21         -0.15        10.11 o                         
  15   2   0        133.48        136.12        10.61 o                         
  16   2   0         15.44         28.04        16.58 o                         
  17   2   0         80.07         99.51        10.25 o                         
  18   2   0         48.37         41.09        10.17 o                         
  19   2   0          8.02         11.51         9.81 o                         
   1   3   0       3172.61       3163.39        60.24 o                         
   2   3   0         67.80         84.77        11.43 o                         
   3   3   0       6549.80       6448.71        55.83 o                         
   4   3   0       1313.75       1303.32        24.13 o                         
   5   3   0        415.82        406.18        12.85 o                         
   6   3   0        113.66        132.88        12.16 o                         
   7   3   0        834.78        796.38        14.14 o                         
   8   3   0          8.79         10.86        10.43 o                         
   9   3   0        930.65        897.96        12.81 o                         
  10   3   0        813.42        765.19        20.24 o                         
  11   3   0        379.54        387.70        11.77 o                         
  12   3   0         26.43         46.95        11.05 o                         
  13   3   0        496.72        523.94        11.77 o                         
  14   3   0         60.86         63.22         8.64 o                         
  15   3   0         19.65         12.17        11.34 o                         
  16   3   0          9.73         16.01         9.85 o                         
  17   3   0          1.23         11.99        10.23 o                         
  18   3   0          0.88          9.53        16.69 o                         
   0   4   0       1307.10       1354.93        36.31 o                         
   1   4   0       1946.09       1863.43        15.44 o                         
   2   4   0         39.69         44.19         9.89 o                         
   3   4   0         61.22         80.12         9.91 o                         
   4   4   0        981.36        977.18        13.09 o                         
   5   4   0       2286.57       2244.40        14.84 o                         
   6   4   0        337.95        346.23        10.91 o                         
   7   4   0        823.10        799.61        12.28 o                         
   8   4   0        231.66        234.55        10.75 o                         
   9   4   0         84.29         94.43        13.03 o                         
  10   4   0        406.52        377.76        14.50 o                         
  11   4   0        352.32        351.85        11.46 o                         
  12   4   0          7.77         -9.35        11.87 o                         
  13   4   0         13.70         25.17         8.58 o                         
  14   4   0        225.98        193.10         9.82 o                         
  15   4   0          2.71         19.02        10.89 o                         
  16   4   0          0.38         19.58        22.45 o                         
  17   4   0         37.80         43.01        13.00 o                         
   1   5   0        630.42        649.74        13.49 o                         
   2   5   0       1170.21       1192.95        13.05 o                         
   3   5   0       1417.31       1402.54        13.13 o                         
   4   5   0        735.64        742.97        11.56 o                         
   5   5   0         82.14         90.08         9.04 o                         
   6   5   0        544.68        551.98        12.01 o                         
   7   5   0        472.97        461.83        11.40 o                         
   8   5   0        269.23        288.78        12.54 o                         
   9   5   0         81.64         96.07         8.62 o                         
  10   5   0          8.84         21.43         7.88 o                         
  11   5   0          4.19         18.40         8.09 o                         
  12   5   0         65.29         76.33         8.80 o                         
  13   5   0         20.37         24.29         7.66 o                         
  14   5   0         36.71         36.18         7.58 o                         
  15   5   0          7.29         18.26         7.09 o                         
   0   6   0       1214.72       1234.43        19.40 o                         
   1   6   0        128.32        129.76         9.92 o                         
   2   6   0         45.05         50.87         9.32 o                         
   3   6   0          5.55          8.97         9.50 o                         
   4   6   0        122.90        129.21         8.96 o                         
   5   6   0          4.74         11.79         8.31 o                         
   6   6   0        553.16        539.36        10.47 o                         
   7   6   0        122.33        125.33        10.00 o                         
   8   6   0         25.84         34.13        10.14 o                         
   9   6   0         25.25         25.51         8.07 o                         
  10   6   0        125.96        114.79         8.97 o                         
  11   6   0          0.23          1.39        10.02 o                         
  12   6   0         89.58         89.11         8.07 o                         
  13   6   0         24.39         15.00         8.04 o                         
   1   7   0         30.04         35.02         9.16 o                         
   2   7   0        361.13        375.01        12.09 o                         
   3   7   0          5.33         14.67        10.19 o                         
   4   7   0        142.77        137.47         9.05 o                         
   5   7   0         28.88         21.25         9.18 o                         
   6   7   0          6.65         11.54         9.91 o                         
   7   7   0         61.34         73.88         9.29 o                         
   8   7   0        148.40        140.17         8.82 o                         
   9   7   0          0.19         17.38         9.03 o                         
  10   7   0         34.45         23.27         9.07 o                         
  11   7   0         31.38         21.52        10.85 o                         
   0   8   0         72.20         87.82        25.00 o                         
   1   8   0         49.50         52.87        10.49 o                         
   2   8   0         19.41         21.31        11.31 o                         
   3   8   0          6.59         14.12        10.58 o                         
   4   8   0          4.61          7.69         9.19 o                         
   5   8   0         67.78         57.10        10.03 o                         
   6   8   0        144.27        121.84        10.74 o                         
 -19   0   1         43.38         31.64        11.19 o                         
 -17   0   1         66.01         61.54        13.04 o                         
 -15   0   1         30.03         31.38        14.39 o                         
 -13   0   1       2452.98       2420.77        20.47 o                         
 -11   0   1         67.01         72.52        16.05 o                         
  -9   0   1       2044.75       1996.78        29.07 o                         
  -7   0   1       6396.11       6348.71        72.27 o                         
  -5   0   1       1083.63       1096.03        28.44 o                         
  -3   0   1      10006.71      10421.30       140.52 o                         
   1   0   1       5002.37       5620.40        64.89 o                         
   3   0   1       5813.69       5903.88        48.79 o                         
   5   0   1        213.50        230.65        19.81 o                         
   7   0   1       7320.12       7202.66        88.03 o                         
   9   0   1         40.64         36.33        16.03 o                         
  11   0   1        259.44        253.74        16.30 o                         
  13   0   1         28.19         41.11        13.90 o                         
  15   0   1        249.36        253.90        14.10 o                         
  17   0   1          5.67          7.30        12.50 o                         
  19   0   1         53.87         44.80        10.66 o                         
 -19   1   1          1.79          7.78        10.04 o                         
 -18   1   1         19.79         44.64        18.60 o                         
 -17   1   1        117.25        128.00         8.90 o                         
 -16   1   1          1.94          5.72        12.31 o                         
 -15   1   1        117.28        115.22        10.02 o                         
 -14   1   1          3.19         10.84         9.78 o                         
 -13   1   1         18.76         33.72        11.02 o                         
 -12   1   1         16.22         20.02        11.00 o                         
 -11   1   1       1265.60       1239.69        16.42 o                         
 -10   1   1         61.04         50.24        12.61 o                         
  -9   1   1        673.48        667.24        13.21 o                         
  -8   1   1         64.00         71.85        11.71 o                         
  -7   1   1       3180.67       3141.84        20.30 o                         
  -6   1   1       2372.67       2420.52        20.39 o                         
  -5   1   1       6464.35       6834.31        29.40 o                         
  -4   1   1       4116.87       4494.24        40.13 o                         
  -3   1   1       4750.44       5161.55        29.66 o                         
  -2   1   1       1021.95       1100.64        18.77 o                         
  -1   1   1      14009.69      14796.90        86.09 o                         
   0   1   1       1623.13       1600.79        29.37 o                         
   1   1   1        253.61        249.58        21.52 o                         
   2   1   1       3054.25       3397.05        53.11 o                         
   3   1   1      38970.02      40855.45       299.70 o                         
   4   1   1      16228.74      17132.59       103.75 o                         
   5   1   1         54.48         66.46        15.65 o                         
   6   1   1       1427.31       1387.01        14.46 o                         
   7   1   1         16.37         18.01        11.85 o                         
   8   1   1       1105.62       1117.22        14.33 o                         
   9   1   1        894.98        846.20        13.57 o                         
  10   1   1       1101.54       1045.25        14.33 o                         
  11   1   1       1583.62       1537.34        19.18 o                         
  12   1   1         78.87        112.57        11.71 o                         
  13   1   1         65.32         63.56         9.37 o                         
  14   1   1        124.94        126.76        14.25 o                         
  15   1   1        299.98        287.25         9.02 o                         
  16   1   1        189.12        188.32         9.02 o                         
  17   1   1          3.31         20.18         9.05 o                         
  18   1   1         18.29          7.47         7.77 o                         
  19   1   1          0.13         14.42        14.85 o                         
 -19   2   1         35.01         14.84         8.93 o                         
 -18   2   1         44.34         45.83         9.99 o                         
 -17   2   1          3.98         30.87         9.97 o                         
 -16   2   1          8.81         -0.67         9.19 o                         
 -15   2   1         29.39         33.31        20.17 o                         
 -14   2   1        215.87        218.88        10.46 o                         
 -13   2   1        114.69        111.51        16.03 o                         
 -12   2   1        300.74        286.75        10.64 o                         
 -11   2   1          8.46          3.38        13.36 o                         
 -10   2   1        140.27        150.94        12.23 o                         
  -9   2   1        732.87        723.44        13.63 o                         
  -8   2   1         57.06         41.20        10.44 o                         
  -7   2   1         53.08         55.45        12.71 o                         
  -6   2   1       5304.80       5593.38        74.94 o                         
  -5   2   1        590.29        591.92        14.65 o                         
  -4   2   1        727.95        654.88        14.99 o                         
  -3   2   1       1018.26       1006.26        17.66 o                         
  -2   2   1       7678.06       7936.11        68.21 o                         
  -1   2   1       1206.00       1235.99        17.18 o                         
   0   2   1          2.30         11.70        13.73 o                         
   1   2   1        418.34        424.27        15.28 o                         
   2   2   1       2531.05       2452.04        20.77 o                         
   3   2   1       5988.49       6103.73        72.47 o                         
   4   2   1       2478.49       2400.48        18.87 o                         
   5   2   1          0.42         11.13        12.19 o                         
   6   2   1       1038.90       1240.37        18.18 o                         
   7   2   1      11183.44      11078.78       111.65 o                         
   8   2   1       9576.10       9842.56        68.82 o                         
   9   2   1        124.52        134.26        11.12 o                         
  10   2   1        127.17        140.48        10.45 o                         
  11   2   1        152.35        151.26        15.79 o                         
  12   2   1       1061.86       1023.98        14.59 o                         
  13   2   1        140.31        128.34        10.85 o                         
  14   2   1        225.81        239.17        14.19 o                         
  15   2   1         62.60         84.90         9.04 o                         
  16   2   1          1.06         12.12         9.40 o                         
  17   2   1         10.36         26.97        15.97 o                         
  18   2   1         58.80         77.01        12.79 o                         
 -18   3   1          5.83          1.31         7.14 o                         
 -17   3   1         20.74         14.14         6.93 o                         
 -16   3   1        153.11        150.96        20.82 o                         
 -15   3   1         12.11         12.88        13.24 o                         
 -14   3   1          5.20         10.48        12.65 o                         
 -13   3   1          1.69          7.81        10.84 o                         
 -12   3   1        186.60        221.12        11.45 o                         
 -11   3   1          8.09         20.35        10.89 o                         
 -10   3   1        699.17        685.78        13.09 o                         
  -9   3   1         37.45         49.29        10.87 o                         
  -8   3   1          3.29         25.51        12.41 o                         
  -7   3   1        161.17        193.28        10.84 o                         
  -6   3   1       1596.60       1485.46        14.17 o                         
  -5   3   1         35.93         38.58         9.61 o                         
  -4   3   1        254.71        187.80        11.95 o                         
  -3   3   1       2250.54       2580.60        58.51 o                         
  -2   3   1        238.37        341.32        12.28 o                         
  -1   3   1        200.48        239.19        11.80 o                         
   0   3   1       4938.95       4781.41        52.15 o                         
   1   3   1        349.86        352.97        11.88 o                         
   2   3   1       1686.96       1787.53        16.77 o                         
   3   3   1         29.48         44.86        12.73 o                         
   4   3   1       4952.21       5067.38        51.70 o                         
   5   3   1          0.22          7.89        12.35 o                         
   6   3   1       1609.67       1601.40        15.47 o                         
   7   3   1        796.45        815.39        15.57 o                         
   8   3   1        209.97        207.50        11.66 o                         
   9   3   1         55.95         71.82        13.47 o                         
  10   3   1        501.21        515.32        11.21 o                         
  11   3   1        609.00        575.55         9.87 o                         
  12   3   1        667.24        669.39        13.86 o                         
  13   3   1          7.35         20.05         9.65 o                         
  14   3   1        328.39        303.72        11.34 o                         
  15   3   1         52.40         57.01         9.40 o                         
  16   3   1         93.88        127.84         9.53 o                         
  17   3   1          0.22         -1.21         9.60 o                         
  18   3   1          0.19         -5.26         8.27 o                         
 -17   4   1          0.20         -6.83         8.17 o                         
 -16   4   1          1.86          5.75         7.67 o                         
 -15   4   1          6.13          7.82         7.30 o                         
 -14   4   1         19.31         41.39         8.30 o                         
 -13   4   1          2.06          9.49         7.45 o                         
 -12   4   1        495.92        465.37        10.22 o                         
 -11   4   1        159.83        142.65        10.87 o                         
 -10   4   1        343.79        340.70        10.85 o                         
  -9   4   1        206.10        211.34        10.25 o                         
  -8   4   1        650.26        633.59        13.39 o                         
  -7   4   1        322.80        289.23         9.31 o                         
  -6   4   1          3.03          5.79         9.83 o                         
  -5   4   1        280.68        276.67         9.72 o                         
  -4   4   1       1407.32       1376.67        13.04 o                         
  -3   4   1        694.68        743.83        13.34 o                         
  -2   4   1        907.99        910.47        13.97 o                         
  -1   4   1         77.36         84.28        11.47 o                         
   0   4   1       1945.36       2065.20        20.96 o                         
   1   4   1       1221.36       1240.25        20.08 o                         
   2   4   1        625.81        579.07        12.30 o                         
   3   4   1        114.40        105.66        11.71 o                         
   4   4   1        238.30        237.48        11.17 o                         
   5   4   1        113.88        113.38        12.16 o                         
   6   4   1        294.59        311.69        12.01 o                         
   7   4   1        124.76        120.31        10.56 o                         
   8   4   1       1404.90       1468.59        19.66 o                         
   9   4   1          0.54          4.11        10.23 o                         
  10   4   1          4.14         11.16        10.51 o                         
  11   4   1          1.22         10.54         8.97 o                         
  12   4   1         62.77         57.28        10.58 o                         
  13   4   1         36.17         39.92        10.34 o                         
  14   4   1        294.12        306.49        24.63 o                         
  15   4   1         11.55         13.05         8.47 o                         
  16   4   1          0.39          2.77         8.39 o                         
  17   4   1          4.71         16.00         9.87 o                         
 -16   5   1         29.90         27.88        10.99 o                         
 -15   5   1         26.13         16.23         7.32 o                         
 -14   5   1          0.35         15.39         7.12 o                         
 -13   5   1          2.40         17.01         7.61 o                         
 -12   5   1         14.61         31.64         7.70 o                         
 -11   5   1        184.46        189.84         9.08 o                         
 -10   5   1          1.44          4.89         8.77 o                         
  -9   5   1          5.55         18.11         7.84 o                         
  -8   5   1         32.52         20.50         9.40 o                         
  -7   5   1         18.37         44.41         8.89 o                         
  -6   5   1        212.28        211.38         8.73 o                         
  -5   5   1        843.90        856.40        10.97 o                         
  -4   5   1          1.98         11.32         8.91 o                         
  -3   5   1         45.78         55.34         9.21 o                         
  -2   5   1         88.32         90.57        10.50 o                         
  -1   5   1       1260.69       1242.21        18.28 o                         
   0   5   1        224.66        231.25        10.48 o                         
   1   5   1        322.77        331.24        11.62 o                         
   2   5   1          1.05          2.96         9.69 o                         
   3   5   1         88.97        100.91        10.11 o                         
   4   5   1        322.08        356.82        11.80 o                         
   5   5   1        702.22        693.33        12.17 o                         
   6   5   1        171.08        178.81         8.97 o                         
   7   5   1         43.81         51.87         9.20 o                         
   8   5   1          8.47          9.78         9.27 o                         
   9   5   1        366.42        358.60         9.97 o                         
  10   5   1        202.58        195.33         9.60 o                         
  11   5   1         59.95         48.37        11.58 o                         
  12   5   1        104.50        104.24         8.14 o                         
  13   5   1         23.37         21.15         9.07 o                         
  14   5   1          1.82          8.29         7.81 o                         
  15   5   1         47.40         48.29         8.63 o                         
 -14   6   1          2.85          8.04        11.23 o                         
 -13   6   1         55.51         57.85        10.98 o                         
 -12   6   1          1.54         -4.72         9.30 o                         
 -11   6   1         17.66         15.91         8.53 o                         
 -10   6   1          2.10          5.34         8.95 o                         
  -9   6   1        193.67        198.47         8.79 o                         
  -8   6   1          0.08         -0.06         8.01 o                         
  -7   6   1        376.43        392.04        12.68 o                         
  -6   6   1         11.95         14.58         8.25 o                         
  -5   6   1         35.18         32.68         9.99 o                         
  -4   6   1          0.98         19.09        10.24 o                         
  -3   6   1        642.61        655.75        12.14 o                         
  -2   6   1         99.82         90.81         9.68 o                         
  -1   6   1        438.02        464.03        16.68 o                         
   0   6   1         16.59         19.19        10.93 o                         
   1   6   1        626.15        637.20        12.50 o                         
   2   6   1          2.51         13.92         9.56 o                         
   3   6   1        731.81        750.26        11.68 o                         
   4   6   1          4.66          4.81         9.12 o                         
   5   6   1         21.11         28.55         8.89 o                         
   6   6   1          0.67          2.64         9.58 o                         
   7   6   1        417.63        430.83        10.96 o                         
   8   6   1          2.94         -4.59         8.53 o                         
   9   6   1         36.37         49.13         8.27 o                         
  10   6   1         20.76         38.15         9.68 o                         
  11   6   1         28.15         31.85         7.66 o                         
  12   6   1          9.55         23.41         8.19 o                         
  13   6   1         95.26         99.78         8.62 o                         
 -11   7   1         67.20         59.25         9.09 o                         
 -10   7   1         17.47         19.23         9.55 o                         
  -9   7   1         11.25         25.53         9.74 o                         
  -8   7   1         11.05          8.46         9.80 o                         
  -7   7   1         15.47         10.51         9.05 o                         
  -6   7   1         85.13         71.53         9.10 o                         
  -5   7   1        268.26        266.16         9.47 o                         
  -4   7   1         16.60         12.42        10.13 o                         
  -3   7   1         15.37         23.05         8.99 o                         
  -2   7   1         47.46         51.97         8.80 o                         
  -1   7   1        121.13        135.72        10.91 o                         
   0   7   1          1.07          0.01        12.86 o                         
   1   7   1        232.25        232.98        12.17 o                         
   2   7   1          4.56         29.73         9.49 o                         
   3   7   1         81.37         80.68         9.59 o                         
   4   7   1         42.60         38.42        10.39 o                         
   5   7   1        205.14        198.96        10.68 o                         
   6   7   1         12.14         10.38         8.88 o                         
   7   7   1        101.74        104.66         9.55 o                         
   8   7   1         61.74         63.24         9.47 o                         
   9   7   1        178.07        169.44         9.29 o                         
  10   7   1          4.77         15.80         8.91 o                         
  -6   8   1          0.25          6.13         9.83 o                         
  -5   8   1         37.65         29.71        10.15 o                         
  -4   8   1         50.21         50.43        10.71 o                         
  -3   8   1          8.53         11.21        10.78 o                         
  -2   8   1         47.86         37.93         9.81 o                         
  -1   8   1          2.34          5.69        11.36 o                         
   0   8   1          0.43         13.30        11.00 o                         
   1   8   1         34.91         44.36        15.00 o                         
   2   8   1        145.01        142.03        11.89 o                         
   3   8   1         37.47         44.89        11.27 o                         
   4   8   1         19.72         11.27        11.29 o                         
   5   8   1         19.50         35.38        10.24 o                         
   6   8   1          1.71          3.33         8.71 o                         
 -18   0   2         53.82         63.73        12.88 o                         
 -16   0   2        210.06        194.90        13.91 o                         
 -14   0   2          1.60         15.20        13.54 o                         
 -12   0   2       1443.32       1527.39        22.04 o                         
 -10   0   2        367.99        335.69        15.32 o                         
  -8   0   2         64.86         67.06        17.17 o                         
  -6   0   2       5116.86       5022.91        64.69 o                         
  -4   0   2       6717.94       7021.41        54.59 o                         
  -2   0   2      16189.77      16871.23        88.56 o                         
   0   0   2       1975.24       2500.72        35.80 o                         
   2   0   2       4804.78       4951.82        49.17 o                         
   4   0   2         80.11        112.25        27.68 o                         
   6   0   2       2476.79       2472.40        27.74 o                         
   8   0   2         33.34         31.46        16.30 o                         
  10   0   2       1607.76       1532.74        37.39 o                         
  12   0   2          8.62         18.99        17.92 o                         
  14   0   2         68.40         91.37        24.77 o                         
  16   0   2         28.88         45.32        41.41 o                         
  18   0   2          0.96          6.47        22.24 o                         
 -19   1   2         12.82         20.60         7.71 o                         
 -18   1   2         24.97         49.59        13.32 o                         
 -17   1   2         15.99         15.90         9.14 o                         
 -16   1   2        102.24        119.01         9.70 o                         
 -15   1   2          9.01         15.71        10.12 o                         
 -14   1   2        199.55        212.33        12.89 o                         
 -13   1   2        148.75        136.92        10.31 o                         
 -12   1   2        272.41        255.28        13.99 o                         
 -11   1   2          0.03         12.13        11.30 o                         
 -10   1   2       1901.84       2021.53        15.43 o                         
  -9   1   2       1758.97       1844.69        15.47 o                         
  -8   1   2       2783.67       2686.82        36.77 o                         
  -7   1   2        646.23        601.17        18.23 o                         
  -6   1   2         63.12         62.52        11.83 o                         
  -5   1   2       1217.51       1160.26        16.33 o                         
  -4   1   2       6695.06       6638.84        53.84 o                         
  -3   1   2      10837.61      11209.55        62.61 o                         
  -2   1   2       9423.57       9545.05        46.90 o                         
  -1   1   2       1103.52       1105.81        20.82 o                         
   0   1   2        116.11        124.23        16.54 o                         
   1   1   2       2323.65       2426.61        28.61 o                         
   2   1   2      20781.40      21510.97       127.66 o                         
   3   1   2      18206.75      19183.75       121.26 o                         
   4   1   2         13.46         12.43        17.87 o                         
   5   1   2        840.18        907.15        14.79 o                         
   6   1   2        710.05        692.72        13.46 o                         
   7   1   2       2246.45       2187.45        35.29 o                         
   8   1   2        613.61        568.00        11.62 o                         
   9   1   2        337.37        349.91        12.61 o                         
  10   1   2        153.72        174.54        11.05 o                         
  11   1   2        309.92        301.60        14.02 o                         
  12   1   2        157.24        167.94        11.29 o                         
  13   1   2        103.62        134.87        13.94 o                         
  14   1   2        273.40        302.31        13.08 o                         
  15   1   2          1.64         12.45        13.70 o                         
  16   1   2         11.51          8.79         8.06 o                         
  17   1   2          5.47         33.23        15.81 o                         
  18   1   2         48.27         61.06         9.34 o                         
  19   1   2          6.62          3.99        12.37 o                         
 -19   2   2          0.49         -0.16         7.19 o                         
 -18   2   2          4.30         26.04         7.65 o                         
 -17   2   2         68.42         78.63         7.51 o                         
 -16   2   2         10.83         19.93         8.52 o                         
 -15   2   2         67.16         79.02        11.07 o                         
 -14   2   2         28.15         45.61        10.02 o                         
 -13   2   2         38.24         52.48         9.27 o                         
 -12   2   2        284.69        307.90        12.00 o                         
 -11   2   2       1231.83       1199.50        17.88 o                         
 -10   2   2        405.42        417.10        10.45 o                         
  -9   2   2        101.37         84.74        10.98 o                         
  -8   2   2        310.24        276.42        13.10 o                         
  -7   2   2        561.21        426.81        12.79 o                         
  -6   2   2       5169.27       5299.09        75.49 o                         
  -5   2   2      10593.75      10810.98        79.23 o                         
  -4   2   2        447.90        394.53        11.86 o                         
  -3   2   2        159.20        149.67        14.62 o                         
  -2   2   2       1967.63       1930.55        17.62 o                         
  -1   2   2       7153.96       7125.99        73.59 o                         
   0   2   2       5908.22       6002.90        65.70 o                         
   1   2   2       5916.03       6026.55        44.36 o                         
   2   2   2        577.32        582.90        17.05 o                         
   3   2   2       2421.66       2441.81        20.81 o                         
   4   2   2       1439.75       1393.48        17.70 o                         
   5   2   2       3206.88       3194.38        21.48 o                         
   6   2   2       1616.50       1614.92        17.36 o                         
   7   2   2          7.69         22.91        11.91 o                         
   8   2   2         12.59         26.94        13.76 o                         
   9   2   2        581.66        582.99        12.38 o                         
  10   2   2        280.77        272.32        12.61 o                         
  11   2   2        169.20        159.20        12.63 o                         
  12   2   2         32.70         36.10         9.17 o                         
  13   2   2         24.27          7.26        10.56 o                         
  14   2   2          7.36         16.07        13.40 o                         
  15   2   2        134.34        150.86        12.29 o                         
  16   2   2          9.29         12.85         8.98 o                         
  17   2   2          5.54          3.80         9.70 o                         
  18   2   2          5.69         11.40         9.84 o                         
 -18   3   2          0.46          1.62         8.09 o                         
 -17   3   2         40.21         29.68         8.22 o                         
 -16   3   2         53.34         48.47         9.08 o                         
 -15   3   2        348.41        346.15         7.80 o                         
 -14   3   2          9.27         19.29         7.42 o                         
 -13   3   2        293.22        286.82         9.71 o                         
 -12   3   2         56.65         58.30         7.90 o                         
 -11   3   2         12.17         22.95         7.98 o                         
 -10   3   2          4.95         13.29         8.32 o                         
  -9   3   2       2067.45       2011.23        34.89 o                         
  -8   3   2        130.05        145.02         9.38 o                         
  -7   3   2        813.89        796.45        10.21 o                         
  -6   3   2         42.43         53.75        10.27 o                         
  -5   3   2        424.43        397.86        11.04 o                         
  -4   3   2         74.26         74.47        11.66 o                         
  -3   3   2       5703.07       5288.36        82.94 o                         
  -2   3   2        427.54        442.50        11.88 o                         
  -1   3   2       1326.16       1401.69        19.22 o                         
   0   3   2        359.53        363.24        12.78 o                         
   1   3   2       3474.53       3444.59        31.08 o                         
   2   3   2         26.68         39.17        10.96 o                         
   3   3   2       2427.94       2374.79        16.69 o                         
   4   3   2         12.10         14.04        11.46 o                         
   5   3   2        153.43        178.72        12.06 o                         
   6   3   2          0.12          7.32        12.29 o                         
   7   3   2       2993.72       2853.69        18.14 o                         
   8   3   2          3.16         12.69        10.94 o                         
   9   3   2        971.41        991.83        15.28 o                         
  10   3   2        388.12        355.76        10.85 o                         
  11   3   2       1017.05        985.97        19.66 o                         
  12   3   2        308.81        296.07        10.43 o                         
  13   3   2        184.68        213.64         9.88 o                         
  14   3   2         18.09         30.33         8.68 o                         
  15   3   2          2.11         -1.27         9.02 o                         
  16   3   2         43.86         48.78         8.90 o                         
  17   3   2         66.87         49.92         9.24 o                         
  18   3   2          0.03         -6.69        10.76 o                         
 -17   4   2         17.08          8.94         7.75 o                         
 -16   4   2          2.07         32.04         8.41 o                         
 -15   4   2         41.10         43.58         7.79 o                         
 -14   4   2          4.94          4.04         6.81 o                         
 -13   4   2         56.53         88.00         8.44 o                         
 -12   4   2          0.59          6.97         8.51 o                         
 -11   4   2        454.57        454.68         8.42 o                         
 -10   4   2        126.12        118.75         9.25 o                         
  -9   4   2        186.80        187.88         9.88 o                         
  -8   4   2          1.37          5.41         9.54 o                         
  -7   4   2        899.64        906.65        13.63 o                         
  -6   4   2        233.56        217.67         9.25 o                         
  -5   4   2       2429.30       2389.59        26.54 o                         
  -4   4   2        188.38        174.58        10.37 o                         
  -3   4   2        109.56        134.34        10.99 o                         
  -2   4   2        215.90        204.48        11.31 o                         
  -1   4   2       1570.52       1513.59        23.56 o                         
   0   4   2        222.28        196.71        11.45 o                         
   1   4   2       4947.64       5079.54        58.55 o                         
   2   4   2         83.44         84.61         9.86 o                         
   3   4   2        324.67        329.21        11.61 o                         
   4   4   2        161.66        145.22         9.63 o                         
   5   4   2       1785.89       1733.61        14.50 o                         
   6   4   2        861.17        840.18        13.00 o                         
   7   4   2        731.34        737.75        13.57 o                         
   8   4   2        280.82        277.56        10.62 o                         
   9   4   2        161.63        173.64        10.42 o                         
  10   4   2         18.05         34.47         9.75 o                         
  11   4   2        529.63        528.26        11.25 o                         
  12   4   2          5.67         18.08         9.27 o                         
  13   4   2         73.46         76.50         9.52 o                         
  14   4   2        104.33         85.79        10.79 o                         
  15   4   2        304.21        293.18        11.97 o                         
  16   4   2         69.81         64.84        12.65 o                         
 -16   5   2          4.98         14.43         8.32 o                         
 -15   5   2         25.34         22.48         7.62 o                         
 -14   5   2         37.15         41.42         7.69 o                         
 -13   5   2         15.02         26.67         6.70 o                         
 -12   5   2         35.81         35.67         9.33 o                         
 -11   5   2         12.70         27.32         7.45 o                         
 -10   5   2         13.85         19.99         7.82 o                         
  -9   5   2        406.85        403.40         9.55 o                         
  -8   5   2        906.65        861.43        23.54 o                         
  -7   5   2         50.06         56.19         9.60 o                         
  -6   5   2          7.38         12.82         9.50 o                         
  -5   5   2         26.82         25.70         8.18 o                         
  -4   5   2       1023.99        975.37        12.81 o                         
  -3   5   2        612.81        627.08        12.22 o                         
  -2   5   2        386.98        372.08        10.60 o                         
  -1   5   2        391.48        379.26        11.48 o                         
   0   5   2        222.68        245.65        10.86 o                         
   1   5   2         19.37         26.06        10.22 o                         
   2   5   2       2248.08       2244.22        15.07 o                         
   3   5   2       1033.91       1022.84        49.56 o                         
   4   5   2        224.61        217.66         9.29 o                         
   5   5   2        672.13        652.95        11.53 o                         
   6   5   2        209.87        219.64        12.04 o                         
   7   5   2        298.57        295.73        10.34 o                         
   8   5   2        187.81        185.59        10.05 o                         
   9   5   2        297.97        293.17         9.60 o                         
  10   5   2          1.55          5.45         9.32 o                         
  11   5   2          2.99         15.32         9.02 o                         
  12   5   2        146.46        149.50        10.00 o                         
  13   5   2          9.59         15.25         9.17 o                         
  14   5   2         17.48         32.58         9.26 o                         
  15   5   2         58.39         60.19         9.36 o                         
 -14   6   2         35.07         37.19        10.20 o                         
 -13   6   2          4.66          7.81         8.97 o                         
 -12   6   2        181.38        189.00        12.69 o                         
 -11   6   2          4.50          1.53         8.08 o                         
 -10   6   2        105.15        122.88         9.48 o                         
  -9   6   2          2.43          2.78         7.35 o                         
  -8   6   2         29.84         30.77         7.78 o                         
  -7   6   2          0.59         10.77         7.81 o                         
  -6   6   2        186.65        214.02         9.19 o                         
  -5   6   2        245.61        238.84        10.91 o                         
  -4   6   2        757.50        751.26        19.53 o                         
  -3   6   2          1.07          9.44         9.39 o                         
  -2   6   2        734.49        711.95        10.86 o                         
  -1   6   2         33.85         43.33        12.29 o                         
   0   6   2        969.10        975.94        12.80 o                         
   1   6   2        136.68        133.89        10.31 o                         
   2   6   2         60.15         66.19         9.79 o                         
   3   6   2          0.34         10.88         9.11 o                         
   4   6   2        467.29        507.03        12.21 o                         
   5   6   2          1.68         17.79         9.35 o                         
   6   6   2        185.35        207.92        10.97 o                         
   7   6   2          8.96         18.29         9.29 o                         
   8   6   2        117.02        113.16         8.49 o                         
   9   6   2         88.97         87.68         8.11 o                         
  10   6   2        181.82        184.92         9.11 o                         
  11   6   2         89.94         90.00         9.43 o                         
  12   6   2         17.99         18.13        10.53 o                         
  13   6   2          0.88         21.17         9.40 o                         
 -11   7   2          0.79          4.84         8.76 o                         
 -10   7   2         12.73         18.04         8.81 o                         
  -9   7   2          8.97         -1.26         8.63 o                         
  -8   7   2        319.80        308.63        10.02 o                         
  -7   7   2          0.38          3.79         7.66 o                         
  -6   7   2          0.12         14.55         9.89 o                         
  -5   7   2        119.96        105.47         9.77 o                         
  -4   7   2        747.87        746.59        12.04 o                         
  -3   7   2          5.29         18.65         9.45 o                         
  -2   7   2          3.82          7.90         9.29 o                         
  -1   7   2         25.46         24.23         9.78 o                         
   0   7   2          1.76          8.11        11.05 o                         
   1   7   2         36.73         48.58        11.84 o                         
   2   7   2        297.47        306.52        11.17 o                         
   3   7   2         16.03         14.44         9.50 o                         
   4   7   2         98.80         95.04         9.09 o                         
   5   7   2         65.02         70.57         9.65 o                         
   6   7   2        101.35         97.74         8.88 o                         
   7   7   2          8.54         16.51        10.19 o                         
   8   7   2         21.47         20.19         8.63 o                         
   9   7   2          7.54          6.67         8.59 o                         
  10   7   2          3.70         15.90        10.36 o                         
  -6   8   2          0.91          1.16        10.28 o                         
  -5   8   2         20.14         18.99         8.94 o                         
  -4   8   2         13.74         11.88         9.75 o                         
  -3   8   2          1.57          8.52         8.96 o                         
  -2   8   2         25.43         28.40        11.90 o                         
  -1   8   2         32.47         31.75        11.24 o                         
   0   8   2         92.72         89.44        10.47 o                         
   1   8   2          7.61          7.39        10.71 o                         
   2   8   2          1.24         12.44        11.24 o                         
   3   8   2          9.33         17.13        10.01 o                         
   4   8   2         23.71         33.42         9.92 o                         
   5   8   2         39.48         35.11        10.13 o                         
 -19   0   3         32.02         23.35        12.95 o                         
 -17   0   3         61.36         38.48        10.01 o                         
 -15   0   3        269.63        284.48        11.36 o                         
 -13   0   3         31.10         34.54        28.82 o                         
 -11   0   3        187.94        215.37        20.46 o                         
  -9   0   3       4240.19       4077.82        40.51 o                         
  -7   0   3        115.13         74.22        12.86 o                         
  -5   0   3       2810.83       2683.50        23.87 o                         
  -3   0   3       8092.09       8071.14        66.25 o                         
  -1   0   3       2680.53       2748.40        30.50 o                         
   1   0   3      12296.60      12971.67        84.34 o                         
   3   0   3       9767.53       9677.38        48.79 o                         
   5   0   3       4151.27       4124.68        78.68 o                         
   7   0   3       5579.62       5277.62        29.72 o                         
   9   0   3       1097.33       1093.14        21.48 o                         
  11   0   3        634.54        615.48        16.84 o                         
  13   0   3       1072.91       1064.88        19.43 o                         
  15   0   3          0.02         -5.30        12.71 o                         
  17   0   3         94.00         71.72        11.39 o                         
  19   0   3          3.63         47.84        23.81 o                         
 -19   1   3          7.03         17.18         8.01 o                         
 -18   1   3         19.57         27.15         8.13 o                         
 -17   1   3         17.88         19.02         6.67 o                         
 -16   1   3         62.91         50.78         7.20 o                         
 -15   1   3         68.63         65.18        11.32 o                         
 -14   1   3         32.66         37.17         7.60 o                         
 -13   1   3        163.76        177.36         8.35 o                         
 -12   1   3        165.84        166.91         9.76 o                         
 -11   1   3       1082.37       1057.91        11.93 o                         
 -10   1   3        670.44        635.01         9.76 o                         
  -9   1   3         25.80         34.43         9.21 o                         
  -8   1   3       1552.15       1557.00        12.37 o                         
  -7   1   3       1002.78        959.48        12.50 o                         
  -6   1   3        145.70        112.42        11.52 o                         
  -5   1   3       5323.91       5214.65        40.37 o                         
  -4   1   3        839.49        857.77        12.56 o                         
  -3   1   3       1485.47       1431.94        15.47 o                         
  -2   1   3       2261.58       2158.92        35.63 o                         
  -1   1   3      18540.54      18682.72       133.46 o                         
   0   1   3       1004.85       1016.81        17.31 o                         
   1   1   3         48.55         53.31        15.62 o                         
   2   1   3         14.12         28.13        15.76 o                         
   3   1   3       2104.23       2076.90        24.38 o                         
   4   1   3        342.37        308.83        13.04 o                         
   5   1   3       8489.31       8437.47        31.02 o                         
   6   1   3        253.46        250.22        13.17 o                         
   7   1   3        142.15        134.53        10.91 o                         
   8   1   3          2.73         13.66         9.95 o                         
   9   1   3       2064.62       1991.29        28.32 o                         
  10   1   3        239.67        253.22        11.07 o                         
  11   1   3        538.54        537.05        10.24 o                         
  12   1   3         40.57         47.26         9.24 o                         
  13   1   3          0.67          1.76        10.21 o                         
  14   1   3         38.58         42.99        10.16 o                         
  15   1   3         60.97         73.38        10.12 o                         
  16   1   3          1.45         27.96         8.45 o                         
  17   1   3         63.79         88.47        11.80 o                         
  18   1   3          3.23         10.48        10.91 o                         
 -19   2   3          3.24         13.76         9.98 o                         
 -18   2   3          9.03         16.43         9.49 o                         
 -17   2   3          2.29         12.60         7.78 o                         
 -16   2   3         10.66         26.87         8.18 o                         
 -15   2   3         51.01         47.23         7.24 o                         
 -14   2   3        112.52        108.86         9.37 o                         
 -13   2   3         31.69         32.45         8.35 o                         
 -12   2   3         57.05         59.38         7.28 o                         
 -11   2   3          6.03          9.32         8.00 o                         
 -10   2   3        402.56        386.13        10.27 o                         
  -9   2   3        983.57        995.07        12.27 o                         
  -8   2   3        942.70        884.98        10.78 o                         
  -7   2   3          8.92          5.57         8.34 o                         
  -6   2   3        102.43        117.21         8.86 o                         
  -5   2   3       1848.67       1822.88        13.41 o                         
  -4   2   3       3676.22       3544.55        18.17 o                         
  -3   2   3         73.34         96.51         9.98 o                         
  -2   2   3        685.57        709.77        13.72 o                         
  -1   2   3        572.61        543.19        13.13 o                         
   0   2   3       1623.80       1687.29        17.13 o                         
   1   2   3        875.38        797.40        16.16 o                         
   2   2   3       4381.67       4330.77        32.29 o                         
   3   2   3       1139.86       1117.80        16.36 o                         
   4   2   3        598.32        617.36        13.01 o                         
   5   2   3        314.61        339.23        12.25 o                         
   6   2   3       5444.97       5552.63        40.13 o                         
   7   2   3        138.43        182.86        11.04 o                         
   8   2   3        440.15        412.95        12.85 o                         
   9   2   3        773.32        801.11        12.48 o                         
  10   2   3        123.15        110.52        12.05 o                         
  11   2   3         25.85         23.15        10.95 o                         
  12   2   3        185.18        162.32         9.53 o                         
  13   2   3         59.60         69.47         8.96 o                         
  14   2   3        211.88        243.49         9.16 o                         
  15   2   3        129.06        120.43         9.56 o                         
  16   2   3         63.79         54.33         9.10 o                         
  17   2   3         17.23        -13.62         9.10 o                         
  18   2   3         30.87         20.62         9.06 o                         
 -18   3   3         14.01         21.25         7.33 o                         
 -17   3   3         28.75         31.96         7.32 o                         
 -16   3   3        150.32        140.94        11.01 o                         
 -15   3   3          8.02         19.54         9.14 o                         
 -14   3   3         22.10         38.95         7.87 o                         
 -13   3   3         13.84         30.43        16.32 o                         
 -12   3   3        417.91        411.91         9.85 o                         
 -11   3   3         54.03         36.53         8.19 o                         
 -10   3   3        227.77        221.32         8.91 o                         
  -9   3   3         37.32         49.93         9.03 o                         
  -8   3   3        598.10        592.27         9.94 o                         
  -7   3   3         61.07         59.99         9.27 o                         
  -6   3   3       2140.60       2084.26        14.17 o                         
  -5   3   3         18.77         20.03         9.79 o                         
  -4   3   3        312.34        334.68        10.80 o                         
  -3   3   3        755.04        865.70        18.06 o                         
  -2   3   3       6322.99       6342.40        50.80 o                         
  -1   3   3        442.70        482.04        11.27 o                         
   0   3   3       5545.70       5480.37        65.87 o                         
   1   3   3         27.93         30.85        10.54 o                         
   2   3   3        378.33        402.52        12.43 o                         
   3   3   3        240.00        248.39        12.68 o                         
   4   3   3       6171.56       6165.05        70.92 o                         
   5   3   3          7.93         23.39        12.99 o                         
   6   3   3       1355.88       1343.10        15.60 o                         
   7   3   3         83.74         87.37        10.95 o                         
   8   3   3        117.80        103.20        10.95 o                         
   9   3   3         11.34         14.74         9.77 o                         
  10   3   3       4477.25       4480.30        58.16 o                         
  11   3   3          9.44          5.75        10.69 o                         
  12   3   3         10.07          8.56        10.26 o                         
  13   3   3         56.42         50.72         9.57 o                         
  14   3   3        262.69        238.84         9.73 o                         
  15   3   3          5.37          3.71         9.59 o                         
  16   3   3         48.54         69.04         9.22 o                         
  17   3   3         10.26         11.17        10.01 o                         
 -17   4   3         15.66         19.91         7.06 o                         
 -16   4   3         22.38         28.59         9.46 o                         
 -15   4   3          1.69         10.91         7.83 o                         
 -14   4   3        166.81        163.99         8.76 o                         
 -13   4   3        192.61        192.08         8.61 o                         
 -12   4   3         22.12         33.37         7.62 o                         
 -11   4   3          5.41         26.31         7.30 o                         
 -10   4   3        132.06        135.91         8.58 o                         
  -9   4   3        329.91        327.05        10.15 o                         
  -8   4   3        435.25        453.60        10.67 o                         
  -7   4   3        504.88        529.08        10.09 o                         
  -6   4   3         17.42         31.19         9.52 o                         
  -5   4   3        406.51        401.64        10.41 o                         
  -4   4   3       2485.81       2443.57        30.63 o                         
  -3   4   3        608.89        613.56        16.79 o                         
  -2   4   3       1058.69       1086.93        25.23 o                         
  -1   4   3         71.23         80.65         8.79 o                         
   0   4   3        276.79        239.24        10.26 o                         
   1   4   3         35.78         34.17        10.22 o                         
   2   4   3       4744.30       4794.94        59.32 o                         
   3   4   3        689.68        689.57        13.33 o                         
   4   4   3        536.24        520.95        11.32 o                         
   5   4   3        600.88        585.83        12.27 o                         
   6   4   3       1637.32       1650.50        27.47 o                         
   7   4   3        163.25        187.09        11.88 o                         
   8   4   3       1369.20       1378.90        16.16 o                         
   9   4   3        102.77        108.38        11.06 o                         
  10   4   3         60.56         66.70         9.12 o                         
  11   4   3         88.92         96.39         9.10 o                         
  12   4   3        214.99        229.60         8.82 o                         
  13   4   3          2.76         16.08        11.55 o                         
  14   4   3         69.92         86.07         9.76 o                         
  15   4   3         24.81         19.18         9.38 o                         
  16   4   3          3.84         18.30        14.39 o                         
 -16   5   3          6.67         20.23         7.32 o                         
 -15   5   3         55.22         42.06         8.11 o                         
 -14   5   3         13.06         -1.55         9.16 o                         
 -13   5   3         13.51         39.56         8.51 o                         
 -12   5   3        101.07        107.21         7.92 o                         
 -11   5   3        296.90        298.64         8.64 o                         
 -10   5   3        373.79        346.13         9.27 o                         
  -9   5   3         30.92         25.89         8.18 o                         
  -8   5   3        335.10        305.03         9.58 o                         
  -7   5   3        572.31        554.79        10.85 o                         
  -6   5   3        443.16        447.25        11.47 o                         
  -5   5   3        630.15        624.56        11.23 o                         
  -4   5   3         28.74         42.26         8.96 o                         
  -3   5   3        186.78        183.18         9.81 o                         
  -2   5   3        262.48        259.07        10.95 o                         
  -1   5   3       2036.31       2047.14        22.97 o                         
   0   5   3       1209.36       1239.86        13.47 o                         
   1   5   3         57.46         56.39         9.59 o                         
   2   5   3        101.79        105.36        12.20 o                         
   3   5   3       1850.43       1825.68        37.23 o                         
   4   5   3       1660.27       1710.89        18.43 o                         
   5   5   3         62.29         70.91         9.75 o                         
   6   5   3        175.28        184.86        10.51 o                         
   7   5   3          0.74         12.38         9.48 o                         
   8   5   3         26.30         20.65        10.87 o                         
   9   5   3        350.24        375.17        15.94 o                         
  10   5   3        187.07        181.63        10.02 o                         
  11   5   3         70.99         67.05        11.22 o                         
  12   5   3         77.28         96.54        14.76 o                         
  13   5   3         29.59         29.56         8.24 o                         
  14   5   3         60.06         60.02        10.66 o                         
  15   5   3         13.98         31.03         8.48 o                         
 -14   6   3          4.42          8.23        10.10 o                         
 -13   6   3         12.81         25.55         8.28 o                         
 -12   6   3          0.21          5.75         7.99 o                         
 -11   6   3          5.47         13.93         8.07 o                         
 -10   6   3          1.38         16.14         8.90 o                         
  -9   6   3        134.40        133.62         7.39 o                         
  -8   6   3         40.10         38.10         9.15 o                         
  -7   6   3         27.64         34.56         7.63 o                         
  -6   6   3          5.89         11.00         8.62 o                         
  -5   6   3        396.91        418.66         9.91 o                         
  -4   6   3        206.61        195.22         8.77 o                         
  -3   6   3        364.20        370.54        10.15 o                         
  -2   6   3        265.60        269.34        10.50 o                         
  -1   6   3        404.35        389.89        12.45 o                         
   0   6   3        558.88        566.43        13.82 o                         
   1   6   3         83.88         94.57        10.39 o                         
   2   6   3         36.49         47.38        10.13 o                         
   3   6   3        189.69        196.73        10.23 o                         
   4   6   3         35.92         25.84         9.98 o                         
   5   6   3         62.73         72.38        10.56 o                         
   6   6   3          5.84         10.24        10.61 o                         
   7   6   3        192.65        215.51        11.95 o                         
   8   6   3        211.49        220.30        12.06 o                         
   9   6   3         63.92         62.53        11.39 o                         
  10   6   3          4.02         21.37         9.90 o                         
  11   6   3         36.40         38.80         9.16 o                         
  12   6   3          9.67         19.28        10.63 o                         
  13   6   3         46.98         42.54         9.84 o                         
 -11   7   3         26.30         26.25         9.04 o                         
 -10   7   3         21.24         29.24         8.78 o                         
  -9   7   3         14.36          9.78         8.29 o                         
  -8   7   3          0.03          0.88         7.74 o                         
  -7   7   3         48.94         47.33         8.87 o                         
  -6   7   3          7.06         15.20         9.66 o                         
  -5   7   3          5.75          4.65         7.92 o                         
  -4   7   3         82.69        102.07        10.36 o                         
  -3   7   3         11.07         24.60         9.32 o                         
  -2   7   3          1.48          5.80         9.15 o                         
  -1   7   3        272.95        298.64        12.66 o                         
   0   7   3        148.68        135.50        11.40 o                         
   1   7   3         25.24         40.99        12.32 o                         
   2   7   3          0.88         -5.82         9.52 o                         
   3   7   3         59.60         69.76        10.11 o                         
   4   7   3         52.90         54.25        11.83 o                         
   5   7   3        101.43        106.11        11.44 o                         
   6   7   3          0.11          1.99        19.91 o                         
   7   7   3          0.21          2.18         9.39 o                         
   8   7   3         16.96         35.88        15.80 o                         
   9   7   3          4.67         18.09         9.97 o                         
  10   7   3         59.77         58.95         8.45 o                         
  -6   8   3         28.85         26.05        10.27 o                         
  -5   8   3         11.78         14.56         9.50 o                         
  -4   8   3         65.08         49.93         9.19 o                         
  -3   8   3         14.05         22.90         9.84 o                         
  -2   8   3         19.72         21.28        11.01 o                         
  -1   8   3          9.62          1.16        11.80 o                         
   0   8   3         44.17         28.14        11.51 o                         
   1   8   3          1.11          4.78        11.43 o                         
   2   8   3          7.45          6.54        10.73 o                         
   3   8   3        132.03        126.30        12.69 o                         
   4   8   3         29.95         23.37        12.00 o                         
   5   8   3         10.67          6.20        11.78 o                         
 -18   0   4         71.53         67.52        12.59 o                         
 -16   0   4        248.18        242.27        11.75 o                         
 -14   0   4         46.77         80.28        14.70 o                         
 -12   0   4       1304.74       1344.70        27.84 o                         
 -10   0   4         48.00         29.26        13.46 o                         
  -8   0   4       1638.36       1561.24        27.86 o                         
  -6   0   4       4008.05       3831.71        39.35 o                         
  -4   0   4        937.11        867.58        17.09 o                         
  -2   0   4      18826.16      18450.94        73.64 o                         
   0   0   4       3215.25       3260.82        27.20 o                         
   2   0   4       2165.08       2319.35        40.96 o                         
   4   0   4        807.44        719.26        23.82 o                         
   6   0   4       2041.48       1946.85        20.48 o                         
   8   0   4        612.69        563.00        16.13 o                         
  10   0   4        971.60        975.66        15.47 o                         
  12   0   4         41.02         60.12        13.59 o                         
  14   0   4        151.79        160.87        16.24 o                         
  16   0   4         97.30        123.90        14.68 o                         
  18   0   4          0.43         37.49        15.88 o                         
 -19   1   4         14.77          6.39         7.08 o                         
 -18   1   4         25.94         17.56         6.86 o                         
 -17   1   4         29.32         38.48         9.45 o                         
 -16   1   4        165.05        187.98         7.82 o                         
 -15   1   4        139.33        152.85         9.07 o                         
 -14   1   4        155.75        167.27         8.22 o                         
 -13   1   4        165.86        160.66         8.10 o                         
 -12   1   4         40.17         40.07         7.94 o                         
 -11   1   4          2.55         11.30         8.79 o                         
 -10   1   4        397.61        383.05         9.34 o                         
  -9   1   4       1248.33       1274.49        16.46 o                         
  -8   1   4       5434.02       5526.96        66.36 o                         
  -7   1   4        394.28        393.70        10.38 o                         
  -6   1   4       1832.59       1843.18        18.20 o                         
  -5   1   4        595.63        569.49         9.66 o                         
  -4   1   4       3024.89       2810.31        45.61 o                         
  -3   1   4       1247.05       1206.61        13.49 o                         
  -2   1   4       3154.62       3113.24        34.70 o                         
  -1   1   4        579.96        642.04        14.82 o                         
   0   1   4        758.53        757.24        14.95 o                         
   1   1   4       2642.45       2823.86        19.77 o                         
   2   1   4       7350.21       7282.83        55.92 o                         
   3   1   4        527.23        486.42        13.29 o                         
   4   1   4        160.87        159.53        12.51 o                         
   5   1   4        203.04        193.10        12.08 o                         
   6   1   4       1708.45       1615.69        14.88 o                         
   7   1   4       1448.24       1426.31        14.49 o                         
   8   1   4        582.65        567.62        13.10 o                         
   9   1   4         16.13         31.62        10.44 o                         
  10   1   4          3.88          4.78        10.05 o                         
  11   1   4        303.75        305.38        11.61 o                         
  12   1   4        444.84        430.07        11.91 o                         
  13   1   4         74.03         97.16         8.98 o                         
  14   1   4         69.24        101.75         9.17 o                         
  15   1   4          7.55         12.81         9.09 o                         
  16   1   4          1.79         -2.58         7.62 o                         
  17   1   4        112.10        113.05        14.11 o                         
  18   1   4         97.27        114.53        17.69 o                         
 -19   2   4          8.34         17.26         6.77 o                         
 -18   2   4          0.47         11.38        12.98 o                         
 -17   2   4         28.19         32.90         7.87 o                         
 -16   2   4         76.20         82.53         7.34 o                         
 -15   2   4          4.87         -4.14         7.04 o                         
 -14   2   4         97.31        106.67         8.31 o                         
 -13   2   4        255.77        267.31         8.79 o                         
 -12   2   4        858.09        856.72        17.43 o                         
 -11   2   4        193.12        185.88        11.81 o                         
 -10   2   4        116.13        111.99         8.92 o                         
  -9   2   4         14.70         28.03         9.65 o                         
  -8   2   4        222.54        219.47         9.38 o                         
  -7   2   4       1956.70       1895.93        14.61 o                         
  -6   2   4        415.59        383.99        10.73 o                         
  -5   2   4        622.57        548.12        10.82 o                         
  -4   2   4       1167.05       1167.89        12.05 o                         
  -3   2   4        291.94        344.55         9.79 o                         
  -2   2   4       1883.91       1736.50        50.49 o                         
  -1   2   4       8197.44       7996.19        74.33 o                         
   0   2   4         29.86         22.29        11.50 o                         
   1   2   4       1226.31       1323.24        17.33 o                         
   2   2   4        545.75        668.19        14.21 o                         
   3   2   4       3628.55       3704.40        27.08 o                         
   4   2   4       1279.26       1250.86        14.92 o                         
   5   2   4       3322.68       3335.47        31.92 o                         
   6   2   4        344.94        293.36        12.82 o                         
   7   2   4        183.67        188.05        12.25 o                         
   8   2   4        138.11        141.31        10.66 o                         
   9   2   4       1305.18       1326.13        14.45 o                         
  10   2   4        323.76        319.17        11.52 o                         
  11   2   4        307.45        334.42        11.23 o                         
  12   2   4         39.81         49.35         8.21 o                         
  13   2   4        367.05        362.50        13.08 o                         
  14   2   4        102.87         92.56        12.60 o                         
  15   2   4         94.34        121.85        14.87 o                         
  16   2   4         68.89         60.05         9.03 o                         
  17   2   4          5.28          7.25        13.42 o                         
  18   2   4          0.91         21.87        10.06 o                         
 -18   3   4          0.15          0.46         6.46 o                         
 -17   3   4         10.71         21.08         8.53 o                         
 -16   3   4          5.12         12.88         7.03 o                         
 -15   3   4        116.34        135.20         7.52 o                         
 -14   3   4         21.90         27.05         7.51 o                         
 -13   3   4         75.79         80.97         7.76 o                         
 -12   3   4          4.72         16.74         7.85 o                         
 -11   3   4         87.97         99.55         8.54 o                         
 -10   3   4         44.88         49.01         8.41 o                         
  -9   3   4       1365.09       1331.50        16.83 o                         
  -8   3   4          9.56         12.40         8.11 o                         
  -7   3   4       1223.62       1259.96        14.60 o                         
  -6   3   4        340.74        341.41        10.46 o                         
  -5   3   4       1924.23       1735.74        20.64 o                         
  -4   3   4        116.69        129.79         8.17 o                         
  -3   3   4       8924.13       9169.44        77.20 o                         
  -2   3   4        390.76        429.76        12.73 o                         
  -1   3   4        638.99        681.58        12.11 o                         
   0   3   4        979.28       1028.95        12.57 o                         
   1   3   4       2821.16       2739.25        18.76 o                         
   2   3   4        609.08        590.32        13.87 o                         
   3   3   4       3617.87       3544.87        34.86 o                         
   4   3   4        145.46        137.46        11.66 o                         
   5   3   4        503.50        513.82        13.13 o                         
   6   3   4         77.61         88.13        11.49 o                         
   7   3   4       2855.80       2848.17        24.72 o                         
   8   3   4        144.74        138.07        11.92 o                         
   9   3   4         95.52        103.64        11.16 o                         
  10   3   4        514.88        507.88        13.97 o                         
  11   3   4        610.38        606.34        12.02 o                         
  12   3   4        261.12        263.53        10.19 o                         
  13   3   4         60.68         70.23        10.12 o                         
  14   3   4         26.80         10.49         9.15 o                         
  15   3   4          0.49         -5.00        10.39 o                         
  16   3   4          3.09          2.16         9.20 o                         
  17   3   4         32.83         17.53        12.62 o                         
 -17   4   4         38.35         47.67         7.18 o                         
 -16   4   4         36.17         37.69         7.78 o                         
 -15   4   4          2.23         -0.59         7.81 o                         
 -14   4   4          2.73         18.26         6.74 o                         
 -13   4   4        168.69        191.96         8.18 o                         
 -12   4   4         92.89         75.21         9.19 o                         
 -11   4   4        432.12        452.73         9.53 o                         
 -10   4   4          6.81         15.68         9.13 o                         
  -9   4   4         54.51         49.38         9.33 o                         
  -8   4   4        229.53        226.40         8.62 o                         
  -7   4   4        965.42        927.41        21.95 o                         
  -6   4   4         72.91         56.60        10.45 o                         
  -5   4   4        788.15        788.33        14.21 o                         
  -4   4   4        208.30        216.69        10.14 o                         
  -3   4   4        195.06        179.97         9.59 o                         
  -2   4   4        340.54        313.63        11.44 o                         
  -1   4   4       3452.65       3388.63        25.56 o                         
   0   4   4          8.97          8.31         8.56 o                         
   1   4   4        192.32        198.61        10.39 o                         
   2   4   4        778.29        786.32        14.91 o                         
   3   4   4       2362.20       2255.95        18.72 o                         
   4   4   4        410.56        418.47        15.97 o                         
   5   4   4       1385.88       1316.57        15.06 o                         
   6   4   4       1146.82       1179.15        16.39 o                         
   7   4   4        672.93        690.08        13.15 o                         
   8   4   4         14.52         27.32         9.54 o                         
   9   4   4        264.96        255.32         9.94 o                         
  10   4   4         16.94         21.81         9.14 o                         
  11   4   4         66.20         75.16         9.49 o                         
  12   4   4          0.54          8.71         9.46 o                         
  13   4   4        200.47        179.41        10.79 o                         
  14   4   4        178.83        162.89         9.63 o                         
  15   4   4          3.81         19.58         8.89 o                         
  16   4   4          7.77         27.60         8.64 o                         
 -16   5   4          0.25         13.32        13.70 o                         
 -15   5   4         18.87         27.16         9.46 o                         
 -14   5   4         83.85         97.20        10.01 o                         
 -13   5   4         14.23         29.33         8.14 o                         
 -12   5   4         37.83         26.90         7.59 o                         
 -11   5   4          8.11         17.16        10.02 o                         
 -10   5   4        487.41        438.65        14.96 o                         
  -9   5   4        253.04        274.01        13.79 o                         
  -8   5   4        132.25        122.40         8.75 o                         
  -7   5   4         19.27         23.45         9.32 o                         
  -6   5   4         74.95         65.20         9.02 o                         
  -5   5   4        394.33        391.60         9.95 o                         
  -4   5   4        661.52        662.59        11.69 o                         
  -3   5   4         94.75         98.04         8.35 o                         
  -2   5   4        128.43        120.63         9.24 o                         
  -1   5   4         29.01         31.75         9.43 o                         
   0   5   4        403.04        404.91        10.52 o                         
   1   5   4        274.72        286.74        13.15 o                         
   2   5   4        122.79        116.14        10.40 o                         
   3   5   4         32.47         28.59        12.02 o                         
   4   5   4        386.89        415.36        13.67 o                         
   5   5   4        141.51        152.80        13.85 o                         
   6   5   4        395.34        396.56        11.77 o                         
   7   5   4         24.84         36.28         9.21 o                         
   8   5   4        266.41        259.15         9.71 o                         
   9   5   4          2.25          8.11         9.50 o                         
  10   5   4         18.66         25.16        10.77 o                         
  11   5   4          7.60         20.50         9.32 o                         
  12   5   4         76.53         99.17        13.00 o                         
  13   5   4         33.94         41.13         9.60 o                         
  14   5   4          0.92         21.19         9.28 o                         
 -13   6   4         50.02         24.34        10.21 o                         
 -12   6   4         46.17         42.57        13.29 o                         
 -11   6   4          4.20         17.54         9.13 o                         
 -10   6   4         49.87         44.58         8.23 o                         
  -9   6   4         32.19         34.63         8.39 o                         
  -8   6   4         60.04         57.02         9.02 o                         
  -7   6   4         13.33          9.10         8.07 o                         
  -6   6   4        951.10        943.49        14.31 o                         
  -5   6   4          0.32         14.57         9.01 o                         
  -4   6   4          1.52          6.85         9.39 o                         
  -3   6   4         20.69         20.09         8.86 o                         
  -2   6   4        839.58        820.85        13.46 o                         
  -1   6   4         88.40         94.39        10.83 o                         
   0   6   4        171.45        162.15        10.66 o                         
   1   6   4          6.55         17.16         9.13 o                         
   2   6   4          1.89          8.18         9.14 o                         
   3   6   4         68.49         66.48         9.73 o                         
   4   6   4        530.98        525.35        19.68 o                         
   5   6   4          2.98         11.79        10.14 o                         
   6   6   4        123.12        121.62        13.91 o                         
   7   6   4        184.73        180.24        14.33 o                         
   8   6   4         17.84         22.15        13.54 o                         
   9   6   4         13.25         10.78        12.21 o                         
  10   6   4        191.05        197.26        10.72 o                         
  11   6   4          2.12         -3.08         8.61 o                         
  12   6   4         25.30         17.96        10.20 o                         
 -10   7   4         77.61         70.43         8.05 o                         
  -9   7   4          3.13          4.90         7.78 o                         
  -8   7   4         35.91         35.97         8.65 o                         
  -7   7   4          0.72         -6.20         8.36 o                         
  -6   7   4         25.93         35.07         9.54 o                         
  -5   7   4        134.64        119.00         9.82 o                         
  -4   7   4          7.19         12.72         8.60 o                         
  -3   7   4        178.38        167.39        10.70 o                         
  -2   7   4        477.82        445.68        17.10 o                         
  -1   7   4          5.31          8.55         9.72 o                         
   0   7   4         49.92         40.33        10.67 o                         
   1   7   4        107.37        115.74        11.73 o                         
   2   7   4        320.52        337.68        13.06 o                         
   3   7   4          2.75         21.58        12.26 o                         
   4   7   4          8.43          4.11         8.98 o                         
   5   7   4         36.08         40.52         9.74 o                         
   6   7   4         75.52         72.61        10.15 o                         
   7   7   4         30.16         24.41        10.91 o                         
   8   7   4         88.04        110.02        12.16 o                         
   9   7   4         13.49         15.98        14.70 o                         
  -5   8   4          7.72         15.02         9.49 o                         
  -4   8   4         40.73         25.69         9.25 o                         
  -3   8   4         46.97         32.35         9.36 o                         
  -2   8   4          9.85          8.28         8.91 o                         
  -1   8   4         55.53         49.58        10.22 o                         
   0   8   4         44.39         37.46        12.63 o                         
   1   8   4          4.74         23.90        20.73 o                         
   2   8   4         23.40         56.66        15.60 o                         
   3   8   4         56.04         50.34        11.93 o                         
   4   8   4         15.47         22.01        10.73 o                         
 -19   0   5         36.36         38.90         9.02 o                         
 -17   0   5         68.29         65.30         9.30 o                         
 -15   0   5        257.51        264.27        11.04 o                         
 -13   0   5        200.60        204.68        14.14 o                         
 -11   0   5        345.62        334.00        13.09 o                         
  -9   0   5       3273.78       3304.95        25.60 o                         
  -7   0   5       1812.60       1888.40        21.23 o                         
  -5   0   5      18229.52      18409.38        76.93 o                         
  -3   0   5       1282.96       1165.59        17.83 o                         
  -1   0   5        158.88        159.95        16.41 o                         
   1   0   5       6159.14       6228.26        30.52 o                         
   3   0   5       2040.35       1970.27        27.57 o                         
   5   0   5        892.49        888.50        29.05 o                         
   7   0   5       1545.57       1357.39        25.74 o                         
   9   0   5        904.01        879.76        17.94 o                         
  11   0   5        598.27        587.06        30.15 o                         
  13   0   5        390.24        437.79        28.17 o                         
  15   0   5          9.41         15.55        17.00 o                         
  17   0   5         63.74         81.54        15.94 o                         
 -19   1   5          3.35         -4.24         9.37 o                         
 -18   1   5          0.39          3.34         7.67 o                         
 -17   1   5         76.82        103.97        12.21 o                         
 -16   1   5          4.72          3.95         8.15 o                         
 -15   1   5        233.50        219.28         8.08 o                         
 -14   1   5        129.12        152.13         8.88 o                         
 -13   1   5        694.82        752.74        11.98 o                         
 -12   1   5        328.82        324.71         8.11 o                         
 -11   1   5        651.02        598.74        11.46 o                         
 -10   1   5          6.85         11.01         9.00 o                         
  -9   1   5        170.32        165.29        10.63 o                         
  -8   1   5        163.54        152.19         9.84 o                         
  -7   1   5       1478.08       1359.58        19.11 o                         
  -6   1   5        331.18        285.56         9.11 o                         
  -5   1   5       1435.03       1465.44        17.57 o                         
  -4   1   5          2.57          0.52         9.75 o                         
  -3   1   5         22.69         43.71        10.62 o                         
  -2   1   5        633.89        582.85        12.20 o                         
  -1   1   5       9903.40       9672.96        64.61 o                         
   0   1   5       5277.42       5367.63        52.88 o                         
   1   1   5        511.32        542.76        12.82 o                         
   2   1   5       2989.21       3112.59        31.93 o                         
   3   1   5        753.50        632.28        12.05 o                         
   4   1   5       3593.68       3839.29        20.89 o                         
   5   1   5       6190.68       6226.12        94.49 o                         
   6   1   5         66.68         88.58        13.32 o                         
   7   1   5         29.56         35.78        13.28 o                         
   8   1   5        495.86        486.51        12.16 o                         
   9   1   5       1732.97       1713.45        22.73 o                         
  10   1   5        232.10        241.58        16.09 o                         
  11   1   5        335.39        351.98         9.80 o                         
  12   1   5          5.93         19.14        10.43 o                         
  13   1   5         28.38         14.52        10.34 o                         
  14   1   5         78.38         92.01         8.06 o                         
  15   1   5        188.85        215.58        10.70 o                         
  16   1   5         16.84         24.59         8.28 o                         
  17   1   5         21.83         38.54        10.87 o                         
  18   1   5         24.45         13.52         8.06 o                         
 -19   2   5          4.03          8.47         8.87 o                         
 -18   2   5         10.35         14.89         8.43 o                         
 -17   2   5          6.51         13.47         7.20 o                         
 -16   2   5        224.83        218.78        14.66 o                         
 -15   2   5          3.68          7.17         8.50 o                         
 -14   2   5        316.99        316.28         7.93 o                         
 -13   2   5         17.48         38.63         7.83 o                         
 -12   2   5        526.94        521.07         9.25 o                         
 -11   2   5          9.96         18.00        10.60 o                         
 -10   2   5        216.07        202.77         9.17 o                         
  -9   2   5        882.68        849.37        17.35 o                         
  -8   2   5       1517.39       1486.58        10.56 o                         
  -7   2   5         53.44         56.81        10.49 o                         
  -6   2   5       1549.21       1516.78        16.42 o                         
  -5   2   5       1324.56       1253.19        41.89 o                         
  -4   2   5       7152.30       7062.71        43.98 o                         
  -3   2   5       1592.40       1547.20        11.96 o                         
  -2   2   5        136.66        169.15         9.62 o                         
  -1   2   5         13.15          9.73        11.07 o                         
   0   2   5       4884.16       5015.30        43.68 o                         
   1   2   5       2923.38       2953.65        33.75 o                         
   2   2   5       3107.73       3177.82        32.52 o                         
   3   2   5       1659.21       1727.57        15.65 o                         
   4   2   5        333.52        370.79        11.10 o                         
   5   2   5        737.94        755.13        13.55 o                         
   6   2   5       3683.12       3630.41        28.19 o                         
   7   2   5       1191.26       1157.43        14.32 o                         
   8   2   5        273.86        290.41         9.90 o                         
   9   2   5        178.26        172.95        12.85 o                         
  10   2   5        606.63        570.68        10.35 o                         
  11   2   5         97.07         93.91        10.32 o                         
  12   2   5        392.35        398.39        10.65 o                         
  13   2   5        586.14        589.59        10.21 o                         
  14   2   5        157.87        133.92        19.34 o                         
  15   2   5         51.80         28.44         8.32 o                         
  16   2   5          1.03         24.36         9.60 o                         
  17   2   5         18.84         25.13        14.82 o                         
 -18   3   5         53.54         57.29         9.98 o                         
 -17   3   5         33.94         44.18         7.70 o                         
 -16   3   5          0.93          5.46        11.04 o                         
 -15   3   5         17.91         20.22         7.05 o                         
 -14   3   5          5.14         10.75         7.52 o                         
 -13   3   5         95.42        107.07         7.23 o                         
 -12   3   5        624.75        627.47        15.28 o                         
 -11   3   5         36.39         53.66         7.72 o                         
 -10   3   5        364.74        361.43        10.78 o                         
  -9   3   5        338.66        346.81         9.10 o                         
  -8   3   5       1297.08       1199.56        11.18 o                         
  -7   3   5          4.74          9.52         8.94 o                         
  -6   3   5       1716.87       1699.79        13.36 o                         
  -5   3   5          0.91         10.84         7.95 o                         
  -4   3   5        355.28        403.48        10.17 o                         
  -3   3   5        159.68        195.89        10.30 o                         
  -2   3   5       6077.93       5884.77       126.28 o                         
  -1   3   5       1360.26       1452.47        12.88 o                         
   0   3   5       2416.15       2344.62        18.58 o                         
   1   3   5         25.82         28.95        10.06 o                         
   2   3   5       1994.14       1982.63        22.39 o                         
   3   3   5         66.08         53.99        14.03 o                         
   4   3   5       1236.52       1213.57        14.91 o                         
   5   3   5        163.01        185.49        10.96 o                         
   6   3   5        221.00        213.07        10.50 o                         
   7   3   5          1.34         12.14        10.04 o                         
   8   3   5        911.50        914.99        16.41 o                         
   9   3   5         81.58         89.24        10.39 o                         
  10   3   5         27.08         50.67         9.76 o                         
  11   3   5          6.35          3.78         9.75 o                         
  12   3   5          2.50         12.45         9.07 o                         
  13   3   5          1.39          9.64         9.98 o                         
  14   3   5         23.52         35.88         8.99 o                         
  15   3   5          6.31         15.53         8.05 o                         
  16   3   5          8.09          1.61         9.01 o                         
 -17   4   5          2.51         19.56         8.29 o                         
 -16   4   5         15.15         26.29         6.94 o                         
 -15   4   5          9.96         11.22         7.37 o                         
 -14   4   5         68.18         95.70         9.58 o                         
 -13   4   5         18.64         21.37         7.76 o                         
 -12   4   5          1.99         10.46         8.68 o                         
 -11   4   5        162.61        166.72         9.82 o                         
 -10   4   5        191.78        207.91         7.95 o                         
  -9   4   5         69.38         80.05         9.85 o                         
  -8   4   5        857.02        877.62        13.04 o                         
  -7   4   5        764.98        724.27        10.77 o                         
  -6   4   5        692.44        734.66        12.33 o                         
  -5   4   5         11.27         23.56         9.77 o                         
  -4   4   5       1237.99       1227.75        15.90 o                         
  -3   4   5         17.68         24.01         8.20 o                         
  -2   4   5        178.24        180.75        10.54 o                         
  -1   4   5          5.78         11.11         9.01 o                         
   0   4   5        419.46        433.62        11.61 o                         
   1   4   5       1513.51       1530.31        18.09 o                         
   2   4   5       1697.64       1647.70        19.99 o                         
   3   4   5        115.71        105.54        15.13 o                         
   4   4   5        205.99        196.59        18.52 o                         
   5   4   5        367.39        390.64        13.45 o                         
   6   4   5       1736.78       1717.74        20.08 o                         
   7   4   5         99.85        118.12        10.38 o                         
   8   4   5         78.55         92.23        10.36 o                         
   9   4   5          0.88         10.10         9.92 o                         
  10   4   5         21.04         35.79         9.73 o                         
  11   4   5        140.87        145.58         9.06 o                         
  12   4   5        215.31        212.34         9.29 o                         
  13   4   5         62.84         55.18         8.59 o                         
  14   4   5         38.65         46.61        10.26 o                         
  15   4   5         20.81         13.52        10.95 o                         
 -15   5   5          3.89          6.54         9.90 o                         
 -14   5   5          8.45         28.58         8.85 o                         
 -13   5   5         78.19         92.35         8.13 o                         
 -12   5   5         65.39         80.78        14.25 o                         
 -11   5   5          5.34         20.05         8.20 o                         
 -10   5   5         47.79         47.99        10.29 o                         
  -9   5   5          1.84         11.87         9.22 o                         
  -8   5   5         57.72         55.79         8.76 o                         
  -7   5   5        395.61        413.07         9.90 o                         
  -6   5   5         36.33         44.02         8.47 o                         
  -5   5   5        152.80        151.51         8.95 o                         
  -4   5   5         71.69         80.58         8.72 o                         
  -3   5   5        698.91        691.09        12.80 o                         
  -2   5   5        813.14        835.31        23.21 o                         
  -1   5   5        297.35        319.98        11.19 o                         
   0   5   5        299.70        294.46        11.65 o                         
   1   5   5        138.44        151.47        10.73 o                         
   2   5   5        566.68        583.01        12.73 o                         
   3   5   5         20.82         23.10        11.74 o                         
   4   5   5          7.02         10.85        11.70 o                         
   5   5   5       1073.77       1086.84        17.28 o                         
   6   5   5        214.88        225.79        10.45 o                         
   7   5   5        135.88        148.72        23.77 o                         
   8   5   5          1.95         18.90        11.35 o                         
   9   5   5        257.85        277.20        11.88 o                         
  10   5   5        238.40        239.81        10.33 o                         
  11   5   5          9.90         20.60         9.56 o                         
  12   5   5         10.64          2.33        10.00 o                         
  13   5   5         52.10         60.85         9.63 o                         
  14   5   5          2.68          9.39         9.18 o                         
 -13   6   5         43.03         35.40         8.16 o                         
 -12   6   5         12.91         11.56         9.04 o                         
 -11   6   5         42.81         49.22         8.41 o                         
 -10   6   5          0.32         23.91         8.38 o                         
  -9   6   5        309.03        320.64         9.98 o                         
  -8   6   5          2.31         -2.91         8.43 o                         
  -7   6   5          1.11          9.75         9.17 o                         
  -6   6   5         14.87         10.96         9.58 o                         
  -5   6   5        194.80        197.16        10.67 o                         
  -4   6   5         13.93         22.69         9.13 o                         
  -3   6   5        279.35        292.25         9.14 o                         
  -2   6   5         40.00         32.54        10.27 o                         
  -1   6   5         83.58         81.39        13.02 o                         
   0   6   5        798.84        767.60        13.09 o                         
   1   6   5       1279.62       1320.70        13.01 o                         
   2   6   5        110.21        106.95        10.36 o                         
   3   6   5        192.37        193.75        12.23 o                         
   4   6   5        233.73        240.76        12.21 o                         
   5   6   5        200.12        187.45        13.92 o                         
   6   6   5          0.74         24.74        17.70 o                         
   7   6   5        320.81        326.37        17.50 o                         
   8   6   5          9.33         -4.49        13.49 o                         
   9   6   5          7.29         11.84        11.19 o                         
  10   6   5         61.90         49.29        13.14 o                         
  11   6   5         84.99         68.99        11.64 o                         
  12   6   5          7.35          4.60         9.15 o                         
 -10   7   5          2.80         -0.64        10.49 o                         
  -9   7   5          0.08          8.57         9.99 o                         
  -8   7   5          9.56         13.51         9.64 o                         
  -7   7   5        175.23        160.26        11.55 o                         
  -6   7   5          7.39         13.69         9.09 o                         
  -5   7   5         81.68         84.38        10.22 o                         
  -4   7   5         36.46         41.01        10.16 o                         
  -3   7   5        235.21        205.35         9.05 o                         
  -2   7   5         36.17         45.15        11.18 o                         
  -1   7   5        227.84        248.48        11.52 o                         
   0   7   5          1.99         -3.40        11.51 o                         
   1   7   5          1.35         15.61        15.93 o                         
   2   7   5         70.23         64.62        11.19 o                         
   3   7   5        158.68        156.86        10.73 o                         
   4   7   5         86.88         82.55        10.16 o                         
   5   7   5        228.93        210.45        17.67 o                         
   6   7   5         65.31         83.92        10.61 o                         
   7   7   5          1.45         -5.02         9.00 o                         
   8   7   5         94.11         86.41         9.65 o                         
   9   7   5        136.77        157.08        17.80 o                         
  -4   8   5         44.22         26.96         9.80 o                         
  -3   8   5         42.71         34.01        10.06 o                         
  -2   8   5         11.66          8.38         9.59 o                         
  -1   8   5          1.04         -1.41         9.21 o                         
   0   8   5         52.04         45.19        16.52 o                         
   1   8   5        126.76        142.29        21.97 o                         
   2   8   5         54.49         47.70        13.39 o                         
   3   8   5          5.80         -5.30        13.37 o                         
 -18   0   6        766.07        671.58        37.34 o                         
 -16   0   6         34.37         22.59        11.48 o                         
 -14   0   6        312.72        375.60        13.44 o                         
 -12   0   6        838.52        864.27        13.26 o                         
 -10   0   6        628.95        642.26        23.70 o                         
  -8   0   6       2598.03       2451.36        18.11 o                         
  -6   0   6      11262.61      11205.66        27.94 o                         
  -4   0   6       1377.94       1403.19        17.34 o                         
  -2   0   6      10184.05       9902.57        36.21 o                         
   0   0   6       8969.94       9039.94        50.24 o                         
   2   0   6       3348.99       3360.97        27.32 o                         
   4   0   6      10746.75      10668.58        41.38 o                         
   6   0   6        113.71        133.61        14.88 o                         
   8   0   6       3783.63       3800.12        23.19 o                         
  10   0   6       1136.08       1093.36        21.09 o                         
  12   0   6        177.17        169.66        16.59 o                         
  14   0   6        357.61        335.47        47.29 o                         
  16   0   6         56.97         91.20        15.91 o                         
 -19   1   6         16.39         13.48         8.68 o                         
 -18   1   6          0.21         -1.11         6.90 o                         
 -17   1   6         31.02         27.23         7.32 o                         
 -16   1   6          2.80          7.32         9.12 o                         
 -15   1   6         23.32         14.89         7.73 o                         
 -14   1   6        665.87        632.64        12.49 o                         
 -13   1   6          1.20          7.99         8.39 o                         
 -12   1   6         73.93         68.09         8.58 o                         
 -11   1   6        240.81        251.76         9.01 o                         
 -10   1   6       3030.90       3086.82        22.22 o                         
  -9   1   6         19.72         40.25         9.86 o                         
  -8   1   6         12.50         13.96         9.31 o                         
  -7   1   6         10.75         25.76         7.46 o                         
  -6   1   6       1029.45        951.86        19.13 o                         
  -5   1   6       1056.44       1023.17        10.08 o                         
  -4   1   6       6834.28       6647.75        45.38 o                         
  -3   1   6        457.99        460.83         9.40 o                         
  -2   1   6         21.84         49.79        10.06 o                         
  -1   1   6        408.60        398.49        11.69 o                         
   0   1   6       2910.75       2812.26        18.89 o                         
   1   1   6        905.89        876.74        12.46 o                         
   2   1   6       2436.27       2212.48        20.53 o                         
   3   1   6        392.83        420.41        11.81 o                         
   4   1   6        220.33        230.69        10.09 o                         
   5   1   6       1116.85       1196.09        14.27 o                         
   6   1   6       3636.88       3519.80        50.45 o                         
   7   1   6          7.92          4.32         9.84 o                         
   8   1   6        643.16        632.92        12.79 o                         
   9   1   6          2.40         14.13        10.91 o                         
  10   1   6        248.40        225.40        10.42 o                         
  11   1   6         10.81         19.97        10.63 o                         
  12   1   6        690.99        700.87        20.01 o                         
  13   1   6         41.67         63.70         9.20 o                         
  14   1   6          0.40          1.38         7.58 o                         
  15   1   6          2.60          7.67        10.77 o                         
  16   1   6        154.45        144.05        11.19 o                         
  17   1   6         10.40         13.64        13.85 o                         
 -19   2   6          7.05         -0.07         7.29 o                         
 -18   2   6         19.49         22.47         9.72 o                         
 -17   2   6         19.38         22.65         7.75 o                         
 -16   2   6          0.20         -8.49         7.96 o                         
 -15   2   6          1.08          7.13         7.47 o                         
 -14   2   6        267.65        249.99         9.07 o                         
 -13   2   6        138.21        133.16         8.81 o                         
 -12   2   6         17.64         27.78         7.97 o                         
 -11   2   6        745.25        711.06        11.98 o                         
 -10   2   6         14.79         14.55         9.18 o                         
  -9   2   6        369.97        340.54         8.79 o                         
  -8   2   6        485.93        439.90         9.83 o                         
  -7   2   6       1540.81       1409.29        15.35 o                         
  -6   2   6        578.34        569.06         8.84 o                         
  -5   2   6       1026.65       1072.57        12.12 o                         
  -4   2   6          0.62          4.86         9.16 o                         
  -3   2   6       1960.83       1798.67        13.94 o                         
  -2   2   6       1527.15       1445.93        38.76 o                         
  -1   2   6       8051.25       8294.50        98.04 o                         
   0   2   6       8112.22       8799.91        94.49 o                         
   1   2   6        457.67        560.40        12.73 o                         
   2   2   6       4684.96       5148.29        29.82 o                         
   3   2   6       2972.08       3028.59        18.32 o                         
   4   2   6        598.75        600.05        11.91 o                         
   5   2   6        404.98        360.73        10.87 o                         
   6   2   6         72.42         73.11        10.51 o                         
   7   2   6         42.65         52.36        11.36 o                         
   8   2   6         26.22         39.16         9.00 o                         
   9   2   6       1178.09       1149.41        19.08 o                         
  10   2   6        327.03        314.35         9.93 o                         
  11   2   6         13.35         19.32         9.50 o                         
  12   2   6         31.23         61.26        10.35 o                         
  13   2   6        154.65        151.64         9.30 o                         
  14   2   6         39.74         41.41         9.98 o                         
  15   2   6          4.96         20.69         9.95 o                         
  16   2   6          6.71         27.19         9.74 o                         
  17   2   6         16.43         -2.34        15.77 o                         
 -18   3   6          2.63          4.31        10.57 o                         
 -17   3   6         14.91         10.26         7.73 o                         
 -16   3   6          0.02         12.64         7.39 o                         
 -15   3   6         55.35         61.18        10.28 o                         
 -14   3   6          0.99         11.15         8.58 o                         
 -13   3   6          1.94         15.56         8.08 o                         
 -12   3   6         26.38         26.06         9.34 o                         
 -11   3   6         40.53         41.51         9.09 o                         
 -10   3   6          0.20         11.21         8.55 o                         
  -9   3   6        511.02        497.74         9.46 o                         
  -8   3   6        487.58        490.17        10.64 o                         
  -7   3   6        399.35        399.84        10.50 o                         
  -6   3   6        184.77        171.46         9.01 o                         
  -5   3   6       4209.58       3955.59        98.53 o                         
  -4   3   6        535.71        546.82         9.58 o                         
  -3   3   6         77.51         47.03         9.16 o                         
  -2   3   6        163.54        206.61         9.59 o                         
  -1   3   6        108.10        107.36         9.22 o                         
   0   3   6          8.00         17.17         9.73 o                         
   1   3   6       1779.65       1588.66        15.63 o                         
   2   3   6         10.98          9.91        10.03 o                         
   3   3   6        814.15        797.12        16.96 o                         
   4   3   6       1043.54       1032.85        23.19 o                         
   5   3   6       1450.96       1396.30        14.86 o                         
   6   3   6        465.36        488.88        13.53 o                         
   7   3   6       1217.30       1240.42        14.29 o                         
   8   3   6        136.89        141.38        10.83 o                         
   9   3   6        503.78        521.12         9.79 o                         
  10   3   6        112.82        134.71        15.98 o                         
  11   3   6          8.13         22.38         7.83 o                         
  12   3   6         50.11         60.76         9.23 o                         
  13   3   6        150.06        164.37         8.55 o                         
  14   3   6         26.44         20.60        11.48 o                         
  15   3   6          5.38         18.58         9.86 o                         
  16   3   6          7.53          2.00         8.54 o                         
 -17   4   6          3.42         20.80         7.63 o                         
 -16   4   6          2.58         14.92         8.93 o                         
 -15   4   6          1.05          9.10         8.88 o                         
 -14   4   6         12.87          7.54         8.55 o                         
 -13   4   6        180.51        194.40         8.29 o                         
 -12   4   6        100.93         94.93         9.07 o                         
 -11   4   6        166.17        176.38         8.41 o                         
 -10   4   6         55.49         71.53         8.97 o                         
  -9   4   6        340.02        327.99         9.03 o                         
  -8   4   6        341.60        330.98        10.38 o                         
  -7   4   6        823.70        833.25        10.85 o                         
  -6   4   6        839.94        866.85        12.23 o                         
  -5   4   6          9.55         19.10         9.79 o                         
  -4   4   6        508.29        464.91        25.90 o                         
  -3   4   6         84.24         73.09         9.32 o                         
  -2   4   6        540.60        516.39        12.89 o                         
  -1   4   6       3336.75       3214.08        31.54 o                         
   0   4   6          5.72         13.84        10.52 o                         
   1   4   6         55.97         50.94         9.97 o                         
   2   4   6         53.95         62.19         9.74 o                         
   3   4   6        747.73        720.73        22.30 o                         
   4   4   6        453.98        456.84        13.47 o                         
   5   4   6        167.14        158.47        12.07 o                         
   6   4   6        241.24        222.67        13.46 o                         
   7   4   6        393.02        393.81        17.96 o                         
   8   4   6        945.59        936.81        16.80 o                         
   9   4   6        767.09        776.21        13.50 o                         
  10   4   6         26.96         45.67         8.66 o                         
  11   4   6        158.99        167.85         9.98 o                         
  12   4   6         65.45         55.01         9.96 o                         
  13   4   6         27.89         20.77         8.45 o                         
  14   4   6         16.33         15.48         8.63 o                         
  15   4   6         40.60         30.00         8.63 o                         
 -15   5   6         26.60         16.06         8.75 o                         
 -14   5   6         79.36         67.04         7.71 o                         
 -13   5   6          0.33         -0.97         7.39 o                         
 -12   5   6         21.84         43.38         8.18 o                         
 -11   5   6        123.97        129.08         8.63 o                         
 -10   5   6         94.52        101.36         8.12 o                         
  -9   5   6         94.69        106.39         9.12 o                         
  -8   5   6         79.99         76.88         8.79 o                         
  -7   5   6         64.65         69.58         9.78 o                         
  -6   5   6         72.68         78.22        10.89 o                         
  -5   5   6        654.93        633.41        11.45 o                         
  -4   5   6        288.68        303.98         9.79 o                         
  -3   5   6        566.51        581.96        11.00 o                         
  -2   5   6        206.12        212.05         9.08 o                         
  -1   5   6          0.36          2.38         8.10 o                         
   0   5   6       1141.21       1178.33        12.16 o                         
   1   5   6        740.24        737.09        11.90 o                         
   2   5   6        403.19        424.08        10.72 o                         
   3   5   6        884.46        893.08        13.85 o                         
   4   5   6        497.95        493.63        16.21 o                         
   5   5   6        148.96        134.45        10.50 o                         
   6   5   6        285.11        302.48        13.86 o                         
   7   5   6        459.82        454.69        11.40 o                         
   8   5   6          8.34         26.92         9.90 o                         
   9   5   6         50.42         67.50        10.23 o                         
  10   5   6        147.16        151.57        10.71 o                         
  11   5   6          3.44         18.93         9.74 o                         
  12   5   6         83.11         78.85         9.68 o                         
  13   5   6        133.03        117.60         9.86 o                         
 -13   6   6          9.95          5.91         7.74 o                         
 -12   6   6         35.44         29.52        14.06 o                         
 -11   6   6          7.84         19.03         9.08 o                         
 -10   6   6          9.49         12.49         7.77 o                         
  -9   6   6          0.37         17.09         9.07 o                         
  -8   6   6         82.25         72.45        11.22 o                         
  -7   6   6          0.81         11.24         8.06 o                         
  -6   6   6        224.41        248.22        10.62 o                         
  -5   6   6         25.90         33.62         9.28 o                         
  -4   6   6         96.09         94.51         9.64 o                         
  -3   6   6          2.47         10.41         9.23 o                         
  -2   6   6        107.90        127.80         9.73 o                         
  -1   6   6          0.75          7.35        14.22 o                         
   0   6   6        131.33        121.16        10.93 o                         
   1   6   6         79.56         84.87         9.54 o                         
   2   6   6         87.84         91.23        10.42 o                         
   3   6   6         13.98         24.43        10.37 o                         
   4   6   6        254.70        247.57        12.59 o                         
   5   6   6         88.31         98.73        13.79 o                         
   6   6   6         22.82         34.50        11.05 o                         
   7   6   6         49.34         78.65        14.91 o                         
   8   6   6        305.10        298.77        21.79 o                         
   9   6   6         10.07         20.62         9.46 o                         
  10   6   6         21.94          4.03        12.98 o                         
  11   6   6         32.04         31.85        10.10 o                         
 -10   7   6         81.79         71.45         9.80 o                         
  -9   7   6         42.95         42.55         9.54 o                         
  -8   7   6          5.63          0.45         8.28 o                         
  -7   7   6          0.05         11.49        11.78 o                         
  -6   7   6         11.69         17.95         9.22 o                         
  -5   7   6        158.62        155.09        10.60 o                         
  -4   7   6        312.95        295.30        10.71 o                         
  -3   7   6          0.95          6.39         9.58 o                         
  -2   7   6          9.54         16.99        10.03 o                         
  -1   7   6         75.31         76.28        11.64 o                         
   0   7   6        114.31        115.01        16.92 o                         
   1   7   6         53.17         38.21        11.44 o                         
   2   7   6        207.98        191.52        11.38 o                         
   3   7   6         38.48         26.63        10.85 o                         
   4   7   6          1.32         13.90        12.96 o                         
   5   7   6         43.54         66.03        11.01 o                         
   6   7   6        109.01         87.14        11.40 o                         
   7   7   6         20.83         44.99        14.90 o                         
   8   7   6         62.25         74.66        10.24 o                         
  -3   8   6         36.88         23.14        10.36 o                         
  -2   8   6         59.34         36.08        15.84 o                         
  -1   8   6         48.25         60.98        11.75 o                         
   0   8   6         57.84         58.08        16.36 o                         
   1   8   6         18.41          9.74        15.07 o                         
 -19   0   7         47.96         36.68        10.21 o                         
 -17   0   7         83.61         98.57        20.62 o                         
 -15   0   7         74.01         66.21        11.40 o                         
 -13   0   7         50.23         45.55        10.73 o                         
 -11   0   7       1085.07       1081.18        14.71 o                         
  -9   0   7        214.54        165.30        12.04 o                         
  -7   0   7       1859.52       1913.83        23.57 o                         
  -5   0   7         45.90         77.75        11.03 o                         
  -3   0   7        943.12        843.35        17.04 o                         
  -1   0   7       3175.80       3056.97        47.56 o                         
   1   0   7       3037.67       2781.11        46.94 o                         
   3   0   7        551.44        609.36        15.21 o                         
   5   0   7       1930.48       1824.10        22.92 o                         
   7   0   7       5998.86       6099.71        91.11 o                         
   9   0   7       1053.70       1085.28        20.64 o                         
  11   0   7        435.09        409.08        14.49 o                         
  13   0   7         40.65         43.58        12.63 o                         
  15   0   7          2.97         -1.61        15.19 o                         
  17   0   7         49.00         56.69        11.23 o                         
 -19   1   7         27.29         27.16         7.81 o                         
 -18   1   7          4.53         21.85         7.82 o                         
 -17   1   7        130.27        132.32         7.08 o                         
 -16   1   7        138.51        118.19         7.28 o                         
 -15   1   7        210.40        218.94        12.28 o                         
 -14   1   7        155.61        164.61         7.87 o                         
 -13   1   7        182.46        193.20         9.12 o                         
 -12   1   7        245.38        253.18         8.84 o                         
 -11   1   7         36.68         30.62         7.71 o                         
 -10   1   7          1.76          0.48         8.88 o                         
  -9   1   7        193.80        184.10         9.57 o                         
  -8   1   7        237.53        222.23        11.62 o                         
  -7   1   7       2810.49       2715.52        43.42 o                         
  -6   1   7       1179.07       1294.25        12.41 o                         
  -5   1   7        204.30        234.88         8.59 o                         
  -4   1   7         37.84         48.23         8.92 o                         
  -3   1   7       5861.53       5735.25        36.16 o                         
  -2   1   7       7316.02       7796.36        30.91 o                         
  -1   1   7        219.77        168.42        10.50 o                         
   0   1   7        120.71        168.52         9.94 o                         
   1   1   7        458.18        466.24        10.24 o                         
   2   1   7       1871.77       2007.68        14.80 o                         
   3   1   7       7408.94       7619.80        39.91 o                         
   4   1   7         14.26         13.04         9.38 o                         
   5   1   7         16.52         44.07        10.80 o                         
   6   1   7         12.52         22.86         9.68 o                         
   7   1   7        414.47        403.30        12.47 o                         
   8   1   7        305.77        305.72        12.52 o                         
   9   1   7        568.70        572.68        12.91 o                         
  10   1   7         63.48         67.44         9.47 o                         
  11   1   7        124.85        132.76        10.44 o                         
  12   1   7         71.25         75.61        13.00 o                         
  13   1   7        405.56        396.61        16.34 o                         
  14   1   7         44.22         65.85         8.97 o                         
  15   1   7         63.83         59.30         8.93 o                         
  16   1   7         28.16         20.82         7.73 o                         
  17   1   7         65.33         44.03         9.06 o                         
 -18   2   7          1.98         -6.87         6.55 o                         
 -17   2   7          0.27          4.58         7.23 o                         
 -16   2   7          8.22         29.60         8.51 o                         
 -15   2   7        164.62        159.91         7.04 o                         
 -14   2   7         19.16         30.45         7.93 o                         
 -13   2   7        165.72        172.53        13.02 o                         
 -12   2   7        912.49        920.74        15.27 o                         
 -11   2   7       1096.84       1100.24        22.32 o                         
 -10   2   7       1696.64       1738.95        35.41 o                         
  -9   2   7         55.61         74.64         9.17 o                         
  -8   2   7        800.82        804.98        12.25 o                         
  -7   2   7          8.36         16.30         8.06 o                         
  -6   2   7       1312.73       1226.53        10.69 o                         
  -5   2   7        311.41        266.37         9.43 o                         
  -4   2   7       1542.64       1427.96        18.33 o                         
  -3   2   7       1062.66       1082.03        12.85 o                         
  -2   2   7         65.65         83.04         8.88 o                         
  -1   2   7        446.08        438.36         9.88 o                         
   0   2   7       1529.68       1463.70        12.80 o                         
   1   2   7       1354.72       1271.96        12.48 o                         
   2   2   7       3516.33       3657.29        15.99 o                         
   3   2   7         16.48         19.01         8.57 o                         
   4   2   7        470.00        489.52        11.34 o                         
   5   2   7        106.73        103.92         9.90 o                         
   6   2   7       1939.88       1937.57        15.31 o                         
   7   2   7        880.63        838.20        11.04 o                         
   8   2   7         28.71         40.45         9.84 o                         
   9   2   7         59.27         81.30        10.56 o                         
  10   2   7         56.08         60.99        10.53 o                         
  11   2   7        147.95        144.88         9.47 o                         
  12   2   7        101.90        110.98         9.19 o                         
  13   2   7         15.33          3.00        10.76 o                         
  14   2   7        200.65        191.81         9.21 o                         
  15   2   7          8.74         39.31        13.74 o                         
  16   2   7        103.80         81.37        11.88 o                         
 -18   3   7          0.91         13.92         8.04 o                         
 -17   3   7          0.23          5.27         7.34 o                         
 -16   3   7         69.74         70.39         8.45 o                         
 -15   3   7         20.75         26.31        10.23 o                         
 -14   3   7         58.37         67.02         8.04 o                         
 -13   3   7         44.90         43.15         7.33 o                         
 -12   3   7        112.00        106.58         8.65 o                         
 -11   3   7         26.58         18.72         7.83 o                         
 -10   3   7         68.14         64.04         8.39 o                         
  -9   3   7        586.72        560.01        10.16 o                         
  -8   3   7         45.92         48.80         9.80 o                         
  -7   3   7        324.83        334.46         9.92 o                         
  -6   3   7       1588.07       1556.71        28.70 o                         
  -5   3   7        215.64        223.98         9.15 o                         
  -4   3   7        762.43        679.66        27.26 o                         
  -3   3   7         39.88         50.16         8.77 o                         
  -2   3   7       3080.69       3010.30        36.06 o                         
  -1   3   7          6.59         26.72        10.27 o                         
   0   3   7        246.41        248.53         9.97 o                         
   1   3   7        323.98        332.96        12.14 o                         
   2   3   7       2397.16       2444.22        13.52 o                         
   3   3   7        113.78         93.77        13.30 o                         
   4   3   7       1943.24       1954.24        27.67 o                         
   5   3   7          2.37         17.97        11.50 o                         
   6   3   7          2.32         -5.59         9.63 o                         
   7   3   7        347.12        344.91        11.86 o                         
   8   3   7       1292.55       1333.24        17.32 o                         
   9   3   7          5.07         -3.03         9.47 o                         
  10   3   7        527.42        513.78        12.32 o                         
  11   3   7        257.60        233.65        10.64 o                         
  12   3   7        128.21        108.93         8.67 o                         
  13   3   7          4.80          9.80         7.95 o                         
  14   3   7        109.93        103.14         9.10 o                         
  15   3   7         30.81         22.51         8.24 o                         
  16   3   7         13.93         29.43         8.93 o                         
 -16   4   7         17.03         18.20         7.47 o                         
 -15   4   7         32.50         37.46         7.68 o                         
 -14   4   7         29.76         39.92         9.39 o                         
 -13   4   7          5.07         23.98        10.32 o                         
 -12   4   7          1.15         11.15         7.94 o                         
 -11   4   7         59.85         63.86        10.84 o                         
 -10   4   7        439.03        472.36        10.47 o                         
  -9   4   7         13.46          9.26         8.22 o                         
  -8   4   7         77.63         82.81         8.89 o                         
  -7   4   7         29.70         40.35        10.58 o                         
  -6   4   7        366.83        356.74        10.68 o                         
  -5   4   7        386.07        384.20         8.56 o                         
  -4   4   7       1178.36       1188.73        12.04 o                         
  -3   4   7         96.40        122.34        10.11 o                         
  -2   4   7         25.24         28.63         8.72 o                         
  -1   4   7        150.72        164.49        10.02 o                         
   0   4   7        943.36        944.30        15.18 o                         
   1   4   7        279.86        282.55        12.21 o                         
   2   4   7       1192.93       1202.33        11.44 o                         
   3   4   7        130.09        131.55        10.86 o                         
   4   4   7        426.73        424.79        15.21 o                         
   5   4   7          5.35          8.42        13.57 o                         
   6   4   7        440.10        452.35        14.61 o                         
   7   4   7          8.96         18.84        13.95 o                         
   8   4   7        240.42        257.56        11.41 o                         
   9   4   7          5.26         27.02         9.00 o                         
  10   4   7        165.92        147.60         9.58 o                         
  11   4   7        105.63         91.90        10.14 o                         
  12   4   7        109.74        115.87        10.01 o                         
  13   4   7          4.34         19.50         8.15 o                         
  14   4   7          9.85         19.72         8.03 o                         
 -15   5   7          2.40         10.05         8.41 o                         
 -14   5   7          6.14         25.42         8.50 o                         
 -13   5   7         35.33         19.54         7.79 o                         
 -12   5   7         51.00         67.56         9.03 o                         
 -11   5   7         29.84         33.40         7.57 o                         
 -10   5   7          0.46         15.24         8.79 o                         
  -9   5   7        154.35        152.62        10.79 o                         
  -8   5   7          9.83         18.40         8.86 o                         
  -7   5   7        272.25        268.25        10.17 o                         
  -6   5   7         64.47         76.51         9.75 o                         
  -5   5   7         54.82         56.72        10.02 o                         
  -4   5   7         55.90         57.46         8.57 o                         
  -3   5   7        563.68        565.18        11.15 o                         
  -2   5   7         76.85         85.19         9.15 o                         
  -1   5   7         20.37         29.79        10.68 o                         
   0   5   7        461.99        481.98        10.40 o                         
   1   5   7         45.69         51.73         8.54 o                         
   2   5   7          0.75         10.17         8.67 o                         
   3   5   7       1305.54       1287.09        29.12 o                         
   4   5   7        424.89        408.71        14.28 o                         
   5   5   7         42.70         52.98        13.73 o                         
   6   5   7        143.74        155.52        23.97 o                         
   7   5   7        263.16        265.93        15.21 o                         
   8   5   7         33.13         37.33        11.41 o                         
   9   5   7        185.11        188.24        13.99 o                         
  10   5   7        129.80        105.98        11.28 o                         
  11   5   7         10.80         21.43        10.97 o                         
  12   5   7         13.01         29.35         9.93 o                         
  13   5   7         20.76         25.31        10.44 o                         
 -13   6   7          0.37         15.12         9.07 o                         
 -12   6   7          6.68          2.68         8.13 o                         
 -11   6   7         56.47         53.69         9.60 o                         
 -10   6   7          3.40          5.78         7.81 o                         
  -9   6   7         41.29         40.10         7.54 o                         
  -8   6   7          2.06          4.13         9.37 o                         
  -7   6   7          7.13         19.08         8.65 o                         
  -6   6   7          5.52         11.80         9.53 o                         
  -5   6   7        429.27        437.21        10.49 o                         
  -4   6   7          6.38          1.58        10.73 o                         
  -3   6   7        147.88        159.54        10.51 o                         
  -2   6   7          1.14         16.23         9.62 o                         
  -1   6   7        456.47        442.90        11.57 o                         
   0   6   7          6.42         21.73        10.51 o                         
   1   6   7        582.25        587.27        11.40 o                         
   2   6   7          5.82         -0.47        12.60 o                         
   3   6   7         12.75         29.86         9.37 o                         
   4   6   7        145.13        152.92        11.67 o                         
   5   6   7        218.56        224.91        20.66 o                         
   6   6   7         23.07         29.87        11.31 o                         
   7   6   7        254.63        267.15        17.50 o                         
   8   6   7         83.70         75.40        18.40 o                         
   9   6   7         16.62         27.29        11.01 o                         
  10   6   7         13.94          8.83        13.24 o                         
  11   6   7        157.28        156.03        22.24 o                         
  -9   7   7         18.11         22.36         8.42 o                         
  -8   7   7          0.78          1.98        10.51 o                         
  -7   7   7         59.68         63.61         8.67 o                         
  -6   7   7         36.45         31.63        12.20 o                         
  -5   7   7         25.45         41.49        11.02 o                         
  -4   7   7         31.12         25.50         9.18 o                         
  -3   7   7         67.02         66.68        10.56 o                         
  -2   7   7         71.54         78.55        16.95 o                         
  -1   7   7        173.67        187.27        13.51 o                         
   0   7   7         19.58         33.99        21.12 o                         
   1   7   7          8.69          1.37        10.01 o                         
   2   7   7         58.79         51.72         8.69 o                         
   3   7   7        202.23        212.33        12.42 o                         
   4   7   7          2.56          6.01        10.69 o                         
   5   7   7         98.61         99.03         9.86 o                         
   6   7   7         23.75         25.90        10.70 o                         
   7   7   7         24.86         47.64        11.57 o                         
 -18   0   8         34.34          8.83         9.93 o                         
 -16   0   8          0.18         -4.85        11.55 o                         
 -14   0   8        169.47        184.56        19.18 o                         
 -12   0   8        243.59        245.85        13.08 o                         
 -10   0   8         56.56         73.81        13.50 o                         
  -8   0   8       1637.04       1564.86        23.39 o                         
  -6   0   8        417.84        322.32        13.46 o                         
  -4   0   8         11.56         44.46        11.78 o                         
  -2   0   8       2737.99       2586.32        50.10 o                         
   0   0   8       2451.98       2489.57        20.49 o                         
   2   0   8        892.32        924.73        15.52 o                         
   4   0   8       2066.55       1957.97        30.45 o                         
   6   0   8          1.36          7.10        14.23 o                         
   8   0   8        485.14        441.60        20.59 o                         
  10   0   8        199.51        212.52        14.20 o                         
  12   0   8         38.51         59.07        12.39 o                         
  14   0   8         99.61         86.00        11.82 o                         
  16   0   8         16.54         37.84        24.91 o                         
 -19   1   8         36.73         26.77         6.66 o                         
 -18   1   8         14.72         29.50         7.58 o                         
 -17   1   8          0.22         12.58         6.93 o                         
 -16   1   8        274.88        262.15         7.14 o                         
 -15   1   8        373.53        358.94        16.63 o                         
 -14   1   8         25.83         22.77         7.84 o                         
 -13   1   8          1.66         24.76         8.06 o                         
 -12   1   8         52.80         57.22         7.87 o                         
 -11   1   8        147.06        146.42         8.34 o                         
 -10   1   8        536.30        541.55        12.69 o                         
  -9   1   8       1079.17       1083.66        11.99 o                         
  -8   1   8        380.33        415.27         8.54 o                         
  -7   1   8        348.94        346.56         8.56 o                         
  -6   1   8        648.02        588.44         8.63 o                         
  -5   1   8       1104.44       1050.75        14.63 o                         
  -4   1   8       3035.10       2930.45        25.90 o                         
  -3   1   8         31.39         32.62         8.82 o                         
  -2   1   8        508.68        536.21         9.30 o                         
  -1   1   8        316.61        331.45         9.40 o                         
   0   1   8       2300.67       2181.28        17.52 o                         
   1   1   8       1213.10       1184.61        10.26 o                         
   2   1   8       2331.23       2375.47        16.48 o                         
   3   1   8        523.96        569.71        13.15 o                         
   4   1   8        454.96        523.46         9.94 o                         
   5   1   8        264.24        254.78         9.37 o                         
   6   1   8       1390.14       1360.52        12.96 o                         
   7   1   8        162.09        172.91         9.17 o                         
   8   1   8         75.21         83.59         8.95 o                         
   9   1   8         54.05         44.89         8.20 o                         
  10   1   8        553.55        524.29         9.50 o                         
  11   1   8        339.01        338.02         9.93 o                         
  12   1   8         13.41         16.07        11.16 o                         
  13   1   8          0.90         13.10         8.09 o                         
  14   1   8          7.00         37.64        10.43 o                         
  15   1   8         53.95         66.42         9.28 o                         
  16   1   8         19.44         26.47        10.19 o                         
 -18   2   8         20.58         27.64         7.09 o                         
 -17   2   8         51.12         48.53         9.55 o                         
 -16   2   8          7.71         17.83         9.91 o                         
 -15   2   8          0.17          5.03         7.49 o                         
 -14   2   8         86.73         93.85         7.68 o                         
 -13   2   8        565.10        558.02         9.36 o                         
 -12   2   8        215.54        231.49         8.89 o                         
 -11   2   8        142.89        155.27         7.68 o                         
 -10   2   8         13.46         25.25         8.55 o                         
  -9   2   8        639.94        627.75         9.71 o                         
  -8   2   8        159.78        169.36         8.32 o                         
  -7   2   8       1476.36       1432.60        10.20 o                         
  -6   2   8        894.78        846.60         9.60 o                         
  -5   2   8        163.75        175.02         8.90 o                         
  -4   2   8         64.22         68.03         8.74 o                         
  -3   2   8       4599.02       4464.11        83.74 o                         
  -2   2   8        851.05        769.39        15.47 o                         
  -1   2   8        408.76        349.79         9.49 o                         
   0   2   8         27.96         62.00         8.74 o                         
   1   2   8       1115.50       1178.69        19.21 o                         
   2   2   8        165.61        219.26        10.45 o                         
   3   2   8        629.62        583.63        12.82 o                         
   4   2   8        672.67        654.84        11.05 o                         
   5   2   8         57.08         52.47        10.13 o                         
   6   2   8         20.71         29.59        11.28 o                         
   7   2   8        391.14        404.62        11.03 o                         
   8   2   8        116.06        113.19         9.95 o                         
   9   2   8        281.49        288.40        10.07 o                         
  10   2   8        301.82        297.75         9.56 o                         
  11   2   8         61.39         57.48         8.64 o                         
  12   2   8        107.84        111.91        13.98 o                         
  13   2   8          5.60         21.48         7.03 o                         
  14   2   8         52.39         52.88        11.17 o                         
  15   2   8         59.77         49.12         9.79 o                         
  16   2   8          5.84         13.45         8.99 o                         
 -17   3   8         53.79         57.80         8.58 o                         
 -16   3   8          0.42          1.52         9.37 o                         
 -15   3   8        112.73        104.86         8.34 o                         
 -14   3   8         11.39         13.27         7.50 o                         
 -13   3   8         24.86         28.31         7.46 o                         
 -12   3   8         38.16         41.17         7.45 o                         
 -11   3   8        675.66        670.70        16.24 o                         
 -10   3   8        273.64        264.66         8.47 o                         
  -9   3   8       2208.76       2139.41        41.08 o                         
  -8   3   8        349.65        342.16         9.34 o                         
  -7   3   8       1258.71       1194.85        22.09 o                         
  -6   3   8         10.51         16.23         7.56 o                         
  -5   3   8       2355.53       2129.83        80.37 o                         
  -4   3   8          1.24         -0.16         8.18 o                         
  -3   3   8        403.31        404.61         9.51 o                         
  -2   3   8        202.02        201.58         9.37 o                         
  -1   3   8        541.56        544.71        10.23 o                         
   0   3   8         22.19         31.22         9.51 o                         
   1   3   8       3678.77       3701.65        15.61 o                         
   2   3   8         15.70         17.90         9.81 o                         
   3   3   8         46.98         57.78         9.53 o                         
   4   3   8          4.15         34.80        14.65 o                         
   5   3   8       2375.25       2491.55        23.62 o                         
   6   3   8        121.34        125.94         9.91 o                         
   7   3   8         93.16        100.22         9.55 o                         
   8   3   8          1.51          8.01        10.30 o                         
   9   3   8          8.54         17.50         9.26 o                         
  10   3   8        214.86        209.60         9.39 o                         
  11   3   8        376.19        374.95        11.66 o                         
  12   3   8          2.28          1.54         8.67 o                         
  13   3   8         32.95         48.33         7.67 o                         
  14   3   8         29.90         32.68         7.65 o                         
  15   3   8         27.06         27.66         8.47 o                         
 -16   4   8         13.36         22.19         7.13 o                         
 -15   4   8          1.10         12.93         8.65 o                         
 -14   4   8          5.88         22.10         7.81 o                         
 -13   4   8        169.30        171.62         9.25 o                         
 -12   4   8         43.31         50.53         7.95 o                         
 -11   4   8        161.41        168.82        11.15 o                         
 -10   4   8         43.94         52.60         8.75 o                         
  -9   4   8         12.26         21.00         7.88 o                         
  -8   4   8         30.83         33.51         7.21 o                         
  -7   4   8        616.18        637.70        18.87 o                         
  -6   4   8        150.29        179.95         8.72 o                         
  -5   4   8       2090.56       2092.68        24.76 o                         
  -4   4   8        349.55        352.11        11.89 o                         
  -3   4   8       2692.09       2681.87        24.52 o                         
  -2   4   8        218.80        207.46         9.51 o                         
  -1   4   8        954.05        941.63        22.03 o                         
   0   4   8          6.48         20.34        10.23 o                         
   1   4   8          9.98         32.22         8.25 o                         
   2   4   8        576.52        590.92        10.32 o                         
   3   4   8        817.69        798.46        11.57 o                         
   4   4   8          8.37         15.93         9.21 o                         
   5   4   8        531.53        520.49        13.02 o                         
   6   4   8        284.00        316.73        13.87 o                         
   7   4   8        202.86        216.24        17.06 o                         
   8   4   8         37.49         36.05         9.97 o                         
   9   4   8        365.25        375.10        11.34 o                         
  10   4   8          0.32         -6.08         9.96 o                         
  11   4   8          0.97         25.23        11.46 o                         
  12   4   8         80.47         73.65        10.76 o                         
  13   4   8         41.44         60.61        10.57 o                         
  14   4   8         13.33          8.50         9.51 o                         
 -15   5   8         10.52         20.41        10.81 o                         
 -14   5   8         11.83         16.16         7.08 o                         
 -13   5   8          9.19         10.20         7.73 o                         
 -12   5   8         13.83         25.38         9.64 o                         
 -11   5   8          7.05         16.62         8.97 o                         
 -10   5   8         93.78        107.65         9.93 o                         
  -9   5   8        253.70        273.10         9.99 o                         
  -8   5   8          1.92         -2.13         8.42 o                         
  -7   5   8          2.11         19.31         9.68 o                         
  -6   5   8        314.02        324.18        10.42 o                         
  -5   5   8         15.10         27.48         8.27 o                         
  -4   5   8        389.64        405.81         8.95 o                         
  -3   5   8        323.65        327.73         8.81 o                         
  -2   5   8        632.68        611.76         9.75 o                         
  -1   5   8         92.71         95.82        10.17 o                         
   0   5   8         74.98         89.81        15.61 o                         
   1   5   8        417.76        419.48         9.77 o                         
   2   5   8        185.54        193.67         9.80 o                         
   3   5   8        134.84        125.46        10.53 o                         
   4   5   8        158.90        171.99        14.31 o                         
   5   5   8         18.42         35.90        13.23 o                         
   6   5   8        444.25        418.67        11.31 o                         
   7   5   8        146.79        131.95        13.33 o                         
   8   5   8          0.40         10.29        16.51 o                         
   9   5   8         18.63         25.66        10.30 o                         
  10   5   8        177.99        177.32        13.34 o                         
  11   5   8         77.00         71.73        13.22 o                         
  12   5   8         30.59         43.93        18.23 o                         
 -12   6   8         88.98         81.75        10.04 o                         
 -11   6   8          7.46         24.17        10.03 o                         
 -10   6   8         14.60         17.47        10.16 o                         
  -9   6   8          4.49         17.58        10.22 o                         
  -8   6   8        286.01        283.01         9.26 o                         
  -7   6   8         60.79         70.21         8.20 o                         
  -6   6   8         13.32         30.22         9.37 o                         
  -5   6   8         61.24         58.31         9.14 o                         
  -4   6   8         14.72         11.50         9.35 o                         
  -3   6   8          1.92         -2.11         8.05 o                         
  -2   6   8        448.88        450.17        10.60 o                         
  -1   6   8        187.64        179.22         9.86 o                         
   0   6   8         72.91         80.09         9.02 o                         
   1   6   8        140.38        127.33        15.43 o                         
   2   6   8        257.28        245.62        10.31 o                         
   3   6   8         15.19         26.38         9.95 o                         
   4   6   8        429.62        444.38        11.30 o                         
   5   6   8        162.41        164.94        10.15 o                         
   6   6   8         22.51         23.84        10.19 o                         
   7   6   8         26.52         37.69        11.14 o                         
   8   6   8        178.19        154.17        11.26 o                         
   9   6   8         25.16         34.80        14.76 o                         
  10   6   8         30.63         15.32        11.04 o                         
  -9   7   8          4.01          3.53        16.43 o                         
  -8   7   8         32.63         43.89         8.80 o                         
  -7   7   8          3.30          3.39         9.31 o                         
  -6   7   8         31.63         22.57         8.75 o                         
  -5   7   8          9.68         15.33         8.64 o                         
  -4   7   8        147.33        175.33        11.60 o                         
  -3   7   8         22.02         49.15        13.86 o                         
  -2   7   8          0.02         44.19        13.56 o                         
  -1   7   8        167.98        152.94        12.24 o                         
   0   7   8        166.80        129.34        11.58 o                         
   1   7   8          0.37          3.57         8.49 o                         
   2   7   8         23.37         22.57         9.66 o                         
   3   7   8        170.70        176.92        11.77 o                         
   4   7   8         39.53         61.93         9.03 o                         
   5   7   8         67.82         55.85        10.05 o                         
   6   7   8         24.35         21.23        15.82 o                         
 -17   0   9         19.41         38.38        10.88 o                         
 -15   0   9        159.93        179.79        22.59 o                         
 -13   0   9          0.24          0.85        16.33 o                         
 -11   0   9        347.86        361.65        12.84 o                         
  -9   0   9        935.27        935.10        14.67 o                         
  -7   0   9        430.40        379.06        11.51 o                         
  -5   0   9       5995.88       5978.09        78.76 o                         
  -3   0   9         38.41         46.27        11.80 o                         
  -1   0   9       2701.54       2695.20        16.69 o                         
   1   0   9       5387.42       5168.53        49.00 o                         
   3   0   9          2.77          4.19        12.95 o                         
   5   0   9       4373.66       4418.17        54.62 o                         
   7   0   9         40.90         38.73        10.03 o                         
   9   0   9         28.69         29.95        12.89 o                         
  11   0   9        278.90        308.42        16.86 o                         
  13   0   9         26.98         58.34        16.16 o                         
  15   0   9         32.73         29.60        12.79 o                         
 -18   1   9          2.19          5.11        11.92 o                         
 -17   1   9          0.47         15.81         7.30 o                         
 -16   1   9          5.16         29.11         7.88 o                         
 -15   1   9          0.79          1.98         7.24 o                         
 -14   1   9         39.30         43.79         7.61 o                         
 -13   1   9        110.56        121.96         8.17 o                         
 -12   1   9          1.61         -1.68         9.63 o                         
 -11   1   9         46.04         54.64         7.30 o                         
 -10   1   9        100.79         90.75         8.67 o                         
  -9   1   9        474.47        445.63         8.40 o                         
  -8   1   9        118.38        122.00         8.05 o                         
  -7   1   9        719.72        704.13         9.86 o                         
  -6   1   9          1.20         12.90         7.18 o                         
  -5   1   9          9.92         18.56         9.48 o                         
  -4   1   9       1108.89       1064.06         9.43 o                         
  -3   1   9       3168.09       2804.34        19.34 o                         
  -2   1   9         64.37         45.86         8.16 o                         
  -1   1   9       3184.33       3325.09        25.40 o                         
   0   1   9         47.07         36.99         9.09 o                         
   1   1   9       1219.62       1213.07        15.69 o                         
   2   1   9        291.86        283.59        10.80 o                         
   3   1   9       2870.04       2733.43        13.36 o                         
   4   1   9        479.80        482.59         9.85 o                         
   5   1   9        516.67        493.48         9.48 o                         
   6   1   9         26.04         28.76         8.78 o                         
   7   1   9        507.75        526.37        11.62 o                         
   8   1   9        252.63        268.98         9.22 o                         
   9   1   9        957.03        907.11        21.70 o                         
  10   1   9        101.08        112.28         9.64 o                         
  11   1   9         12.28         22.41         7.71 o                         
  12   1   9         54.24         61.32         7.98 o                         
  13   1   9         67.24         64.56         8.34 o                         
  14   1   9          6.91         15.33         9.92 o                         
  15   1   9          1.68          1.98         8.50 o                         
  16   1   9         20.18          2.87         8.21 o                         
 -18   2   9          0.97         10.53         8.37 o                         
 -17   2   9          2.05         10.05        11.05 o                         
 -16   2   9         60.85         73.17         9.17 o                         
 -15   2   9          1.14         24.59         8.72 o                         
 -14   2   9          9.94          6.64        10.98 o                         
 -13   2   9        104.16        128.66         9.00 o                         
 -12   2   9        515.00        488.69        13.26 o                         
 -11   2   9         74.56         70.80         8.10 o                         
 -10   2   9         76.54         75.00         8.82 o                         
  -9   2   9         39.09         48.78         7.37 o                         
  -8   2   9        103.69        103.47         8.56 o                         
  -7   2   9        163.87        143.16         8.46 o                         
  -6   2   9       1068.77        970.59        27.01 o                         
  -5   2   9        184.80        180.34         7.89 o                         
  -4   2   9        385.78        376.84         9.13 o                         
  -3   2   9         28.65         26.13         9.42 o                         
  -2   2   9        531.82        503.16         8.72 o                         
  -1   2   9        583.66        547.10        10.45 o                         
   0   2   9       2321.18       2346.44        12.90 o                         
   1   2   9        476.44        426.44         9.48 o                         
   2   2   9        129.06        104.95         8.73 o                         
   3   2   9        179.02        198.50        10.52 o                         
   4   2   9       1012.96       1014.35        11.69 o                         
   5   2   9        624.38        642.78        10.94 o                         
   6   2   9        457.39        455.43        13.16 o                         
   7   2   9        320.68        309.95        10.57 o                         
   8   2   9         14.31         13.26         8.45 o                         
   9   2   9         12.42         12.67         8.47 o                         
  10   2   9        328.73        351.95        10.30 o                         
  11   2   9        100.91         95.37         8.24 o                         
  12   2   9        103.67        112.90         9.88 o                         
  13   2   9        113.24        102.90         8.55 o                         
  14   2   9         55.77         62.56         8.11 o                         
  15   2   9          4.00         17.86         8.04 o                         
 -17   3   9          5.65         13.39         9.38 o                         
 -16   3   9          7.59          6.23         9.88 o                         
 -15   3   9          0.50         16.52         7.07 o                         
 -14   3   9        135.87        144.67        11.19 o                         
 -13   3   9          2.35         21.23         8.39 o                         
 -12   3   9        329.01        359.30        10.05 o                         
 -11   3   9         19.15         31.77         7.98 o                         
 -10   3   9         50.28         41.94         8.21 o                         
  -9   3   9         10.88         -2.76         9.23 o                         
  -8   3   9       2614.77       2608.02        25.94 o                         
  -7   3   9        222.75        210.28         8.39 o                         
  -6   3   9         16.29         23.52         7.12 o                         
  -5   3   9         65.34         57.86         8.35 o                         
  -4   3   9       1142.63       1096.16        11.39 o                         
  -3   3   9          8.06          7.25         8.57 o                         
  -2   3   9       2755.18       2685.85        42.97 o                         
  -1   3   9         58.70         62.68         8.81 o                         
   0   3   9         82.66         89.90         9.47 o                         
   1   3   9         33.10         45.02         9.91 o                         
   2   3   9        768.17        752.88        11.92 o                         
   3   3   9         36.60         47.42        10.07 o                         
   4   3   9       1384.66       1363.96        19.69 o                         
   5   3   9        598.25        574.67        10.75 o                         
   6   3   9        115.93        121.55         9.92 o                         
   7   3   9          0.47         -5.32         9.25 o                         
   8   3   9        453.08        448.24        10.33 o                         
   9   3   9         40.35         31.39         8.53 o                         
  10   3   9         92.64         92.17         9.44 o                         
  11   3   9         19.01         25.42         8.15 o                         
  12   3   9         20.46         25.03         8.96 o                         
  13   3   9          0.68          4.35         8.19 o                         
  14   3   9         83.08         73.59         8.84 o                         
 -16   4   9         36.58         46.81         9.34 o                         
 -15   4   9         12.64         19.66         7.86 o                         
 -14   4   9          1.21         22.25        10.15 o                         
 -13   4   9          4.29         20.73         9.35 o                         
 -12   4   9         20.45         32.43         8.71 o                         
 -11   4   9         32.30         27.99         7.42 o                         
 -10   4   9        335.65        350.04         9.37 o                         
  -9   4   9          0.33          4.01         8.86 o                         
  -8   4   9          9.49         17.75         8.37 o                         
  -7   4   9         19.70         24.90         7.62 o                         
  -6   4   9       1012.82        989.62        14.64 o                         
  -5   4   9        239.05        241.73         8.66 o                         
  -4   4   9        324.25        318.18         8.30 o                         
  -3   4   9         13.40         34.20         8.57 o                         
  -2   4   9         52.73         44.76         8.55 o                         
  -1   4   9       1212.87       1245.66        14.00 o                         
   0   4   9       1999.23       1964.56        32.00 o                         
   1   4   9          8.95         22.29         8.96 o                         
   2   4   9        246.63        269.55         8.88 o                         
   3   4   9         62.96         68.15         9.79 o                         
   4   4   9        366.56        376.06        14.98 o                         
   5   4   9        499.59        502.07        12.78 o                         
   6   4   9        645.62        632.82        12.40 o                         
   7   4   9          5.48         30.16        11.36 o                         
   8   4   9         11.27         17.42         9.97 o                         
   9   4   9        447.80        455.72        27.15 o                         
  10   4   9         40.41         45.13        10.10 o                         
  11   4   9         29.91         28.14         9.98 o                         
  12   4   9        141.21        133.85         9.09 o                         
  13   4   9         48.99         37.23         9.60 o                         
 -14   5   9         31.06         33.93        10.45 o                         
 -13   5   9          1.64          8.63        10.71 o                         
 -12   5   9          9.86         12.58         7.69 o                         
 -11   5   9         29.81         32.52         7.72 o                         
 -10   5   9         34.19         40.02         8.00 o                         
  -9   5   9        144.66        130.37         7.71 o                         
  -8   5   9         55.66         65.51         9.03 o                         
  -7   5   9        199.79        221.79        10.13 o                         
  -6   5   9        214.69        227.87        12.30 o                         
  -5   5   9         10.52         15.43         7.77 o                         
  -4   5   9        359.63        358.17         8.93 o                         
  -3   5   9        187.08        190.99         8.23 o                         
  -2   5   9       1149.93       1116.53        18.51 o                         
  -1   5   9        803.24        807.09        11.92 o                         
   0   5   9        127.98        115.00        10.36 o                         
   1   5   9        410.45        390.23        12.81 o                         
   2   5   9        170.54        176.61        11.19 o                         
   3   5   9        709.13        777.35        12.46 o                         
   4   5   9        321.88        320.52        19.26 o                         
   5   5   9         17.48         13.61        11.29 o                         
   6   5   9         30.51         34.87        10.54 o                         
   7   5   9        294.46        309.71        12.36 o                         
   8   5   9        305.12        316.72        11.21 o                         
   9   5   9         47.85         51.41        10.45 o                         
  10   5   9        118.18        100.90        34.42 o                         
  11   5   9         26.08         28.10        10.96 o                         
 -12   6   9          9.83         10.36         8.45 o                         
 -11   6   9         27.29         29.20         8.64 o                         
 -10   6   9         31.71         32.47         9.48 o                         
  -9   6   9         19.30         30.79         9.15 o                         
  -8   6   9         13.64         12.32         9.38 o                         
  -7   6   9         40.44         40.98        10.40 o                         
  -6   6   9         70.55         81.27         9.59 o                         
  -5   6   9        121.32        145.44         9.54 o                         
  -4   6   9          2.14          7.69         9.99 o                         
  -3   6   9         21.03         39.64        14.67 o                         
  -2   6   9        169.15        163.10         9.73 o                         
  -1   6   9        131.62        138.60         9.83 o                         
   0   6   9         81.45         90.95         8.89 o                         
   1   6   9         70.50         87.34         8.76 o                         
   2   6   9        591.85        586.38        17.40 o                         
   3   6   9         86.04         80.25        13.57 o                         
   4   6   9         91.97         84.66         9.18 o                         
   5   6   9        331.97        326.80        10.57 o                         
   6   6   9         46.40         45.15         8.63 o                         
   7   6   9         44.47         29.03         8.98 o                         
   8   6   9         25.13         30.54        10.30 o                         
   9   6   9         45.92         26.50        13.11 o                         
  -8   7   9        126.09        110.27        13.25 o                         
  -7   7   9         10.23         15.49         9.27 o                         
  -6   7   9         13.86         13.10        10.16 o                         
  -5   7   9          0.09          9.28         8.19 o                         
  -4   7   9         31.46         24.79        10.52 o                         
  -3   7   9         62.70         57.31        13.43 o                         
  -2   7   9          4.19          7.58        13.64 o                         
  -1   7   9        118.97        113.71        11.72 o                         
   0   7   9         20.61         27.20         8.86 o                         
   1   7   9         41.85         40.22        10.51 o                         
   2   7   9         72.01         65.04        10.44 o                         
   3   7   9        156.14        126.56        10.74 o                         
   4   7   9          8.22          6.30        11.52 o                         
   5   7   9          1.07         11.88         9.68 o                         
 -18   0  10         34.00         40.79        11.34 o                         
 -16   0  10          0.38         15.60        11.59 o                         
 -14   0  10         66.20         69.68        10.58 o                         
 -12   0  10        538.54        525.58        11.87 o                         
 -10   0  10        155.08        150.26        12.10 o                         
  -8   0  10        805.73        776.31        11.51 o                         
  -6   0  10        142.76        168.88        10.06 o                         
  -4   0  10        316.30        302.77        11.99 o                         
  -2   0  10       1780.42       1726.68        31.77 o                         
   0   0  10        515.85        534.19        15.06 o                         
   2   0  10        781.56        811.99        13.74 o                         
   4   0  10        381.78        359.18        11.48 o                         
   6   0  10        484.24        495.22        16.53 o                         
   8   0  10        697.10        699.98        26.87 o                         
  10   0  10         12.79         34.42        12.43 o                         
  12   0  10        217.95        207.35        30.10 o                         
  14   0  10         48.56         89.75        15.44 o                         
 -18   1  10          7.10         10.93         7.51 o                         
 -17   1  10         20.84         16.28         7.09 o                         
 -16   1  10         92.52        109.02         8.54 o                         
 -15   1  10          0.56         16.15        10.85 o                         
 -14   1  10         84.28         89.98        11.00 o                         
 -13   1  10         32.54         45.45         8.57 o                         
 -12   1  10        166.53        158.41         7.65 o                         
 -11   1  10        199.54        216.42         9.11 o                         
 -10   1  10        343.90        348.66         8.05 o                         
  -9   1  10        144.39        161.94         7.67 o                         
  -8   1  10        227.52        244.47         7.62 o                         
  -7   1  10         96.40         96.12         7.98 o                         
  -6   1  10       1109.90       1086.39        12.36 o                         
  -5   1  10        679.06        647.32         8.59 o                         
  -4   1  10        519.44        514.41         9.34 o                         
  -3   1  10         94.75         97.93         8.03 o                         
  -2   1  10         30.64         39.79         8.26 o                         
  -1   1  10       1025.64        963.95         9.55 o                         
   0   1  10       1176.86       1090.22        14.07 o                         
   1   1  10        304.40        320.72         8.86 o                         
   2   1  10        346.07        336.59        11.23 o                         
   3   1  10         36.31         40.64         8.70 o                         
   4   1  10        949.99        958.06        10.55 o                         
   5   1  10        511.34        508.54         9.68 o                         
   6   1  10        594.07        585.39        10.93 o                         
   7   1  10          8.19         23.53         8.43 o                         
   8   1  10         58.43         77.80         8.68 o                         
   9   1  10         50.27         49.37         9.47 o                         
  10   1  10         99.26        100.41        10.23 o                         
  11   1  10         74.07         72.95         8.03 o                         
  12   1  10        190.99        197.97         7.80 o                         
  13   1  10         16.23         16.23         8.11 o                         
  14   1  10         39.35         45.86        10.68 o                         
  15   1  10          0.56         -1.74         8.17 o                         
 -17   2  10         18.38         11.34         6.97 o                         
 -16   2  10         15.26         12.88         7.50 o                         
 -15   2  10         27.02         14.95         7.15 o                         
 -14   2  10         30.21         34.35        13.49 o                         
 -13   2  10        203.08        205.00         7.87 o                         
 -12   2  10        133.08        137.55         8.15 o                         
 -11   2  10         22.44         29.31         9.57 o                         
 -10   2  10         11.98         24.86        10.72 o                         
  -9   2  10         45.12         51.43         7.33 o                         
  -8   2  10        451.55        435.42         8.39 o                         
  -7   2  10        604.32        642.12         9.04 o                         
  -6   2  10        298.86        307.18         8.02 o                         
  -5   2  10         16.58         24.11         8.05 o                         
  -4   2  10          6.62         17.51         8.68 o                         
  -3   2  10       1403.94       1398.39        12.84 o                         
  -2   2  10       1743.95       1739.80        15.00 o                         
  -1   2  10         67.33         66.30         9.13 o                         
   0   2  10          7.26         13.86         8.93 o                         
   1   2  10        383.95        394.00         8.70 o                         
   2   2  10        686.09        699.05        10.19 o                         
   3   2  10        912.80        883.35        10.73 o                         
   4   2  10        116.97        110.67         8.84 o                         
   5   2  10         25.94         30.75         7.85 o                         
   6   2  10         40.84         31.65         8.99 o                         
   7   2  10       1074.09       1132.92        12.07 o                         
   8   2  10        550.87        555.74        14.94 o                         
   9   2  10         48.07         60.61         9.49 o                         
  10   2  10          4.59          9.98         8.27 o                         
  11   2  10         15.96         26.88         8.12 o                         
  12   2  10         19.65         31.22         8.60 o                         
  13   2  10        183.46        151.36        11.64 o                         
  14   2  10          2.09          0.71         8.26 o                         
 -17   3  10         10.39         14.87         9.61 o                         
 -16   3  10          4.71         16.59         7.49 o                         
 -15   3  10         71.37         82.05         8.99 o                         
 -14   3  10          7.61          8.43         7.90 o                         
 -13   3  10         34.03         40.57         7.03 o                         
 -12   3  10         77.52         77.97         8.73 o                         
 -11   3  10        340.64        352.70         9.42 o                         
 -10   3  10         13.90         43.28         9.80 o                         
  -9   3  10        388.11        435.81         8.38 o                         
  -8   3  10        884.41        861.34        26.22 o                         
  -7   3  10        474.29        444.21        13.83 o                         
  -6   3  10         39.64         43.71         7.14 o                         
  -5   3  10        160.87        165.25         8.22 o                         
  -4   3  10         88.21         91.04         7.85 o                         
  -3   3  10         81.43         89.85        10.13 o                         
  -2   3  10        218.10        203.82         8.32 o                         
  -1   3  10        507.51        483.20        12.42 o                         
   0   3  10         14.67         36.33         7.78 o                         
   1   3  10        855.05        860.18        11.97 o                         
   2   3  10        630.11        604.47        10.40 o                         
   3   3  10        466.34        481.26        10.26 o                         
   4   3  10          6.80         15.92         9.46 o                         
   5   3  10        335.98        377.24         9.74 o                         
   6   3  10        134.90        142.12        10.67 o                         
   7   3  10         70.11         77.67        10.30 o                         
   8   3  10         26.80         41.76         9.58 o                         
   9   3  10        111.88        115.13         8.54 o                         
  10   3  10          0.11         -3.28         9.52 o                         
  11   3  10        215.31        220.20        11.72 o                         
  12   3  10         37.12         44.99         9.38 o                         
  13   3  10          0.31          7.35         8.32 o                         
  14   3  10         11.92         22.23        10.04 o                         
 -15   4  10         83.02         61.02        10.59 o                         
 -14   4  10         59.43         40.23        10.74 o                         
 -13   4  10        265.02        256.42         8.18 o                         
 -12   4  10        171.31        153.52         7.93 o                         
 -11   4  10         75.94         70.94         7.55 o                         
 -10   4  10          0.95         -1.30         7.49 o                         
  -9   4  10        101.56        115.45         8.68 o                         
  -8   4  10        154.07        148.85         7.99 o                         
  -7   4  10        301.94        316.21         8.23 o                         
  -6   4  10          2.80          3.98         8.20 o                         
  -5   4  10        212.38        197.08         9.12 o                         
  -4   4  10       1339.17       1315.05        10.63 o                         
  -3   4  10        257.06        264.08         8.83 o                         
  -2   4  10          2.30         -5.85         9.40 o                         
  -1   4  10         61.07         43.23         8.65 o                         
   0   4  10        313.33        319.01         9.89 o                         
   1   4  10        277.88        269.99        10.30 o                         
   2   4  10        130.02        154.27        13.12 o                         
   3   4  10        175.58        195.92        10.30 o                         
   4   4  10         17.29          5.74        11.92 o                         
   5   4  10         73.12         62.63         9.42 o                         
   6   4  10        236.67        239.91        14.20 o                         
   7   4  10        335.25        336.12        10.81 o                         
   8   4  10         46.38         66.25        15.13 o                         
   9   4  10         90.73         89.61        10.13 o                         
  10   4  10         53.74         46.45        10.34 o                         
  11   4  10         10.58          7.87         9.16 o                         
  12   4  10         13.96         26.95         8.78 o                         
 -13   5  10         12.45         15.55         9.40 o                         
 -12   5  10         18.71          4.87         7.41 o                         
 -11   5  10         42.38         53.64         7.96 o                         
 -10   5  10         78.34         81.14         9.09 o                         
  -9   5  10         51.21         54.28        10.73 o                         
  -8   5  10          2.47          4.23         8.24 o                         
  -7   5  10         42.43         58.62         9.25 o                         
  -6   5  10         95.93        103.64         8.33 o                         
  -5   5  10        165.03        166.15         9.65 o                         
  -4   5  10         35.42         47.38         7.99 o                         
  -3   5  10          1.71         27.52         8.75 o                         
  -2   5  10         16.19         26.44         9.64 o                         
  -1   5  10         53.93         69.48        11.62 o                         
   0   5  10       1060.54       1039.82        14.36 o                         
   1   5  10         52.70         68.67         9.69 o                         
   2   5  10         23.76         58.52        11.34 o                         
   3   5  10          4.86         -5.95        20.25 o                         
   4   5  10        239.59        234.28        10.06 o                         
   5   5  10         42.13         41.49        10.66 o                         
   6   5  10        123.68        147.20        11.14 o                         
   7   5  10         59.63         49.44        10.06 o                         
   8   5  10         55.63         56.12        11.05 o                         
   9   5  10          1.20         12.11        10.90 o                         
  10   5  10         92.20         78.33        13.14 o                         
 -11   6  10         26.92         33.94         8.66 o                         
 -10   6  10         23.94         31.52         9.63 o                         
  -9   6  10          2.41         11.51        12.27 o                         
  -8   6  10         91.91         91.79        14.45 o                         
  -7   6  10          3.33         12.37         9.70 o                         
  -6   6  10         92.53         81.17         9.39 o                         
  -5   6  10        167.40        160.74         9.24 o                         
  -4   6  10        109.34        104.39         8.92 o                         
  -3   6  10          2.11         12.97         8.67 o                         
  -2   6  10        271.54        250.63         9.41 o                         
  -1   6  10         54.39         48.27         8.63 o                         
   0   6  10          5.08         16.74        10.92 o                         
   1   6  10         46.45         50.39         9.02 o                         
   2   6  10        435.97        433.10        12.89 o                         
   3   6  10          8.73          1.83         8.88 o                         
   4   6  10         35.61         24.60        10.57 o                         
   5   6  10         34.74         25.13         9.67 o                         
   6   6  10        168.22        164.00        10.30 o                         
   7   6  10          0.26         17.59         8.84 o                         
   8   6  10         35.29         27.23         8.18 o                         
  -6   7  10         39.25         25.88         9.85 o                         
  -5   7  10          0.25         18.00         9.40 o                         
  -4   7  10         73.31         94.05        13.79 o                         
  -3   7  10          7.24         10.97        11.58 o                         
  -2   7  10          8.89         18.66         9.00 o                         
  -1   7  10         39.96         27.82         8.31 o                         
   0   7  10         64.92         66.13         8.52 o                         
   1   7  10          0.43         -4.04        11.87 o                         
   2   7  10         56.68         33.61         9.00 o                         
   3   7  10          3.24          4.57        10.14 o                         
 -17   0  11         94.55         72.10        11.69 o                         
 -15   0  11         19.66         25.03         9.51 o                         
 -13   0  11         98.35        123.64        13.47 o                         
 -11   0  11        109.26        124.91        10.13 o                         
  -9   0  11        266.97        280.73        11.47 o                         
  -7   0  11        858.95        789.46        14.58 o                         
  -5   0  11       2954.34       2845.14        43.99 o                         
  -3   0  11         81.17         88.99        12.38 o                         
  -1   0  11       1912.64       1854.07        31.90 o                         
   1   0  11       2347.71       2273.20        22.54 o                         
   3   0  11        147.51        166.12        13.12 o                         
   5   0  11       2380.63       2456.06        42.85 o                         
   7   0  11         42.95         25.86        13.61 o                         
   9   0  11        148.01        148.68         9.45 o                         
  11   0  11        135.60        172.39        13.13 o                         
  13   0  11         15.96         22.69         9.77 o                         
 -17   1  11          1.84         27.11        10.46 o                         
 -16   1  11          2.53          1.18         7.04 o                         
 -15   1  11          1.11          5.99         8.88 o                         
 -14   1  11         75.93         74.89         7.96 o                         
 -13   1  11        292.88        270.43        10.44 o                         
 -12   1  11         14.21         24.44         7.08 o                         
 -11   1  11         12.10          8.21        10.53 o                         
 -10   1  11         30.48         45.42         6.94 o                         
  -9   1  11        795.84        743.57         8.28 o                         
  -8   1  11        381.61        387.24         7.52 o                         
  -7   1  11        144.75        166.06         8.80 o                         
  -6   1  11         82.66         93.16         7.76 o                         
  -5   1  11          4.51         17.43         8.05 o                         
  -4   1  11        728.74        713.39         8.97 o                         
  -3   1  11       1575.90       1536.73        10.30 o                         
  -2   1  11        640.59        641.33         9.22 o                         
  -1   1  11       2156.64       2135.09        20.19 o                         
   0   1  11        516.96        533.27        12.18 o                         
   1   1  11       1662.03       1677.93        26.77 o                         
   2   1  11         41.60         38.33         7.84 o                         
   3   1  11        779.78        767.18        11.10 o                         
   4   1  11         33.55         20.66         9.18 o                         
   5   1  11        233.25        228.99         7.82 o                         
   6   1  11          4.43          9.38         7.51 o                         
   7   1  11        471.74        493.96         8.83 o                         
   8   1  11        184.84        176.45         8.67 o                         
   9   1  11        262.44        281.51         8.73 o                         
  10   1  11         35.19         42.03         8.47 o                         
  11   1  11         43.36         55.18         9.20 o                         
  12   1  11          4.95          8.62         8.18 o                         
  13   1  11         32.05         26.86         8.77 o                         
  14   1  11          1.66          7.43         8.21 o                         
 -17   2  11         13.16         22.02         9.70 o                         
 -16   2  11         28.82         29.75        11.86 o                         
 -15   2  11          4.86          2.21        14.23 o                         
 -14   2  11          2.58         28.10         7.58 o                         
 -13   2  11          4.62         13.83         9.60 o                         
 -12   2  11        355.63        331.09         9.32 o                         
 -11   2  11         99.33        123.19         8.11 o                         
 -10   2  11        638.76        616.14        16.30 o                         
  -9   2  11        356.36        372.71        10.61 o                         
  -8   2  11        706.87        645.17        12.64 o                         
  -7   2  11         91.57        100.73         8.73 o                         
  -6   2  11       2090.43       2108.75        21.26 o                         
  -5   2  11       3151.37       3203.36        24.84 o                         
  -4   2  11         39.82         40.35         8.80 o                         
  -3   2  11        183.21        201.83         8.73 o                         
  -2   2  11        413.11        427.53         8.64 o                         
  -1   2  11        264.13        284.32         9.61 o                         
   0   2  11       1319.72       1278.53        10.54 o                         
   1   2  11        717.95        695.11        10.43 o                         
   2   2  11          0.11         17.97         9.07 o                         
   3   2  11         20.32         29.29         8.63 o                         
   4   2  11        868.25        882.28        18.31 o                         
   5   2  11        474.91        447.18        12.31 o                         
   6   2  11        168.03        161.40         7.66 o                         
   7   2  11         63.17         69.67         8.71 o                         
   8   2  11        101.95        116.64         7.71 o                         
   9   2  11          6.14         10.55         7.96 o                         
  10   2  11         25.96         36.17         9.18 o                         
  11   2  11         32.26         41.93        11.36 o                         
  12   2  11         52.13         63.66         8.58 o                         
  13   2  11          3.34         24.78         8.72 o                         
  14   2  11         26.10         22.11         9.47 o                         
 -16   3  11         10.49         20.44         8.82 o                         
 -15   3  11          3.81          1.28         8.78 o                         
 -14   3  11         88.80         82.26         7.72 o                         
 -13   3  11         82.39         80.56         8.30 o                         
 -12   3  11          1.39        -14.92         7.91 o                         
 -11   3  11          8.50         12.49         9.69 o                         
 -10   3  11        332.74        323.17         9.22 o                         
  -9   3  11        214.40        225.34         7.06 o                         
  -8   3  11         83.35         87.94         7.58 o                         
  -7   3  11         21.88         13.51         8.10 o                         
  -6   3  11        119.84        127.52         7.94 o                         
  -5   3  11         71.32         77.70         7.36 o                         
  -4   3  11       1138.06       1114.84        13.04 o                         
  -3   3  11         40.63         52.79         9.01 o                         
  -2   3  11        769.96        779.88        16.88 o                         
  -1   3  11        165.14        170.53         8.37 o                         
   0   3  11         88.61         97.12         7.92 o                         
   1   3  11         25.53         23.54         8.85 o                         
   2   3  11       1060.65       1101.44        22.41 o                         
   3   3  11         81.91         74.04         8.82 o                         
   4   3  11         69.29         94.04         9.88 o                         
   5   3  11          1.58          4.32         8.31 o                         
   6   3  11         21.00         28.48         8.54 o                         
   7   3  11         45.23         43.53         7.24 o                         
   8   3  11        405.22        424.75        13.86 o                         
   9   3  11         40.12         33.75         8.12 o                         
  10   3  11          4.93          7.97         8.64 o                         
  11   3  11          9.66         17.44         9.16 o                         
  12   3  11         47.39         48.40         8.09 o                         
  13   3  11          1.49         11.87         8.68 o                         
 -15   4  11          0.11         16.73         7.88 o                         
 -14   4  11          1.23         16.25         7.44 o                         
 -13   4  11         18.00         24.14         8.45 o                         
 -12   4  11        181.48        172.19         7.93 o                         
 -11   4  11          8.66         22.47         7.95 o                         
 -10   4  11         22.08         32.86         8.28 o                         
  -9   4  11          9.99         18.86         8.23 o                         
  -8   4  11          7.35          4.53         6.48 o                         
  -7   4  11         54.56         62.05         8.61 o                         
  -6   4  11        431.06        461.25         8.59 o                         
  -5   4  11         59.43         62.82         7.88 o                         
  -4   4  11        165.98        171.40         8.76 o                         
  -3   4  11         71.20         73.09         8.93 o                         
  -2   4  11          4.23         13.58         8.86 o                         
  -1   4  11         25.78         33.63        10.89 o                         
   0   4  11        557.92        598.43        10.46 o                         
   1   4  11         90.73         90.39         9.24 o                         
   2   4  11        467.84        442.50        10.21 o                         
   3   4  11        258.21        262.71         9.53 o                         
   4   4  11        144.88        159.20         8.83 o                         
   5   4  11         74.06         74.00        10.81 o                         
   6   4  11        427.51        443.52        11.00 o                         
   7   4  11         29.13         11.71        15.00 o                         
   8   4  11         34.96         64.42        12.29 o                         
   9   4  11         92.60         96.42         9.80 o                         
  10   4  11        142.00        145.34        11.64 o                         
  11   4  11          0.06         14.50         8.93 o                         
 -13   5  11         95.58         81.17         8.03 o                         
 -12   5  11          3.60         13.53         7.17 o                         
 -11   5  11          9.75         17.49         9.24 o                         
 -10   5  11          0.20          6.38         8.50 o                         
  -9   5  11         63.54         60.49         7.96 o                         
  -8   5  11        128.91        161.33         9.81 o                         
  -7   5  11         67.59         84.58         8.45 o                         
  -6   5  11         47.29         41.53         8.30 o                         
  -5   5  11         96.48         96.12         9.01 o                         
  -4   5  11         43.93         49.41         8.12 o                         
  -3   5  11        375.25        387.04         9.42 o                         
  -2   5  11        210.18        230.27        10.00 o                         
  -1   5  11         15.80         13.80         7.90 o                         
   0   5  11        188.66        166.50         9.23 o                         
   1   5  11        365.45        389.79        14.29 o                         
   2   5  11         99.77         83.39         9.68 o                         
   3   5  11         45.84         40.27         9.27 o                         
   4   5  11        284.67        277.79        11.42 o                         
   5   5  11         53.34         61.11         8.64 o                         
   6   5  11          5.61          6.74         8.49 o                         
   7   5  11        111.40        108.44         9.28 o                         
   8   5  11         48.63         42.43         7.80 o                         
   9   5  11          1.11         15.73         9.89 o                         
 -10   6  11          1.99         30.39         9.16 o                         
  -9   6  11         13.70         22.80         8.71 o                         
  -8   6  11          1.35          3.96        10.22 o                         
  -7   6  11        103.76        106.36        10.00 o                         
  -6   6  11         23.66         20.47         9.29 o                         
  -5   6  11        250.65        237.23        10.69 o                         
  -4   6  11         86.10         75.57         8.62 o                         
  -3   6  11          6.90         -8.64        10.63 o                         
  -2   6  11         14.71         22.86         8.55 o                         
  -1   6  11        299.73        289.80        11.05 o                         
   0   6  11         11.62         23.01        10.05 o                         
   1   6  11        291.12        271.10        17.06 o                         
   2   6  11         42.70         49.68        11.15 o                         
   3   6  11        265.71        230.94         9.51 o                         
   4   6  11        100.23         89.95         9.60 o                         
   5   6  11        159.74        143.69        11.54 o                         
   6   6  11         47.59         52.07        15.60 o                         
   7   6  11          0.20         10.20        21.19 o                         
  -3   7  11        238.79        226.47        13.66 o                         
  -2   7  11         23.11         21.48        11.87 o                         
  -1   7  11         16.84         21.45         8.32 o                         
   0   7  11         35.53         24.84         9.06 o                         
 -16   0  12          9.78         27.56        11.34 o                         
 -14   0  12        304.88        285.83        14.61 o                         
 -12   0  12        108.16        127.81        12.06 o                         
 -10   0  12        289.97        279.67        16.64 o                         
  -8   0  12        581.74        586.55        14.36 o                         
  -6   0  12        153.05        181.75        15.61 o                         
  -4   0  12       1480.34       1455.46        25.29 o                         
  -2   0  12       3558.48       3592.16        51.33 o                         
   0   0  12        655.72        681.50        20.03 o                         
   2   0  12       6735.05       6735.02        25.09 o                         
   4   0  12        338.03        382.77        14.57 o                         
   6   0  12        361.78        383.32        11.10 o                         
   8   0  12        486.77        475.24        10.77 o                         
  10   0  12          0.16         23.68        12.11 o                         
  12   0  12        138.96        120.52        11.29 o                         
 -17   1  12          4.82        -10.95         7.59 o                         
 -16   1  12          3.15          5.83        10.58 o                         
 -15   1  12          0.84          5.59         9.35 o                         
 -14   1  12         31.14         43.46         8.18 o                         
 -13   1  12         64.66         65.77         9.61 o                         
 -12   1  12         18.17         22.12         8.44 o                         
 -11   1  12          3.31         13.14        12.63 o                         
 -10   1  12        447.75        443.90        10.24 o                         
  -9   1  12         79.20         65.70         6.69 o                         
  -8   1  12         54.45         47.87         7.35 o                         
  -7   1  12         13.26         14.21         6.63 o                         
  -6   1  12       1536.89       1487.19        11.77 o                         
  -5   1  12         21.53         33.17         7.94 o                         
  -4   1  12          2.72          6.65         7.29 o                         
  -3   1  12        185.22        191.95         8.85 o                         
  -2   1  12       1635.99       1661.25        21.40 o                         
  -1   1  12         12.06         26.86         8.25 o                         
   0   1  12        233.94        216.14         8.16 o                         
   1   1  12          6.95         24.31         7.91 o                         
   2   1  12          1.14         11.72         8.70 o                         
   3   1  12         24.11         34.55         9.83 o                         
   4   1  12        838.00        814.03        11.80 o                         
   5   1  12         27.11         34.91         9.68 o                         
   6   1  12        448.70        429.60        12.34 o                         
   7   1  12         26.89         25.69         9.57 o                         
   8   1  12        293.55        308.06         9.65 o                         
   9   1  12        150.76        162.26        10.21 o                         
  10   1  12        140.35        145.83         8.31 o                         
  11   1  12          0.30         16.66         7.82 o                         
  12   1  12          0.34         10.58         8.27 o                         
  13   1  12          2.42          8.10         7.85 o                         
 -16   2  12         29.79         45.52        11.26 o                         
 -15   2  12         67.15         51.09         7.77 o                         
 -14   2  12         14.84         34.93         8.25 o                         
 -13   2  12         12.35         25.05         7.77 o                         
 -12   2  12          0.59         13.61         8.41 o                         
 -11   2  12          0.96         15.84         6.96 o                         
 -10   2  12         10.84          8.47         7.57 o                         
  -9   2  12        361.85        352.00         8.27 o                         
  -8   2  12          4.16          5.37         7.43 o                         
  -7   2  12         52.61         63.27         7.54 o                         
  -6   2  12         37.14         54.07         7.41 o                         
  -5   2  12        623.47        570.22        10.13 o                         
  -4   2  12        194.36        207.02         8.24 o                         
  -3   2  12         75.16         81.06         7.59 o                         
  -2   2  12         54.25         68.43         7.32 o                         
  -1   2  12         31.94         13.27         7.53 o                         
   0   2  12         22.38         23.86         8.86 o                         
   1   2  12        388.26        411.48         9.42 o                         
   2   2  12        299.75        321.39         9.21 o                         
   3   2  12        441.30        443.11         9.31 o                         
   4   2  12         23.41         21.93         7.94 o                         
   5   2  12         35.92         42.19         8.04 o                         
   6   2  12         78.85        104.29         9.05 o                         
   7   2  12        190.29        214.71         8.67 o                         
   8   2  12         70.81         77.08         8.64 o                         
   9   2  12        210.84        207.67         8.87 o                         
  10   2  12         11.06         10.18         7.17 o                         
  11   2  12         57.99         66.83        11.12 o                         
  12   2  12         16.77         29.20         9.61 o                         
  13   2  12         74.06         88.92         9.41 o                         
 -15   3  12          5.71          5.43         7.51 o                         
 -14   3  12         67.98         60.20        13.94 o                         
 -13   3  12         29.68         21.51         8.14 o                         
 -12   3  12         43.59         52.82         8.72 o                         
 -11   3  12        208.73        223.04        10.23 o                         
 -10   3  12         61.24         53.79         7.05 o                         
  -9   3  12        339.44        289.78        11.83 o                         
  -8   3  12        138.06        136.29         7.80 o                         
  -7   3  12         11.42         20.14         7.32 o                         
  -6   3  12         56.09         64.90         7.10 o                         
  -5   3  12        335.02        351.47        10.52 o                         
  -4   3  12          9.80         23.07         7.47 o                         
  -3   3  12          7.57          8.51         8.74 o                         
  -2   3  12         22.21         30.69         8.99 o                         
  -1   3  12       1011.30       1003.93        16.72 o                         
   0   3  12          1.59         12.18         8.72 o                         
   1   3  12        160.62        164.39         7.89 o                         
   2   3  12         95.74         84.92         9.37 o                         
   3   3  12        226.97        259.72        10.26 o                         
   4   3  12          9.81          0.90         8.75 o                         
   5   3  12        557.27        581.86        11.12 o                         
   6   3  12         70.28         85.61         9.41 o                         
   7   3  12         26.62         19.06         8.73 o                         
   8   3  12         82.26         82.53        11.51 o                         
   9   3  12        177.02        186.37         8.06 o                         
  10   3  12         10.87         11.30         8.97 o                         
  11   3  12         72.14         52.68         8.21 o                         
  12   3  12         60.49         51.70         8.66 o                         
 -14   4  12          1.10         -2.73         7.58 o                         
 -13   4  12          4.13         11.05         8.06 o                         
 -12   4  12        190.67        173.97         7.59 o                         
 -11   4  12         80.63         83.16         7.28 o                         
 -10   4  12         98.33         91.89         8.48 o                         
  -9   4  12         65.30         78.33         7.84 o                         
  -8   4  12         85.67         94.32         8.35 o                         
  -7   4  12        170.82        194.82         7.48 o                         
  -6   4  12         10.89         21.63         7.74 o                         
  -5   4  12        103.14         91.56         8.51 o                         
  -4   4  12        123.25        126.58         8.82 o                         
  -3   4  12        309.27        340.36         8.84 o                         
  -2   4  12         54.92         65.31         7.97 o                         
  -1   4  12          6.51          2.49         7.81 o                         
   0   4  12        134.21        158.97        16.09 o                         
   1   4  12        101.91         97.35         9.82 o                         
   2   4  12        211.78        191.99         9.85 o                         
   3   4  12        516.71        480.84        10.54 o                         
   4   4  12         52.45         61.75        10.30 o                         
   5   4  12          2.92         21.18         8.55 o                         
   6   4  12        127.60        131.81         9.68 o                         
   7   4  12        175.81        167.83        11.49 o                         
   8   4  12          9.25         -3.06         8.80 o                         
   9   4  12        120.22        108.91         9.37 o                         
  10   4  12         38.61         40.68         8.60 o                         
 -12   5  12         18.95         17.50         8.04 o                         
 -11   5  12         31.72         39.04         8.85 o                         
 -10   5  12          8.86          9.61         8.16 o                         
  -9   5  12         35.70         41.77         8.93 o                         
  -8   5  12         26.95         30.88         9.00 o                         
  -7   5  12          7.93          9.76         7.96 o                         
  -6   5  12        189.63        193.84        10.05 o                         
  -5   5  12        139.02        152.48        11.02 o                         
  -4   5  12          8.21         15.56         8.52 o                         
  -3   5  12         72.53         61.97         8.31 o                         
  -2   5  12        528.33        496.89        17.88 o                         
  -1   5  12        137.07        134.39         8.58 o                         
   0   5  12         42.86         38.49        10.18 o                         
   1   5  12        273.58        247.30        12.31 o                         
   2   5  12         24.84         35.48        10.29 o                         
   3   5  12          8.89         14.25         8.93 o                         
   4   5  12        355.02        348.42        15.03 o                         
   5   5  12        268.69        267.26        10.36 o                         
   6   5  12          0.38         12.22         8.31 o                         
   7   5  12         30.06         41.63         9.23 o                         
   8   5  12         85.85         80.97        10.58 o                         
  -9   6  12         11.13         17.24        10.17 o                         
  -8   6  12         10.37         18.05         9.64 o                         
  -7   6  12         36.73         31.77         8.86 o                         
  -6   6  12          9.42         12.23         7.56 o                         
  -5   6  12          0.51         -4.99         7.75 o                         
  -4   6  12        146.47        130.49         8.40 o                         
  -3   6  12          2.83          8.81         8.85 o                         
  -2   6  12         30.42         30.80         8.67 o                         
  -1   6  12         49.03         58.62        11.34 o                         
   0   6  12         80.75         88.43         9.33 o                         
   1   6  12          7.37         17.52        11.18 o                         
   2   6  12        106.16         86.14         9.50 o                         
   3   6  12          7.86         21.11         8.55 o                         
   4   6  12          0.34          5.13         8.23 o                         
   5   6  12         28.60         22.24        10.65 o                         
 -15   0  13         63.69         59.18        12.82 o                         
 -13   0  13         17.42         22.35        12.58 o                         
 -11   0  13       1242.08       1167.03        14.19 o                         
  -9   0  13         84.22         75.61         9.88 o                         
  -7   0  13        969.18        926.05        43.05 o                         
  -5   0  13         30.99         31.55         9.35 o                         
  -3   0  13          2.22          3.11        10.46 o                         
  -1   0  13        602.48        574.86        12.59 o                         
   1   0  13        296.01        271.17        13.21 o                         
   3   0  13        615.82        629.74        12.49 o                         
   5   0  13         10.10          1.63        10.03 o                         
   7   0  13          6.54         10.96        12.41 o                         
   9   0  13         38.55         34.08        12.81 o                         
  11   0  13         17.87         -7.33        10.54 o                         
 -16   1  13         16.31         18.02         7.42 o                         
 -15   1  13        196.15        163.60         8.00 o                         
 -14   1  13          0.46          3.74         8.71 o                         
 -13   1  13         14.25         14.63         9.75 o                         
 -12   1  13          0.06          9.93         7.69 o                         
 -11   1  13         98.13         94.07         6.25 o                         
 -10   1  13         29.36         36.62         6.34 o                         
  -9   1  13        166.47        150.42         7.59 o                         
  -8   1  13        112.36        117.97         7.38 o                         
  -7   1  13        572.94        585.41         9.47 o                         
  -6   1  13         57.71         63.83         7.86 o                         
  -5   1  13        815.47        762.81        12.29 o                         
  -4   1  13        297.19        289.04         7.76 o                         
  -3   1  13       1906.11       1974.39        14.28 o                         
  -2   1  13         31.11         38.32         7.36 o                         
  -1   1  13        936.94        949.17        10.23 o                         
   0   1  13         84.46         89.64         8.34 o                         
   1   1  13        191.58        214.57        10.96 o                         
   2   1  13        809.04        815.40        16.25 o                         
   3   1  13        103.66         95.26         9.01 o                         
   4   1  13         47.58         55.27         8.04 o                         
   5   1  13        129.36        164.46         9.37 o                         
   6   1  13        544.88        554.84         9.66 o                         
   7   1  13         48.36         47.59         7.32 o                         
   8   1  13         21.74         15.29         9.47 o                         
   9   1  13          7.58          7.09         8.45 o                         
  10   1  13         26.37         33.08         7.03 o                         
  11   1  13         12.50         24.99         7.90 o                         
  12   1  13         28.86         23.16         7.64 o                         
 -16   2  13         17.35         15.69         8.19 o                         
 -15   2  13          4.17         10.40         7.00 o                         
 -14   2  13          0.08         16.80         7.22 o                         
 -13   2  13          1.16         22.71         7.54 o                         
 -12   2  13         47.67         63.95         7.20 o                         
 -11   2  13        259.89        264.03         8.56 o                         
 -10   2  13         19.95         40.25         6.85 o                         
  -9   2  13          5.46         10.93         6.25 o                         
  -8   2  13          7.75         21.15         6.76 o                         
  -7   2  13        512.80        496.92         8.89 o                         
  -6   2  13         35.49         51.06         8.08 o                         
  -5   2  13         92.26        100.51         7.28 o                         
  -4   2  13       1081.26       1035.32        10.97 o                         
  -3   2  13        118.30        135.46         7.50 o                         
  -2   2  13        417.25        414.90        12.98 o                         
  -1   2  13        140.68        151.25         8.34 o                         
   0   2  13        658.69        674.73        10.64 o                         
   1   2  13        334.07        307.44         8.60 o                         
   2   2  13          5.73         18.86         8.12 o                         
   3   2  13         55.74         49.52         7.82 o                         
   4   2  13        183.17        201.82        11.07 o                         
   5   2  13        264.11        276.69        10.62 o                         
   6   2  13        168.21        160.09         9.69 o                         
   7   2  13          0.52         16.31         9.97 o                         
   8   2  13          2.34         30.99         7.94 o                         
   9   2  13         69.67         67.81         8.19 o                         
  10   2  13        363.67        325.28        10.37 o                         
  11   2  13          1.18          1.69         7.39 o                         
  12   2  13         17.48         10.82         6.79 o                         
 -15   3  13          0.64         15.20        11.80 o                         
 -14   3  13         60.94         61.25        10.09 o                         
 -13   3  13          9.47          7.76         8.16 o                         
 -12   3  13          4.02         10.62         8.97 o                         
 -11   3  13         22.79         24.86         7.53 o                         
 -10   3  13         72.51         74.74         6.55 o                         
  -9   3  13         77.01         65.48         6.82 o                         
  -8   3  13        392.57        405.49        11.35 o                         
  -7   3  13        176.07        172.15         7.85 o                         
  -6   3  13          0.57          5.48         6.63 o                         
  -5   3  13        255.74        244.14         9.85 o                         
  -4   3  13        377.81        395.55         9.38 o                         
  -3   3  13        125.79        120.64         7.71 o                         
  -2   3  13        273.20        299.61         8.63 o                         
  -1   3  13        168.65        161.13         8.05 o                         
   0   3  13          3.48          9.50         8.77 o                         
   1   3  13         33.06         43.15         8.10 o                         
   2   3  13        746.05        746.95        13.15 o                         
   3   3  13         35.44         43.50         9.48 o                         
   4   3  13        124.35        128.70         8.44 o                         
   5   3  13        217.69        192.04         9.11 o                         
   6   3  13        366.78        380.63         8.78 o                         
   7   3  13          1.71         18.33         8.14 o                         
   8   3  13         89.19         83.07         7.60 o                         
   9   3  13         63.72         34.89         7.76 o                         
  10   3  13          4.25         16.23         9.42 o                         
  11   3  13          9.81          5.07         8.26 o                         
 -13   4  13          1.72         -4.64         7.63 o                         
 -12   4  13         16.90         32.00         7.98 o                         
 -11   4  13         10.09         16.95         8.30 o                         
 -10   4  13        275.71        302.74         8.27 o                         
  -9   4  13          0.54          6.76         6.07 o                         
  -8   4  13        123.66        126.06         7.76 o                         
  -7   4  13        121.03        124.61         8.77 o                         
  -6   4  13        227.77        232.75         7.83 o                         
  -5   4  13          0.55         -8.11         7.79 o                         
  -4   4  13        181.16        168.47         7.72 o                         
  -3   4  13        220.73        233.77         8.83 o                         
  -2   4  13        369.39        366.00         9.69 o                         
  -1   4  13         88.21        101.63        12.61 o                         
   0   4  13        312.31        319.35        15.05 o                         
   1   4  13        104.75         82.37         9.11 o                         
   2   4  13         11.47         25.23         9.25 o                         
   3   4  13        136.98        158.68        11.06 o                         
   4   4  13        138.18        137.47         9.62 o                         
   5   4  13          0.26         16.86         8.23 o                         
   6   4  13         93.13         87.28        10.07 o                         
   7   4  13         52.04         60.98         8.73 o                         
   8   4  13         29.49         61.49        16.03 o                         
   9   4  13          4.45         23.28        13.29 o                         
 -11   5  13         14.78         17.31         9.05 o                         
 -10   5  13          5.01         28.11         8.11 o                         
  -9   5  13         86.17         97.49         8.85 o                         
  -8   5  13         44.08         46.21         7.39 o                         
  -7   5  13          5.53         13.71         7.55 o                         
  -6   5  13         34.81         57.44         7.03 o                         
  -5   5  13         32.54         32.66         7.99 o                         
  -4   5  13         66.20         78.72         8.85 o                         
  -3   5  13        194.26        202.68         9.77 o                         
  -2   5  13         80.23         88.53         8.92 o                         
  -1   5  13         46.54         50.77         8.27 o                         
   0   5  13         15.33         23.54         8.65 o                         
   1   5  13        155.78        137.05        13.74 o                         
   2   5  13         85.02         94.25        10.55 o                         
   3   5  13         16.73          8.23         8.33 o                         
   4   5  13         63.41         53.29        10.08 o                         
   5   5  13         37.95         36.44        11.14 o                         
   6   5  13          0.15         11.86        12.14 o                         
   7   5  13         84.74         89.72        16.01 o                         
  -7   6  13         92.82         65.45         8.49 o                         
  -6   6  13         35.81         27.20         9.26 o                         
  -5   6  13         55.58         60.08         8.24 o                         
  -4   6  13         27.01         21.17         8.93 o                         
  -3   6  13         10.35         11.67         8.26 o                         
  -2   6  13         12.03         13.07         8.10 o                         
  -1   6  13        138.64        137.66        15.29 o                         
   0   6  13         32.78         29.58         8.10 o                         
   1   6  13         29.40         33.48        11.21 o                         
   2   6  13         80.39         79.77        10.26 o                         
   3   6  13         82.76         65.06         9.41 o                         
 -16   0  14          4.51         13.95        11.48 o                         
 -14   0  14         57.08         70.89        11.50 o                         
 -12   0  14         61.23         44.45         9.40 o                         
 -10   0  14         41.74         72.42         8.90 o                         
  -8   0  14          6.87         20.83        10.15 o                         
  -6   0  14          9.53         15.02         9.75 o                         
  -4   0  14       1212.35       1216.03        20.42 o                         
  -2   0  14        146.07        140.38        11.09 o                         
   0   0  14        621.22        646.17        24.94 o                         
   2   0  14        425.94        416.44        12.51 o                         
   4   0  14        648.64        598.84        12.87 o                         
   6   0  14        143.68        167.11        12.96 o                         
   8   0  14        241.84        211.93        12.94 o                         
  10   0  14         15.68         12.56        11.07 o                         
 -15   1  14          0.88          1.87         9.22 o                         
 -14   1  14         14.71         10.06         7.71 o                         
 -13   1  14          0.83         17.40        12.57 o                         
 -12   1  14         47.32         62.51         7.41 o                         
 -11   1  14        125.19        117.40         6.48 o                         
 -10   1  14         96.18        113.78         7.62 o                         
  -9   1  14          0.22         -0.49         6.39 o                         
  -8   1  14        551.48        505.74        12.07 o                         
  -7   1  14        403.14        376.62         7.41 o                         
  -6   1  14         28.01         49.58         6.63 o                         
  -5   1  14         93.61        107.15         8.11 o                         
  -4   1  14          3.45         14.82         6.54 o                         
  -3   1  14        108.46        119.41         6.87 o                         
  -2   1  14         18.42         18.68         6.98 o                         
  -1   1  14        432.86        411.37         8.22 o                         
   0   1  14       1220.67       1180.83        21.16 o                         
   1   1  14         59.50         69.72         8.58 o                         
   2   1  14         58.39         58.87         9.77 o                         
   3   1  14        280.70        290.13         9.56 o                         
   4   1  14        752.11        758.74        10.18 o                         
   5   1  14        311.88        291.83         7.68 o                         
   6   1  14         19.60         33.31         7.44 o                         
   7   1  14        122.36        127.55        11.24 o                         
   8   1  14         22.37         27.67         7.93 o                         
   9   1  14         17.40         26.35         7.85 o                         
  10   1  14         72.02         87.60         8.55 o                         
  11   1  14          9.88         16.16         9.97 o                         
 -15   2  14          7.32         16.19         7.98 o                         
 -14   2  14         31.21         42.74         7.70 o                         
 -13   2  14         10.75         24.30         9.31 o                         
 -12   2  14          0.44          4.59         8.06 o                         
 -11   2  14         28.43         10.13         6.47 o                         
 -10   2  14         19.56         25.02         6.69 o                         
  -9   2  14        107.85        117.50         6.32 o                         
  -8   2  14        163.31        169.28         9.45 o                         
  -7   2  14          0.32         -7.25         7.02 o                         
  -6   2  14          5.25          8.33         6.83 o                         
  -5   2  14         61.31         68.08         6.87 o                         
  -4   2  14        420.12        390.19         8.41 o                         
  -3   2  14        862.23        844.74        13.88 o                         
  -2   2  14         38.22         57.59         7.71 o                         
  -1   2  14        200.88        206.08         7.52 o                         
   0   2  14         56.38         77.63         8.01 o                         
   1   2  14        639.07        637.42        16.37 o                         
   2   2  14         58.82         66.08         9.07 o                         
   3   2  14         45.45         57.36         9.56 o                         
   4   2  14        217.92        209.21         8.58 o                         
   5   2  14        254.24        267.66         9.50 o                         
   6   2  14         51.75         69.91        11.53 o                         
   7   2  14        154.37        155.08         7.88 o                         
   8   2  14        129.66        107.67         7.38 o                         
   9   2  14         12.86         12.17         7.88 o                         
  10   2  14          0.32          8.59         9.85 o                         
  11   2  14         65.43         48.42         8.29 o                         
 -14   3  14         12.99         30.55         8.07 o                         
 -13   3  14         94.09         94.38         8.35 o                         
 -12   3  14         20.89         18.32        10.60 o                         
 -11   3  14         15.26         12.77         8.28 o                         
 -10   3  14          0.82         26.77        10.94 o                         
  -9   3  14         30.56         25.75         6.95 o                         
  -8   3  14         23.14         25.06         7.96 o                         
  -7   3  14        558.81        562.69         9.00 o                         
  -6   3  14         13.64         23.54         6.89 o                         
  -5   3  14         81.59         84.69         7.51 o                         
  -4   3  14         11.87         13.24         6.62 o                         
  -3   3  14        176.53        189.90         9.20 o                         
  -2   3  14         14.54         25.21         6.81 o                         
  -1   3  14        519.22        540.47         8.80 o                         
   0   3  14        128.55        128.63         7.24 o                         
   1   3  14         17.82         20.71         8.62 o                         
   2   3  14          1.30          3.66         9.03 o                         
   3   3  14        285.86        321.02         9.27 o                         
   4   3  14          1.25          8.72         8.54 o                         
   5   3  14        275.53        273.86         9.10 o                         
   6   3  14          5.41          4.48         7.82 o                         
   7   3  14          8.07         24.43         8.34 o                         
   8   3  14          2.53          2.44         7.55 o                         
   9   3  14        150.41        125.82         9.98 o                         
  10   3  14          0.60         18.36        10.30 o                         
 -12   4  14         18.14         16.10         8.61 o                         
 -11   4  14          3.22         -4.99         7.69 o                         
 -10   4  14          1.36          9.65         9.06 o                         
  -9   4  14        110.32        118.51         9.62 o                         
  -8   4  14          7.63         20.12         7.11 o                         
  -7   4  14         19.27         39.62         8.81 o                         
  -6   4  14        107.44        101.60         7.61 o                         
  -5   4  14         39.31         32.92         8.38 o                         
  -4   4  14         11.49         25.64         8.46 o                         
  -3   4  14        369.09        367.21         9.84 o                         
  -2   4  14         22.08         37.12         8.58 o                         
  -1   4  14         31.86         33.26         7.83 o                         
   0   4  14         75.59         68.03         9.59 o                         
   1   4  14        374.76        343.68        19.48 o                         
   2   4  14          2.25         -1.22         8.95 o                         
   3   4  14        224.32        225.49        16.09 o                         
   4   4  14         20.46         17.80         9.85 o                         
   5   4  14         13.46         15.36         8.47 o                         
   6   4  14         55.08         68.70        15.28 o                         
   7   4  14        160.19        133.96        13.58 o                         
   8   4  14          0.50         -1.61         8.98 o                         
  -9   5  14          1.32         16.74         8.75 o                         
  -8   5  14         66.76         52.48         7.72 o                         
  -7   5  14         70.91         71.69         7.06 o                         
  -6   5  14         61.41         69.84         7.99 o                         
  -5   5  14         14.36         13.01         7.23 o                         
  -4   5  14         33.38         32.65         7.80 o                         
  -3   5  14          0.12          3.10        10.79 o                         
  -2   5  14        149.25        163.12         9.60 o                         
  -1   5  14         42.62         57.03        17.10 o                         
   0   5  14         28.32         40.16         8.69 o                         
   1   5  14        103.38        111.53        13.13 o                         
   2   5  14        151.33        144.10         9.89 o                         
   3   5  14          0.45          7.76         9.05 o                         
   4   5  14         72.93         74.37        13.01 o                         
   5   5  14        120.50        105.52        10.55 o                         
  -3   6  14         90.71         75.03         8.81 o                         
  -2   6  14         25.04         30.48         8.70 o                         
  -1   6  14          8.49         15.85        15.14 o                         
 -15   0  15          0.10         27.83        15.47 o                         
 -13   0  15         61.17         54.72        13.21 o                         
 -11   0  15          7.95         18.15        11.21 o                         
  -9   0  15          2.82         10.45         8.52 o                         
  -7   0  15        481.55        512.47        14.36 o                         
  -5   0  15         36.90         36.49         9.76 o                         
  -3   0  15        144.72        134.25         9.57 o                         
  -1   0  15        905.08        912.70        16.66 o                         
   1   0  15         30.94         41.19        10.40 o                         
   3   0  15        227.24        252.43        22.10 o                         
   5   0  15        270.45        232.14        11.07 o                         
   7   0  15         34.35         46.75        10.05 o                         
   9   0  15         95.72         86.61        19.87 o                         
 -15   1  15         20.21         26.47         7.27 o                         
 -14   1  15         14.61         21.43         8.20 o                         
 -13   1  15         24.92         22.93         8.15 o                         
 -12   1  15          0.67         18.75         6.80 o                         
 -11   1  15         23.66         18.72         6.92 o                         
 -10   1  15         56.94         59.60         8.69 o                         
  -9   1  15        141.78        150.73         9.14 o                         
  -8   1  15         27.34         26.50         6.32 o                         
  -7   1  15          9.75         11.12         6.40 o                         
  -6   1  15         58.35         50.75         6.94 o                         
  -5   1  15        121.18        142.91         7.26 o                         
  -4   1  15          3.70          8.41         7.49 o                         
  -3   1  15        234.12        244.17         7.18 o                         
  -2   1  15        117.83        123.00         8.15 o                         
  -1   1  15          1.94         14.16         7.35 o                         
   0   1  15        245.03        266.79         8.45 o                         
   1   1  15        232.96        249.66        10.48 o                         
   2   1  15          1.04         -4.21         7.07 o                         
   3   1  15        148.08        132.85         7.65 o                         
   4   1  15         18.29         18.61         7.75 o                         
   5   1  15          3.21         12.80         8.24 o                         
   6   1  15          1.59         21.53         7.91 o                         
   7   1  15        299.68        271.44         8.12 o                         
   8   1  15          0.09         12.42         8.53 o                         
   9   1  15          1.31         17.16         7.84 o                         
  10   1  15          0.31         -0.19         8.50 o                         
 -14   2  15         19.29         26.79         8.26 o                         
 -13   2  15          7.10         14.34         9.45 o                         
 -12   2  15         20.67         22.19         8.82 o                         
 -11   2  15         30.77         39.77         6.15 o                         
 -10   2  15          1.55         13.69         7.22 o                         
  -9   2  15          3.24         11.39         7.05 o                         
  -8   2  15        129.97        137.48         9.38 o                         
  -7   2  15         69.82         85.37         6.75 o                         
  -6   2  15        204.88        208.24         7.74 o                         
  -5   2  15         32.55         45.60         6.09 o                         
  -4   2  15        161.24        162.33         9.08 o                         
  -3   2  15          0.42         12.70         7.30 o                         
  -2   2  15        224.81        220.06         8.12 o                         
  -1   2  15         61.18         67.61         8.20 o                         
   0   2  15         24.85         26.81         8.49 o                         
   1   2  15        101.21        104.52         7.30 o                         
   2   2  15         82.27         84.49         8.08 o                         
   3   2  15         66.11         83.62         8.24 o                         
   4   2  15        317.39        337.32         8.80 o                         
   5   2  15          5.55         11.38        11.85 o                         
   6   2  15          5.91         21.37         7.79 o                         
   7   2  15          5.82          1.48         9.53 o                         
   8   2  15        225.88        176.00         9.20 o                         
   9   2  15          9.06         21.75         8.75 o                         
 -13   3  15          4.87         11.45         8.04 o                         
 -12   3  15          8.04          9.29         8.08 o                         
 -11   3  15          2.23          6.74         6.03 o                         
 -10   3  15         63.23         74.91        12.42 o                         
  -9   3  15          3.75         15.43         6.43 o                         
  -8   3  15         78.09        108.03         7.87 o                         
  -7   3  15         18.24         30.72         6.73 o                         
  -6   3  15         43.45         55.96         7.31 o                         
  -5   3  15          0.12          1.65         7.78 o                         
  -4   3  15        375.34        389.21        10.27 o                         
  -3   3  15         19.61         18.59         7.84 o                         
  -2   3  15         73.36         79.65         8.16 o                         
  -1   3  15          0.79          1.99         7.06 o                         
   0   3  15        606.91        616.01         9.25 o                         
   1   3  15         13.21         16.87         8.40 o                         
   2   3  15         95.91         97.38         9.38 o                         
   3   3  15         39.55         52.84         9.46 o                         
   4   3  15         21.68         37.69         8.37 o                         
   5   3  15         24.97         33.76         8.33 o                         
   6   3  15         88.16        107.21         8.61 o                         
   7   3  15         20.70         11.40         7.83 o                         
   8   3  15         79.31         84.75         8.65 o                         
 -11   4  15         13.22         13.97         6.91 o                         
 -10   4  15          1.63          5.78         9.42 o                         
  -9   4  15         39.17         40.88         7.14 o                         
  -8   4  15          2.31          7.05         6.66 o                         
  -7   4  15         30.42         34.06         8.98 o                         
  -6   4  15        169.62        170.48        10.26 o                         
  -5   4  15          4.52          2.65         8.37 o                         
  -4   4  15          0.13          9.39         7.21 o                         
  -3   4  15         68.39         68.12         7.49 o                         
  -2   4  15         60.07         70.69         7.41 o                         
  -1   4  15         16.01         16.20         8.78 o                         
   0   4  15        196.41        193.42         8.69 o                         
   1   4  15         59.57         44.74         7.92 o                         
   2   4  15          0.57          4.40        10.22 o                         
   3   4  15         28.87         36.36        11.94 o                         
   4   4  15        314.85        282.91        10.09 o                         
   5   4  15          1.99         -3.52        11.33 o                         
   6   4  15          2.90         10.08         8.93 o                         
  -8   5  15         75.82         61.87        10.54 o                         
  -7   5  15          4.09         -2.20         8.27 o                         
  -6   5  15         11.35         21.21         7.86 o                         
  -5   5  15        206.85        189.20         8.78 o                         
  -4   5  15         53.78         49.15         7.80 o                         
  -3   5  15          3.16         11.57         9.43 o                         
  -2   5  15         74.92         78.99        10.61 o                         
  -1   5  15         40.84         53.87         9.21 o                         
   0   5  15         27.89         32.81         9.24 o                         
   1   5  15         98.29         84.69        10.59 o                         
   2   5  15         69.59         57.05        13.42 o                         
   3   5  15          0.01         -1.62        13.21 o                         
 -14   0  16         28.01         27.86         9.24 o                         
 -12   0  16         30.69          9.65        11.59 o                         
 -10   0  16         49.31         47.46        12.42 o                         
  -8   0  16        150.76        167.76        11.01 o                         
  -6   0  16        254.19        252.66        17.69 o                         
  -4   0  16        261.19        249.64        14.75 o                         
  -2   0  16          5.69          4.29         9.25 o                         
   0   0  16        218.60        233.86        22.21 o                         
   2   0  16        351.25        300.56        13.74 o                         
   4   0  16         28.54         47.70        10.33 o                         
   6   0  16        157.07        146.77        13.20 o                         
   8   0  16         24.92         31.57        11.04 o                         
 -13   1  16         12.18         30.76         9.84 o                         
 -12   1  16         85.51         89.21         6.90 o                         
 -11   1  16          3.59         20.60         7.18 o                         
 -10   1  16          0.79         17.47        10.79 o                         
  -9   1  16          0.37          4.65         7.28 o                         
  -8   1  16         29.30         40.50         6.98 o                         
  -7   1  16         44.14         58.38         6.21 o                         
  -6   1  16        161.87        171.94         6.87 o                         
  -5   1  16          4.99          7.25         6.02 o                         
  -4   1  16         17.63         31.78         8.56 o                         
  -3   1  16          6.51         17.73         7.33 o                         
  -2   1  16        165.35        163.45         8.37 o                         
  -1   1  16         57.96         62.10         6.83 o                         
   0   1  16         82.33         77.40         8.13 o                         
   1   1  16         11.33         19.15         7.88 o                         
   2   1  16         81.14         99.68         7.54 o                         
   3   1  16        107.56        109.56         8.77 o                         
   4   1  16         55.06         45.48         8.81 o                         
   5   1  16          7.71         17.36         8.55 o                         
   6   1  16         56.68         50.09        10.87 o                         
   7   1  16          5.56         27.11         8.60 o                         
   8   1  16         71.87         63.51         8.26 o                         
   9   1  16         12.59         14.14         8.03 o                         
 -13   2  16          1.92          7.53         6.90 o                         
 -12   2  16         12.90         22.58         6.58 o                         
 -11   2  16         52.86         43.49         6.58 o                         
 -10   2  16         50.94         61.83         7.54 o                         
  -9   2  16         19.73         29.66         8.39 o                         
  -8   2  16         11.42         21.58         5.96 o                         
  -7   2  16          0.69         17.91         7.28 o                         
  -6   2  16          1.98          9.92         6.69 o                         
  -5   2  16        259.39        253.51         7.51 o                         
  -4   2  16         29.76         34.76         7.63 o                         
  -3   2  16         15.09         18.73         9.96 o                         
  -2   2  16         37.96         34.76         7.22 o                         
  -1   2  16         26.24         45.13         7.69 o                         
   0   2  16         19.59         30.70         7.23 o                         
   1   2  16        254.77        250.68         7.80 o                         
   2   2  16         90.44         94.49         7.70 o                         
   3   2  16          1.03          5.48         8.06 o                         
   4   2  16          1.23          9.03         7.80 o                         
   5   2  16         48.83         64.51         7.52 o                         
   6   2  16         49.07         49.09         7.46 o                         
   7   2  16         99.58         90.56         7.55 o                         
   8   2  16          7.46         14.18        11.95 o                         
 -11   3  16         25.36         31.19         6.84 o                         
 -10   3  16          4.65         -2.20         7.10 o                         
  -9   3  16          0.54         10.86         7.87 o                         
  -8   3  16         10.68         22.81         6.49 o                         
  -7   3  16        145.94        153.29         8.24 o                         
  -6   3  16         12.50         15.93         9.59 o                         
  -5   3  16         64.89         80.02         7.95 o                         
  -4   3  16         82.89         81.99         7.46 o                         
  -3   3  16        186.62        187.41         8.66 o                         
  -2   3  16          2.53         21.72         8.45 o                         
  -1   3  16        224.79        225.05        11.59 o                         
   0   3  16         43.79         55.39         7.86 o                         
   1   3  16          5.72         21.61         8.36 o                         
   2   3  16         72.52         48.98         8.26 o                         
   3   3  16        172.93        184.26         8.39 o                         
   4   3  16         38.38         28.24         7.80 o                         
   5   3  16         41.97         32.22         7.91 o                         
   6   3  16         30.44         32.49         9.10 o                         
   7   3  16         30.28         17.96        10.13 o                         
  -9   4  16         18.74         15.94         6.77 o                         
  -8   4  16         31.89         30.25         7.82 o                         
  -7   4  16          0.16          4.78        10.10 o                         
  -6   4  16         56.18         59.66         8.02 o                         
  -5   4  16         75.10         70.39         7.55 o                         
  -4   4  16          3.23          6.70         7.20 o                         
  -3   4  16         74.72         82.85         9.96 o                         
  -2   4  16         72.92         74.31         7.12 o                         
  -1   4  16         48.37         46.58         7.25 o                         
   0   4  16         36.98         42.92         8.49 o                         
   1   4  16        122.26        119.65        10.27 o                         
   2   4  16          0.12         -1.82         8.68 o                         
   3   4  16          3.52         23.24        13.61 o                         
   4   4  16         82.94         49.96         9.24 o                         
  -4   5  16         12.61         18.36        11.26 o                         
  -3   5  16          3.00         19.33         7.53 o                         
  -2   5  16         38.33         39.38        10.12 o                         
  -1   5  16         30.29         38.88        16.83 o                         
 -11   0  17         36.68         53.15        10.67 o                         
  -9   0  17         78.48         68.14         8.52 o                         
  -7   0  17         85.53        115.62        10.76 o                         
  -5   0  17        121.74        115.32        13.61 o                         
  -3   0  17        325.37        357.62        11.32 o                         
  -1   0  17         73.39         73.03        11.88 o                         
   1   0  17          4.42         10.04        12.85 o                         
   3   0  17        163.81        156.30        10.27 o                         
   5   0  17         17.84         17.87        13.01 o                         
   7   0  17          3.20          9.73         9.99 o                         
 -12   1  17          0.58         17.30         7.97 o                         
 -11   1  17         29.16         42.01         7.99 o                         
 -10   1  17         27.86         38.67         7.45 o                         
  -9   1  17         55.72         73.00         6.13 o                         
  -8   1  17          7.92         11.19         6.54 o                         
  -7   1  17          0.41          6.43         7.31 o                         
  -6   1  17          3.97          9.81         9.78 o                         
  -5   1  17        188.81        215.60         9.69 o                         
  -4   1  17         60.07         71.16         9.00 o                         
  -3   1  17         10.89         26.81         6.91 o                         
  -2   1  17          9.07         10.18         7.24 o                         
  -1   1  17          0.91          0.74         7.17 o                         
   0   1  17         48.88         54.76         7.04 o                         
   1   1  17        171.04        170.86         7.57 o                         
   2   1  17         51.80         52.17         7.68 o                         
   3   1  17         23.26         30.95         7.61 o                         
   4   1  17         71.74         64.73        11.97 o                         
   5   1  17         42.53         54.07         7.21 o                         
   6   1  17         21.04         17.95         8.23 o                         
   7   1  17         62.92         49.57         8.73 o                         
 -11   2  17         14.74         14.62         9.70 o                         
 -10   2  17         11.48         26.15         6.51 o                         
  -9   2  17         23.63         25.09         6.80 o                         
  -8   2  17         67.13         64.52         6.50 o                         
  -7   2  17         13.08         27.93         7.40 o                         
  -6   2  17        121.94        131.20         6.76 o                         
  -5   2  17         59.33         48.10         7.28 o                         
  -4   2  17        126.13        128.81         7.90 o                         
  -3   2  17         26.18         39.27         9.34 o                         
  -2   2  17        129.66        139.15         7.47 o                         
  -1   2  17        201.79        204.84        12.39 o                         
   0   2  17          4.26         12.78         7.61 o                         
   1   2  17          0.81          7.12         8.54 o                         
   2   2  17        138.82        149.29         8.38 o                         
   3   2  17         53.27         51.57         8.87 o                         
   4   2  17         32.97         23.68         7.93 o                         
   5   2  17         51.11         38.94         7.77 o                         
   6   2  17         15.63         30.32         7.97 o                         
 -10   3  17         65.84         68.25         8.14 o                         
  -9   3  17         30.67         23.97         6.23 o                         
  -8   3  17         13.84         22.16         7.69 o                         
  -7   3  17          0.44          9.24         7.38 o                         
  -6   3  17         29.33         30.50         7.37 o                         
  -5   3  17          2.21         21.87         8.13 o                         
  -4   3  17        166.68        167.58         8.58 o                         
  -3   3  17         26.01         34.13         8.79 o                         
  -2   3  17          5.14         22.25         7.98 o                         
  -1   3  17         24.10         19.30         6.87 o                         
   0   3  17        116.29        123.86         9.26 o                         
   1   3  17         43.66         42.41         7.97 o                         
   2   3  17         11.58         31.54         8.29 o                         
   3   3  17         13.96         -0.63         9.56 o                         
   4   3  17          7.14         23.08         9.91 o                         
   5   3  17          0.09         21.44        15.35 o                         
  -7   4  17          1.07          6.47        11.07 o                         
  -6   4  17         39.80         42.24         7.21 o                         
  -5   4  17         32.12         22.44         9.80 o                         
  -4   4  17         18.24         20.69         8.20 o                         
  -3   4  17          1.05         13.03         8.46 o                         
  -2   4  17         33.29         34.65         7.99 o                         
  -1   4  17          6.56         14.53         7.90 o                         
   0   4  17         50.41         45.15        11.37 o                         
   1   4  17         14.06         11.48        11.95 o                         
 -10   0  18         27.13         14.10        15.32 o                         
  -8   0  18         27.70         42.24         9.27 o                         
  -6   0  18        102.99        114.08        11.69 o                         
  -4   0  18        153.34        149.46        11.63 o                         
  -2   0  18         72.72         82.48        10.26 o                         
   0   0  18         36.00         49.72         9.98 o                         
   2   0  18        170.90        156.66        27.15 o                         
   4   0  18         65.02         87.41        10.26 o                         
 -10   1  18         31.00         24.01         7.17 o                         
  -9   1  18         56.35         59.05         8.08 o                         
  -8   1  18         78.57         63.72         6.84 o                         
  -7   1  18          9.38         19.89         7.54 o                         
  -6   1  18          4.60         12.77         8.35 o                         
  -5   1  18          0.30         -1.46         6.73 o                         
  -4   1  18          5.22         -5.81         7.91 o                         
  -3   1  18         40.25         37.40         6.91 o                         
  -2   1  18        207.57        188.91         7.55 o                         
  -1   1  18          4.65         18.25         7.50 o                         
   0   1  18          4.83          9.11        10.54 o                         
   1   1  18         15.22         48.09         7.91 o                         
   2   1  18         59.63         67.69         8.02 o                         
   3   1  18         23.98         28.12         8.57 o                         
   4   1  18         49.58         43.78         7.80 o                         
   5   1  18          1.95         -1.84         8.52 o                         
  -9   2  18         23.21         26.04         7.34 o                         
  -8   2  18          7.48         13.96         6.53 o                         
  -7   2  18          3.95         10.66         6.20 o                         
  -6   2  18          6.39          2.63         6.74 o                         
  -5   2  18        105.54         98.41         6.92 o                         
  -4   2  18         32.03         29.45         7.31 o                         
  -3   2  18         12.47         10.70         6.59 o                         
  -2   2  18          5.80          3.45         6.80 o                         
  -1   2  18        151.90        158.66         7.01 o                         
   0   2  18         47.45         49.31         7.59 o                         
   1   2  18         20.93         23.83         7.62 o                         
   2   2  18         71.42         61.84         8.35 o                         
   3   2  18          4.11         12.49         8.42 o                         
   4   2  18         36.64         37.94         7.24 o                         
  -7   3  18         21.91         16.42         8.84 o                         
  -6   3  18         16.80         16.70         7.66 o                         
  -5   3  18         18.80         17.76         7.71 o                         
  -4   3  18          0.91          3.00         9.27 o                         
  -3   3  18         63.74         61.55         8.35 o                         
  -2   3  18          1.12          8.86         7.56 o                         
  -1   3  18          5.61         13.08         7.66 o                         
   0   3  18          5.57          9.38         8.77 o                         
   1   3  18          2.07          8.57         7.71 o                         
   2   3  18          2.33         19.97        11.43 o                         
  -7   0  19          6.15          5.52        13.71 o                         
  -5   0  19         19.58         41.79         9.82 o                         
  -3   0  19          6.26          6.09        11.19 o                         
  -1   0  19         55.47         47.43        13.84 o                         
   1   0  19          3.71         22.60        19.38 o                         
   3   0  19         41.57         30.96        11.16 o                         
  -8   1  19          0.98          6.65         6.25 o                         
  -7   1  19          1.22         13.03         7.08 o                         
  -6   1  19         10.19         -1.80         7.86 o                         
  -5   1  19         71.00         71.32         7.92 o                         
  -4   1  19         47.48         42.77         9.72 o                         
  -3   1  19         16.41         18.04         7.06 o                         
  -2   1  19         24.05         34.48         7.12 o                         
  -1   1  19        102.41         95.98         8.41 o                         
   0   1  19         48.35         33.58         7.65 o                         
   1   1  19          7.79         11.84         7.89 o                         
   2   1  19         23.92          9.99        12.23 o                         
  -6   2  19          5.64         11.19         8.24 o                         
  -5   2  19          4.30         10.86         7.47 o                         
  -4   2  19          0.94         21.56        11.46 o                         
  -3   2  19          1.28         10.36         7.17 o                         
  -2   2  19         33.47         32.03         7.23 o                         
  -1   2  19         28.84         36.05         7.65 o                         
   0   2  19          1.35          3.95         7.81 o                         
                                                                                
